# Supplementary material for: Genome-wide association studies builds a predictive model and reveals novel resistance features for macrolide-resistant Bordetella pertussis
Source: J Antimicrob Chemother. 2026 Apr 16;81(5):dkag131. doi: 10.1093/jac/dkag131 (PMC13084545; doi:10.1093/jac/dkag131)
Supplement: dkag131_Supplementary_Data [file dkag131_supplementary_data.xlsx]

## Sheet: Table S1
Table S1. Virulence gene alleles types and reference sequences.
Type	Genbank
fim2-1	KT194049.1
fim2-2	AJ420988.1
fim3-1	X51543.1
fim3-2	AY464180.1
fim3-3	AY464181.1
fim3-4	AY464179.1
prn1	AJ011091.1
prn2	AJ011092.1
prn3	AJ011093.1
prn4	AJ011015.1
prn5	AJ011016.1
prn6	AJ132095.1
prn7	AJ133784.1
prn8	AJ133245.1
prn9	AJ315611.1
prn10	AJ784875.1
prn11	AJ507642.1
prn12	AB278117.1
prn13	EF486277.1
prn15	KX778732.1
prn16	KC981248.1
prn17	KC981249.1
prn18	KX778733.1
prn19	MG182012.1
ptxA1	AJ006155.1
ptxA2	AJ006157.1
ptxP1	FN252323.1
ptxP2	FN252322.1
ptxP3	FN252324.1
ptxP4	FN252325.1
ptxP5	FN252326.1
ptxP6	FN252327.1
ptxP7	FN252328.1
ptxP8	FN252329.1
ptxP9	FN252330.1
ptxP10	FN252331.1
ptxP11	FN252332.1

## Sheet: Table S2
Table S2. The Demographic characteristics of isolates.
Accession	Library Name	Group	Isolated year	Province	Age	Gender group	prn-type	ptxP-type	ptxA-type	fim2-type	fim3-type	Ref
SRR16306222	FDSW210021652	Resistant	2017	Jiangsu	11 months	Male	prn2	ptxP3	ptxA1	fim2-1	fim3-1	A Cross-Sectional Study Revealing the Emergence of Erythromycin-Resistant Bordetella pertussis Carrying ptxP3 Alleles in China (50)		prn2/ptxP3/ptxA1/fim2-1/fim3-1
SRR16303916	FDSW210021686	Sensitive	2017	Jiangsu	5 months	Female	Unknown	ptxP3	ptxA1	fim2-1	fim3-1			Unknown/ptxP3/ptxA1/fim2-1/fim3-1
SRR16303934	FDSW210021668	Sensitive	2018	Zhejiang	2 months	Male	prn1	ptxP1	ptxA1	fim2-1	fim3-4			prn1/ptxP1/ptxA1/fim2-1/fim3-4
SRR16303933	FDSW210021669	Resistant	2018	Zhejiang	2 months	Male	prn1	ptxP1	ptxA1	fim2-1	fim3-1			prn1/ptxP1/ptxA1/fim2-1/fim3-1
SRR16303958	FDSW210021637	Resistant	2018	Chongqing	5 months	Male	prn1	ptxP1	ptxA1	fim2-1	fim3-1			prn1/ptxP1/ptxA1/fim2-1/fim3-1
SRR16303932	FDSW210021670	Resistant	2018	Jiangsu	12 months	Female	prn1	ptxP1	ptxA1	fim2-1	fim3-1			prn1/ptxP1/ptxA1/fim2-1/fim3-1
SRR16303951	FDSW210021653	Sensitive	2018	Tianjin	1 month	Female	prn2	ptxP3	ptxA1	fim2-1	fim3-2			prn2/ptxP3/ptxA1/fim2-1/fim3-2
SRR16303957	FDSW210021638	Sensitive	2018	Chongqing	1 month	Male	prn2	ptxP3	ptxA1	fim2-1	fim3-1			prn2/ptxP3/ptxA1/fim2-1/fim3-1
SRR16303931	FDSW210021671	Resistant	2018	Zhejiang	40 months	Male	prn1	ptxP1	ptxA1	fim2-1	fim3-1			prn1/ptxP1/ptxA1/fim2-1/fim3-1
SRR16303930	FDSW210021672	Resistant	2018	Jiangsu	19 months	Female	prn1	ptxP1	ptxA1	fim2-1	fim3-1			prn1/ptxP1/ptxA1/fim2-1/fim3-1
SRR16303950	FDSW210021654	Resistant	2018	Tianjin	<1 month	Male	prn1	ptxP1	ptxA1	fim2-1	fim3-1			prn1/ptxP1/ptxA1/fim2-1/fim3-1
SRR16303946	FDSW210021639	Resistant	2018	Sichuan	2 months	Female	prn1	ptxP1	ptxA1	fim2-1	fim3-1			prn1/ptxP1/ptxA1/fim2-1/fim3-1
SRR16303935	FDSW210021640	Sensitive	2018	Chongqing	5 months	Male	prn2	ptxP3	ptxA1	fim2-1	fim3-1			prn2/ptxP3/ptxA1/fim2-1/fim3-1
SRR16303947	FDSW210021657	Resistant	2018	Beijing	5 months	Female	prn1	ptxP1	ptxA1	fim2-1	fim3-1			prn1/ptxP1/ptxA1/fim2-1/fim3-1
SRR16303915	FDSW210021642	Resistant	2018	Chongqing	9 months	Male	prn1	ptxP1	ptxA1	fim2-1	fim3-1			prn1/ptxP1/ptxA1/fim2-1/fim3-1
SRR16303945	FDSW210021658	Sensitive	2018	Beijing	2 months	Female	prn2	ptxP3	ptxA1	fim2-1	fim3-1			prn2/ptxP3/ptxA1/fim2-1/fim3-1
SRR16303944	FDSW210021659	Sensitive	2018	Beijing	<1 month	Female	prn2	ptxP3	ptxA1	fim2-1	fim3-1			prn2/ptxP3/ptxA1/fim2-1/fim3-1
SRR16303943	FDSW210021660	Resistant	2018	Beijing	16 months	Male	prn1	ptxP1	ptxA1	fim2-1	fim3-1			prn1/ptxP1/ptxA1/fim2-1/fim3-1
SRR16303942	FDSW210021661	Sensitive	2018	Beijing	6 months	Male	prn2	ptxP3	ptxA1	fim2-1	fim3-1			prn2/ptxP3/ptxA1/fim2-1/fim3-1
SRR16303914	FDSW210021643	Resistant	2018	Guizhou	9 months	Male	prn1	ptxP1	ptxA1	fim2-1	fim3-1			prn1/ptxP1/ptxA1/fim2-1/fim3-1
SRR16303912	FDSW210021645	Sensitive	2019	Chongqing	35 months	Female	Unknown	ptxP3	ptxA1	fim2-1	fim3-1			Unknown/ptxP3/ptxA1/fim2-1/fim3-1
SRR16306221	FDSW210021682	Resistant	2019	Anhui	72 months	Female	prn2	ptxP3	ptxA1	fim2-1	fim3-1			prn2/ptxP3/ptxA1/fim2-1/fim3-1
SRR16303918	FDSW210021684	Resistant	2019	Anhui	3 months	Male	prn12	ptxP1	ptxA1	fim2-1	fim3-1			prn12/ptxP1/ptxA1/fim2-1/fim3-1
SRR16303919	FDSW210021683	Sensitive	2019	Anhui	60 months	Female	prn2	ptxP3	ptxA1	fim2-1	fim3-1			prn2/ptxP3/ptxA1/fim2-1/fim3-1
SRR16303917	FDSW210021685	Resistant	2019	Anhui	6 months	Male	prn1	ptxP1	ptxA1	fim2-1	fim3-1			prn1/ptxP1/ptxA1/fim2-1/fim3-1
SRR16303929	FDSW210021673	Resistant	2019	Zhejiang	6 months	Male	prn1	ptxP1	ptxA1	fim2-1	fim3-1			prn1/ptxP1/ptxA1/fim2-1/fim3-1
SRR16303928	FDSW210021674	Sensitive	2019	Zhejiang	16 months	Male	Unknown	ptxP3	ptxA1	fim2-1	fim3-1			Unknown/ptxP3/ptxA1/fim2-1/fim3-1
SRR16303927	FDSW210021675	Sensitive	2019	Zhejiang	3 months	Female	prn2	ptxP3	ptxA1	fim2-1	fim3-1			prn2/ptxP3/ptxA1/fim2-1/fim3-1
SRR16303926	FDSW210021676	Sensitive	2019	Zhejiang	2 months	Female	prn2	ptxP3	ptxA1	fim2-1	fim3-1			prn2/ptxP3/ptxA1/fim2-1/fim3-1
SRR16303949	FDSW210021655	Resistant	2019	Shanxi	24 months	Female	prn1	ptxP1	ptxA1	fim2-1	fim3-1			prn1/ptxP1/ptxA1/fim2-1/fim3-1
SRR16303948	FDSW210021656	Resistant	2019	Inner Mongolia	3 months	Male	prn1	Unknown	Unknown	fim2-1	fim3-1			prn1/Unknown/Unknown/fim2-1/fim3-1
SRR16303925	FDSW210021677	Sensitive	2019	Jiangsu	1 month	Male	prn2	ptxP3	ptxA1	fim2-1	fim3-1			prn2/ptxP3/ptxA1/fim2-1/fim3-1
SRR16303923	FDSW210021678	Resistant	2019	Zhejiang	2 months	Female	Unknown	ptxP1	ptxA1	fim2-1	fim3-1			Unknown/ptxP1/ptxA1/fim2-1/fim3-1
SRR16303924	FDSW210021641	Resistant	2019	Sichuan	1 month	Female	prn1	ptxP1	ptxA1	fim2-1	fim3-1			prn1/ptxP1/ptxA1/fim2-1/fim3-1
SRR16303922	FDSW210021679	Sensitive	2019	Zhejiang	2 months	Female	prn2	ptxP3	ptxA1	fim2-1	fim3-1			prn2/ptxP3/ptxA1/fim2-1/fim3-1
SRR16303921	FDSW210021680	Sensitive	2019	Zhejiang	4 months	Female	prn2	ptxP3	ptxA1	fim2-1	fim3-1			prn2/ptxP3/ptxA1/fim2-1/fim3-1
SRR16303920	FDSW210021681	Resistant	2019	Zhejiang	3 months	Female	prn1	ptxP1	ptxA1	fim2-1	fim3-1			prn1/ptxP1/ptxA1/fim2-1/fim3-1
SRR16303941	FDSW210021662	Sensitive	2019	Inner Mongolia	4 months	Male	prn2	ptxP3	ptxA1	fim2-1	fim3-1			prn2/ptxP3/ptxA1/fim2-1/fim3-1
SRR16303913	FDSW210021644	Resistant	2019	Yunnan	1 month	Male	prn1	ptxP1	ptxA1	fim2-1	fim3-1			prn1/ptxP1/ptxA1/fim2-1/fim3-1
SRR16303940	FDSW210021663	Resistant	2019	Shanxi	2 months	Female	prn1	Unknown	Unknown	fim2-1	fim3-1			prn1/Unknown/Unknown/fim2-1/fim3-1
SRR16303911	FDSW210021646	Resistant	2019	Sichuan	10 months	Male	prn1	ptxP1	ptxA1	fim2-1	fim3-1			prn1/ptxP1/ptxA1/fim2-1/fim3-1
SRR16303956	FDSW210021647	Resistant	2019	Chongqing	2 months	Female	prn1	ptxP1	ptxA1	fim2-1	fim3-1			prn1/ptxP1/ptxA1/fim2-1/fim3-1
SRR16303955	FDSW210021648	Sensitive	2019	Chongqing	1 month	Female	prn3	ptxP3	ptxA1	fim2-1	fim3-1			prn3/ptxP3/ptxA1/fim2-1/fim3-1
SRR16303939	FDSW210021664	Resistant	2019	Hebei	2 months	Male	prn1	ptxP1	ptxA1	fim2-1	fim3-1			prn1/ptxP1/ptxA1/fim2-1/fim3-1
SRR16303954	FDSW210021649	Sensitive	2019	Chongqing	1 month	Male	prn2	ptxP3	ptxA1	fim2-1	fim3-1			prn2/ptxP3/ptxA1/fim2-1/fim3-1
SRR16303938	FDSW210021665	Resistant	2019	Beijing	1 month	Male	prn1	ptxP1	ptxA1	fim2-1	fim3-1			prn1/ptxP1/ptxA1/fim2-1/fim3-1
SRR16303953	FDSW210021650	Sensitive	2019	Chongqing	2 months	Female	prn2	ptxP3	ptxA1	fim2-1	fim3-1			prn2/ptxP3/ptxA1/fim2-1/fim3-1
SRR16303952	FDSW210021651	Resistant	2019	Chongqing	4 months	Female	prn1	ptxP1	ptxA1	fim2-1	fim3-1			prn1/ptxP1/ptxA1/fim2-1/fim3-1
SRR16303937	FDSW210021666	Sensitive	2019	Beijing	8 months	Female	prn2	ptxP3	ptxA1	fim2-1	fim3-1			prn2/ptxP3/ptxA1/fim2-1/fim3-1
SRR16303936	FDSW210021667	Resistant	2019	Beijing	7 months	Female	prn1	Unknown	Unknown	fim2-1	fim3-1			prn1/Unknown/Unknown/fim2-1/fim3-1
SRR27418251	535	Sensitive	2021	Shanghai	8 months	Unknown	prn1	ptxP1	ptxA1	fim2-2	fim3-2	Molecular epidemiology and genomic features of Bordetella parapertussis in Shanghai, China, 2017–2022 (60)		prn1/ptxP1/ptxA1/fim2-2/fim3-2
SRR27418240	537	Sensitive	2021	Shanghai	6 years	Unknown	prn1	ptxP1	ptxA1	fim2-2	fim3-2			prn1/ptxP1/ptxA1/fim2-2/fim3-2
SRR27418229	558	Sensitive	2021	Shanghai	6 years	Unknown	prn1	ptxP1	ptxA1	fim2-2	fim3-2			prn1/ptxP1/ptxA1/fim2-2/fim3-2
SRR27418228	559	Sensitive	2021	Shanghai	2 years	Unknown	prn1	ptxP1	ptxA1	fim2-2	fim3-2			prn1/ptxP1/ptxA1/fim2-2/fim3-2
SRR27418227	560	Sensitive	2021	Shanghai	8 years	Unknown	prn1	ptxP1	ptxA1	fim2-2	fim3-2			prn1/ptxP1/ptxA1/fim2-2/fim3-2
SRR27418226	562	Sensitive	2021	Shanghai	6 years	Unknown	prn1	ptxP1	ptxA1	fim2-2	fim3-2			prn1/ptxP1/ptxA1/fim2-2/fim3-2
SRR27418283	563	Sensitive	2021	Shanghai	5 years	Unknown	prn1	ptxP1	ptxA1	fim2-2	fim3-2			prn1/ptxP1/ptxA1/fim2-2/fim3-2
SRR27418282	564	Sensitive	2021	Shanghai	5 years	Unknown	prn1	ptxP1	ptxA1	fim2-2	fim3-2			prn1/ptxP1/ptxA1/fim2-2/fim3-2
SRR27418281	565	Sensitive	2021	Shanghai	5 years	Unknown	prn1	ptxP1	ptxA1	fim2-2	fim3-2			prn1/ptxP1/ptxA1/fim2-2/fim3-2
SRR27418280	566	Sensitive	2021	Shanghai	5 years	Unknown	prn1	ptxP1	ptxA1	fim2-2	fim3-2			prn1/ptxP1/ptxA1/fim2-2/fim3-2
SRR27418279	567	Sensitive	2021	Shanghai	3 years	Unknown	prn1	ptxP1	ptxA1	fim2-2	fim3-2			prn1/ptxP1/ptxA1/fim2-2/fim3-2
SRR27418278	568	Sensitive	2021	Shanghai	7 years	Unknown	prn1	ptxP1	ptxA1	fim2-2	fim3-2			prn1/ptxP1/ptxA1/fim2-2/fim3-2
SRR27418277	569	Sensitive	2021	Shanghai	7 years	Unknown	prn1	ptxP1	ptxA1	fim2-2	fim3-2			prn1/ptxP1/ptxA1/fim2-2/fim3-2
SRR27418276	570	Sensitive	2021	Shanghai	2 years	Unknown	prn1	ptxP1	ptxA1	fim2-2	fim3-2			prn1/ptxP1/ptxA1/fim2-2/fim3-2
SRR27418275	571	Sensitive	2021	Shanghai	5 years	Unknown	prn1	ptxP1	ptxA1	fim2-2	fim3-2			prn1/ptxP1/ptxA1/fim2-2/fim3-2
SRR27418274	572	Sensitive	2021	Shanghai	5 years	Unknown	prn1	ptxP1	ptxA1	fim2-2	fim3-2			prn1/ptxP1/ptxA1/fim2-2/fim3-2
SRR27418272	573	Sensitive	2021	Shanghai	5 years	Unknown	prn1	ptxP1	ptxA1	fim2-2	fim3-2			prn1/ptxP1/ptxA1/fim2-2/fim3-2
SRR27418271	574	Sensitive	2021	Shanghai	5 years	Unknown	prn1	ptxP1	ptxA1	fim2-2	fim3-2			prn1/ptxP1/ptxA1/fim2-2/fim3-2
SRR27418270	575	Sensitive	2021	Shanghai	6 years	Unknown	prn1	ptxP1	ptxA1	fim2-2	fim3-2			prn1/ptxP1/ptxA1/fim2-2/fim3-2
SRR27418269	576	Sensitive	2021	Shanghai	6 years	Unknown	prn1	ptxP1	ptxA1	fim2-2	fim3-2			prn1/ptxP1/ptxA1/fim2-2/fim3-2
SRR27418268	577	Sensitive	2021	Shanghai	5 years	Unknown	prn1	ptxP1	ptxA1	fim2-2	fim3-2			prn1/ptxP1/ptxA1/fim2-2/fim3-2
SRR27418267	578	Sensitive	2021	Shanghai	5 years	Unknown	prn1	ptxP1	ptxA1	fim2-2	fim3-2			prn1/ptxP1/ptxA1/fim2-2/fim3-2
SRR27418266	579	Sensitive	2021	Shanghai	8 years	Unknown	prn1	ptxP1	ptxA1	fim2-2	fim3-2			prn1/ptxP1/ptxA1/fim2-2/fim3-2
SRR27418265	580	Sensitive	2021	Shanghai	7 years	Unknown	prn1	ptxP1	ptxA1	fim2-2	fim3-2			prn1/ptxP1/ptxA1/fim2-2/fim3-2
SRR27418264	581	Sensitive	2021	Shanghai	3 years	Unknown	prn1	ptxP1	ptxA1	fim2-2	fim3-2			prn1/ptxP1/ptxA1/fim2-2/fim3-2
SRR27418263	582	Sensitive	2021	Shanghai	4 years	Unknown	prn1	ptxP1	ptxA1	fim2-2	fim3-2			prn1/ptxP1/ptxA1/fim2-2/fim3-2
SRR27418261	585	Sensitive	2021	Shanghai	5 years	Unknown	prn1	ptxP1	ptxA1	fim2-2	fim3-2			prn1/ptxP1/ptxA1/fim2-2/fim3-2
SRR27418260	587	Sensitive	2021	Shanghai	4 years	Unknown	prn1	ptxP1	ptxA1	fim2-2	fim3-2			prn1/ptxP1/ptxA1/fim2-2/fim3-2
SRR27418259	588	Sensitive	2021	Shanghai	11 years	Unknown	prn1	ptxP1	ptxA1	fim2-2	fim3-2			prn1/ptxP1/ptxA1/fim2-2/fim3-2
SRR27418258	589	Sensitive	2022	Shanghai	5 years	Unknown	prn1	ptxP1	ptxA1	fim2-2	fim3-2			prn1/ptxP1/ptxA1/fim2-2/fim3-2
SRR27418257	590	Sensitive	2022	Shanghai	3 years	Unknown	prn1	ptxP1	ptxA1	fim2-2	fim3-2			prn1/ptxP1/ptxA1/fim2-2/fim3-2
SRR27418256	591	Sensitive	2022	Shanghai	3 years	Unknown	prn1	ptxP1	ptxA1	fim2-2	fim3-2			prn1/ptxP1/ptxA1/fim2-2/fim3-2
SRR27418255	592	Sensitive	2022	Shanghai	5 years	Unknown	prn1	ptxP1	ptxA1	fim2-2	fim3-2			prn1/ptxP1/ptxA1/fim2-2/fim3-2
SRR27418254	593	Sensitive	2022	Shanghai	5 years	Unknown	prn1	ptxP1	ptxA1	fim2-2	fim3-2			prn1/ptxP1/ptxA1/fim2-2/fim3-2
SRR27418253	596	Sensitive	2022	Shanghai	2 months	Unknown	prn1	ptxP1	ptxA1	fim2-2	fim3-2			prn1/ptxP1/ptxA1/fim2-2/fim3-2
SRR27418252	597	Sensitive	2022	Shanghai	6 years	Unknown	prn1	ptxP1	ptxA1	fim2-2	fim3-2			prn1/ptxP1/ptxA1/fim2-2/fim3-2
SRR27418250	598	Sensitive	2022	Shanghai	2 years	Unknown	prn1	ptxP1	ptxA1	fim2-2	fim3-2			prn1/ptxP1/ptxA1/fim2-2/fim3-2
SRR27418249	600	Sensitive	2022	Shanghai	6 years	Unknown	prn1	ptxP1	ptxA1	fim2-2	fim3-2			prn1/ptxP1/ptxA1/fim2-2/fim3-2
SRR27418248	602	Sensitive	2022	Shanghai	6 years	Unknown	prn1	ptxP1	ptxA1	fim2-2	fim3-2			prn1/ptxP1/ptxA1/fim2-2/fim3-2
SRR27418247	603	Sensitive	2022	Shanghai	4 years	Unknown	prn1	ptxP1	ptxA1	fim2-2	fim3-2			prn1/ptxP1/ptxA1/fim2-2/fim3-2
SRR27418246	609	Sensitive	2022	Shanghai	6 years	Unknown	prn1	ptxP1	ptxA1	fim2-2	fim3-2			prn1/ptxP1/ptxA1/fim2-2/fim3-2
SRR27418245	610	Sensitive	2022	Shanghai	7 years	Unknown	prn1	ptxP1	ptxA1	fim2-2	fim3-2			prn1/ptxP1/ptxA1/fim2-2/fim3-2
SRR27418244	611	Sensitive	2022	Shanghai	6 years	Unknown	prn1	ptxP1	ptxA1	fim2-2	fim3-2			prn1/ptxP1/ptxA1/fim2-2/fim3-2
SRR27418243	612	Sensitive	2022	Shanghai	4 years	Unknown	prn1	ptxP1	ptxA1	fim2-2	fim3-2			prn1/ptxP1/ptxA1/fim2-2/fim3-2
SRR27418242	613	Sensitive	2022	Shanghai	4 years	Unknown	prn1	ptxP1	ptxA1	fim2-2	fim3-2			prn1/ptxP1/ptxA1/fim2-2/fim3-2
SRR27418241	614	Sensitive	2022	Shanghai	5 years	Unknown	prn1	ptxP1	ptxA1	fim2-2	fim3-2			prn1/ptxP1/ptxA1/fim2-2/fim3-2
SRR27418239	616	Sensitive	2022	Shanghai	4 years	Unknown	prn1	ptxP1	ptxA1	fim2-2	fim3-2			prn1/ptxP1/ptxA1/fim2-2/fim3-2
SRR27418238	617	Sensitive	2022	Shanghai	4 years	Unknown	prn1	ptxP1	ptxA1	fim2-2	fim3-2			prn1/ptxP1/ptxA1/fim2-2/fim3-2
SRR27418237	618	Sensitive	2022	Shanghai	4 years	Unknown	prn1	ptxP1	ptxA1	fim2-2	fim3-2			prn1/ptxP1/ptxA1/fim2-2/fim3-2
SRR27418285	63	Sensitive	2017	Shanghai	2 months	Unknown	prn1	ptxP1	ptxA1	fim2-2	fim3-2			prn1/ptxP1/ptxA1/fim2-2/fim3-2
SRR27418236	630	Sensitive	2022	Shanghai	8 years	Unknown	prn1	ptxP1	ptxA1	fim2-2	fim3-2			prn1/ptxP1/ptxA1/fim2-2/fim3-2
SRR27418235	631	Sensitive	2022	Shanghai	4 years	Unknown	prn1	ptxP1	ptxA1	fim2-2	fim3-2			prn1/ptxP1/ptxA1/fim2-2/fim3-2
SRR27418234	632	Sensitive	2022	Shanghai	4 years	Unknown	prn1	ptxP1	ptxA1	fim2-2	fim3-2			prn1/ptxP1/ptxA1/fim2-2/fim3-2
SRR27418233	639	Sensitive	2022	Shanghai	7 years	Unknown	prn1	ptxP1	ptxA1	fim2-2	fim3-2			prn1/ptxP1/ptxA1/fim2-2/fim3-2
SRR27418284	65	Sensitive	2017	Shanghai	5 months	Unknown	prn1	ptxP1	ptxA1	fim2-2	fim3-2			prn1/ptxP1/ptxA1/fim2-2/fim3-2
SRR27418232	654	Sensitive	2022	Shanghai	3 years	Unknown	prn1	ptxP1	ptxA1	fim2-2	fim3-2			prn1/ptxP1/ptxA1/fim2-2/fim3-2
SRR27418231	669	Sensitive	2022	Shanghai	2 years	Unknown	prn1	ptxP1	ptxA1	fim2-2	fim3-2			prn1/ptxP1/ptxA1/fim2-2/fim3-2
SRR27418230	671	Sensitive	2022	Shanghai	2 years	Unknown	prn1	ptxP1	ptxA1	fim2-2	fim3-2			prn1/ptxP1/ptxA1/fim2-2/fim3-2
SRR27418273	68	Sensitive	2017	Shanghai	7 months	Unknown	prn1	ptxP1	ptxA1	fim2-2	fim3-2			prn1/ptxP1/ptxA1/fim2-2/fim3-2
SRR27418262	69	Sensitive	2017	Shanghai	3 months	Unknown	prn1	ptxP1	ptxA1	fim2-2	fim3-2			prn1/ptxP1/ptxA1/fim2-2/fim3-2
SRR8372423	58003	Sensitive	before 1980	Unknown	Unknown	Unknown	prn1	ptxP1	ptxA2	fim2-1	fim3-1	The epidemic of erythromycin-resistant Bordetella pertussis with limited genome variation associated with pertussis resurgence in China (388)		prn1/ptxP1/ptxA2/fim2-1/fim3-1
SRR8372420	58004	Sensitive	before 1980	Unknown	Unknown	Unknown	prn1	ptxP1	ptxA2	fim2-1	fim3-1			prn1/ptxP1/ptxA2/fim2-1/fim3-1
SRR8372419	58018	Sensitive	before 1980	Unknown	Unknown	Unknown	prn1	ptxP1	ptxA2	fim2-1	fim3-1			prn1/ptxP1/ptxA2/fim2-1/fim3-1
SRR8372418	58026	Sensitive	before 1980	Unknown	Unknown	Unknown	prn1	ptxP1	ptxA2	fim2-1	fim3-1			prn1/ptxP1/ptxA2/fim2-1/fim3-1
SRR8372634	58032	Sensitive	before 1980	Unknown	Unknown	Unknown	prn1	ptxP1	ptxA2	fim2-1	fim3-1			prn1/ptxP1/ptxA2/fim2-1/fim3-1
SRR8372633	58191	Sensitive	before 1980	Unknown	Unknown	Unknown	prn1	ptxP1	ptxA2	fim2-1	fim3-1			prn1/ptxP1/ptxA2/fim2-1/fim3-1
SRR8372432	58192	Sensitive	before 1980	Unknown	Unknown	Unknown	prn1	ptxP1	ptxA2	fim2-1	fim3-1			prn1/ptxP1/ptxA2/fim2-1/fim3-1
SRR8372575	B00001	Sensitive	2000	Beijing	Unknown	Unknown	prn1	ptxP1	ptxA1	fim2-1	fim3-1			prn1/ptxP1/ptxA1/fim2-1/fim3-1
SRR8372637	B00002	Sensitive	2000	Beijing	Unknown	Unknown	prn1	ptxP1	ptxA1	fim2-1	fim3-1			prn1/ptxP1/ptxA1/fim2-1/fim3-1
SRR8372636	B00003	Sensitive	2000	Beijing	Unknown	Unknown	prn2	ptxP3	ptxA1	fim2-1	fim3-2			prn2/ptxP3/ptxA1/fim2-1/fim3-2
SRR8372590	B00004	Sensitive	2000	Hebei	Unknown	Unknown	prn1	ptxP1	ptxA1	fim2-1	fim3-1			prn1/ptxP1/ptxA1/fim2-1/fim3-1
SRR8372589	B01001	Sensitive	2001	Beijing	Unknown	Unknown	prn1	ptxP1	ptxA1	fim2-1	fim3-1			prn1/ptxP1/ptxA1/fim2-1/fim3-1
SRR8372592	B01002	Sensitive	2001	Beijing	Unknown	Unknown	prn1	ptxP1	ptxA1	fim2-1	fim3-1			prn1/ptxP1/ptxA1/fim2-1/fim3-1
SRR8372591	B01003	Sensitive	2001	Beijing	Unknown	Unknown	prn1	ptxP1	ptxA1	fim2-1	fim3-1			prn1/ptxP1/ptxA1/fim2-1/fim3-1
SRR8372594	B01004	Sensitive	2001	Hebei	Unknown	Unknown	prn1	ptxP1	ptxA1	fim2-1	fim3-1			prn1/ptxP1/ptxA1/fim2-1/fim3-1
SRR8372593	B06001	Sensitive	2006	Beijing	Unknown	Unknown	prn1	ptxP1	ptxA1	fim2-1	fim3-1			prn1/ptxP1/ptxA1/fim2-1/fim3-1
SRR8372596	B06003	Sensitive	2006	Tianjin	Unknown	Unknown	prn1	ptxP1	ptxA1	fim2-1	fim3-1			prn1/ptxP1/ptxA1/fim2-1/fim3-1
SRR8372595	B06005	Sensitive	2006	Hebei	Unknown	Unknown	prn2	ptxP3	ptxA1	fim2-1	fim3-2			prn2/ptxP3/ptxA1/fim2-1/fim3-2
SRR8372598	B06007	Sensitive	2006	Hebei	Unknown	Unknown	prn1	ptxP1	ptxA1	fim2-1	fim3-1			prn1/ptxP1/ptxA1/fim2-1/fim3-1
SRR8372597	B06011	Sensitive	2006	Beijing	Unknown	Unknown	prn1	ptxP1	ptxA1	fim2-1	fim3-1			prn1/ptxP1/ptxA1/fim2-1/fim3-1
SRR8372492	B06012	Sensitive	2006	Hebei	Unknown	Unknown	prn3	ptxP1	ptxA1	fim2-1	fim3-1			prn3/ptxP1/ptxA1/fim2-1/fim3-1
SRR8372493	B06013	Sensitive	2006	Beijing	Unknown	Unknown	prn1	ptxP1	ptxA1	fim2-1	fim3-4			prn1/ptxP1/ptxA1/fim2-1/fim3-4
SRR8372494	B07001	Sensitive	2007	Beijing	Unknown	Unknown	prn2	ptxP3	ptxA1	fim2-1	fim3-2			prn2/ptxP3/ptxA1/fim2-1/fim3-2
SRR8372495	B07002	Sensitive	2007	Hebei	Unknown	Unknown	prn1	ptxP1	ptxA1	fim2-1	fim3-1			prn1/ptxP1/ptxA1/fim2-1/fim3-1
SRR8372488	B07003	Sensitive	2007	Inner Mongolia	Unknown	Unknown	prn2	ptxP3	ptxA1	fim2-1	fim3-2			prn2/ptxP3/ptxA1/fim2-1/fim3-2
SRR8372262	B08001	Sensitive	2008	Hebei	Unknown	Unknown	prn1	ptxP1	ptxA1	fim2-1	fim3-1			prn1/ptxP1/ptxA1/fim2-1/fim3-1
SRR8372496	B13002	Resistant	2013	Beijing	<1 month	Male	prn1	ptxP1	ptxA1	fim2-1	fim3-1			prn1/ptxP1/ptxA1/fim2-1/fim3-1
SRR8372497	B13009	Resistant	2013	Hebei	5 months	Female	prn1	ptxP1	ptxA1	fim2-1	fim3-1			prn1/ptxP1/ptxA1/fim2-1/fim3-1
SRR8372358	B13010	Sensitive	2013	Beijing	<1 month	Male	prn3	ptxP1	ptxA1	fim2-1	fim3-1			prn3/ptxP1/ptxA1/fim2-1/fim3-1
SRR8372357	B13014	Resistant	2013	Hebei	<1 month	Male	prn1	ptxP1	ptxA1	fim2-1	fim3-1			prn1/ptxP1/ptxA1/fim2-1/fim3-1
SRR8372356	B14016	Resistant	2014	Beijing	6 months	Female	prn1	ptxP1	Unknown	fim2-1	fim3-1			prn1/ptxP1/Unknown/fim2-1/fim3-1
SRR8372355	B14017	Resistant	2014	Inner Mongolia	11 years	Male	prn1	ptxP1	ptxA1	fim2-1	fim3-1			prn1/ptxP1/ptxA1/fim2-1/fim3-1
SRR8372362	B14024	Resistant	2014	Hebei	1 month	Female	prn1	ptxP1	ptxA1	fim2-1	fim3-1			prn1/ptxP1/ptxA1/fim2-1/fim3-1
SRR8372361	B14025	Resistant	2014	Hubei	1 year 7 months	Female	prn1	ptxP1	ptxA1	fim2-1	fim3-1			prn1/ptxP1/ptxA1/fim2-1/fim3-1
SRR8372360	B14029	Resistant	2014	Henan	2 years	Male	prn1	ptxP1	ptxA1	fim2-1	fim3-1			prn1/ptxP1/ptxA1/fim2-1/fim3-1
SRR8372359	B14030	Resistant	2014	Hebei	4 year 8 months	Male	prn1	ptxP1	ptxA1	fim2-1	fim3-1			prn1/ptxP1/ptxA1/fim2-1/fim3-1
SRR8372354	B14034	Resistant	2014	Beijing	2 months	Female	prn1	ptxP1	ptxA1	fim2-1	fim3-1			prn1/ptxP1/ptxA1/fim2-1/fim3-1
SRR8372353	B14040	Resistant	2014	Hebei	8 years	Female	prn1	ptxP1	ptxA1	fim2-1	fim3-1			prn1/ptxP1/ptxA1/fim2-1/fim3-1
SRR8372648	B14051	Resistant	2014	Beijing	9 years	Female	prn1	ptxP1	ptxA1	fim2-1	fim3-1			prn1/ptxP1/ptxA1/fim2-1/fim3-1
SRR8372649	B14054	Resistant	2014	Hebei	2 months	Male	prn1	ptxP1	ptxA1	fim2-1	fim3-1			prn1/ptxP1/ptxA1/fim2-1/fim3-1
SRR8372646	B14060	Resistant	2014	Shandong	10 months	Male	prn1	ptxP1	ptxA1	fim2-1	fim3-1			prn1/ptxP1/ptxA1/fim2-1/fim3-1
SRR8372647	B14063	Resistant	2014	Liaoning	5 months	Female	prn1	ptxP1	ptxA1	fim2-1	fim3-1			prn1/ptxP1/ptxA1/fim2-1/fim3-1
SRR8372645	B14068	Resistant	2014	Beijing	2 months	Female	prn1	ptxP1	ptxA1	fim2-1	fim3-1			prn1/ptxP1/ptxA1/fim2-1/fim3-1
SRR8372642	B14071	Resistant	2014	Hebei	2 months	Male	prn1	ptxP1	ptxA1	fim2-1	fim3-1			prn1/ptxP1/ptxA1/fim2-1/fim3-1
SRR8372643	B14079	Resistant	2014	Ningxia	2 months	Male	prn1	ptxP1	ptxA1	fim2-1	fim3-1			prn1/ptxP1/ptxA1/fim2-1/fim3-1
SRR8372640	B14081	Resistant	2014	Beijing	4 months	Male	prn1	ptxP1	ptxA1	fim2-1	fim3-1			prn1/ptxP1/ptxA1/fim2-1/fim3-1
SRR8372641	B14084	Resistant	2014	Hubei	<1 month	Male	prn1	ptxP1	ptxA1	fim2-1	fim3-1			prn1/ptxP1/ptxA1/fim2-1/fim3-1
SRR8372551	B14085	Resistant	2014	Inner Mongolia	3 months	Female	prn1	ptxP1	ptxA1	fim2-1	fim3-1			prn1/ptxP1/ptxA1/fim2-1/fim3-1
SRR8372550	B14086	Resistant	2014	Tianjin	4 months	Male	prn1	ptxP1	ptxA1	fim2-1	fim3-1			prn1/ptxP1/ptxA1/fim2-1/fim3-1
SRR8372553	B14092	Resistant	2014	Hebei	1 year 11 months	Male	prn1	ptxP1	ptxA1	fim2-1	fim3-1			prn1/ptxP1/ptxA1/fim2-1/fim3-1
SRR8372552	B14094	Resistant	2014	Henan	3 months	Female	prn1	ptxP1	ptxA1	fim2-1	fim3-1			prn1/ptxP1/ptxA1/fim2-1/fim3-1
SRR8372547	B14097	Resistant	2014	Hebei	3 months	Male	prn1	ptxP1	ptxA1	fim2-1	fim3-1			prn1/ptxP1/ptxA1/fim2-1/fim3-1
SRR8372546	B14098	Sensitive	2014	Hebei	8 months	Female	prn2	ptxP3	ptxA1	fim2-1	fim3-1			prn2/ptxP3/ptxA1/fim2-1/fim3-1
SRR8372549	B14099	Sensitive	2014	Beijing	4 months	Male	prn1	ptxP1	ptxA1	fim2-1	fim3-4			prn1/ptxP1/ptxA1/fim2-1/fim3-4
SRR8372548	B14101	Resistant	2014	Shandong	3 months	Male	prn1	ptxP1	ptxA1	fim2-1	fim3-1			prn1/ptxP1/ptxA1/fim2-1/fim3-1
SRR8372545	B14107	Resistant	2014	Hebei	2 years 8 months	Female	prn1	ptxP1	ptxA1	fim2-1	fim3-1			prn1/ptxP1/ptxA1/fim2-1/fim3-1
SRR8372529	B14110	Resistant	2014	Beijing	2 months	Female	prn1	ptxP1	ptxA1	fim2-1	fim3-1			prn1/ptxP1/ptxA1/fim2-1/fim3-1
SRR8372616	B14114	Resistant	2014	Tianjin	<1 month	Female	prn1	ptxP1	ptxA1	fim2-1	fim3-1			prn1/ptxP1/ptxA1/fim2-1/fim3-1
SRR8372375	B14117	Resistant	2014	Beijing	3 months	Female	prn1	ptxP1	ptxA1	fim2-1	fim3-1			prn1/ptxP1/ptxA1/fim2-1/fim3-1
SRR8372376	B14118	Resistant	2014	Hebei	9 months	Male	prn1	ptxP1	ptxA1	fim2-1	fim3-1			prn1/ptxP1/ptxA1/fim2-1/fim3-1
SRR8372377	B14119	Resistant	2014	Shandong	5 months	Female	prn1	ptxP1	ptxA1	fim2-1	fim3-1			prn1/ptxP1/ptxA1/fim2-1/fim3-1
SRR8372378	B14126	Resistant	2014	Jinlin	6 months	Male	prn1	ptxP1	ptxA1	fim2-1	fim3-1			prn1/ptxP1/ptxA1/fim2-1/fim3-1
SRR8372379	B14129	Resistant	2014	Hebei	5 months	Male	prn1	ptxP1	ptxA1	fim2-1	fim3-1			prn1/ptxP1/ptxA1/fim2-1/fim3-1
SRR8372380	B14131	Resistant	2014	Beijing	2 months	Male	prn1	ptxP1	ptxA1	fim2-1	fim3-1			prn1/ptxP1/ptxA1/fim2-1/fim3-1
SRR8372417	B14133	Resistant	2014	Hebei	11 years	Male	prn1	ptxP1	ptxA1	fim2-1	fim3-1			prn1/ptxP1/ptxA1/fim2-1/fim3-1
SRR8372272	B14135	Sensitive	2014	Beijing	1 month	Female	prn2	ptxP3	ptxA1	fim2-1	fim3-1			prn2/ptxP3/ptxA1/fim2-1/fim3-1
SRR8372524	B14137	Resistant	2014	Hebei	3 months	Male	prn1	ptxP1	ptxA1	fim2-1	fim3-1			prn1/ptxP1/ptxA1/fim2-1/fim3-1
SRR8372523	B14140	Resistant	2014	Hebei	1 month	Female	prn1	ptxP1	ptxA1	fim2-1	fim3-1			prn1/ptxP1/ptxA1/fim2-1/fim3-1
SRR8372347	B14558	Resistant	2014	Shandong	4 months	Male	prn1	ptxP1	ptxA1	fim2-1	fim3-1			prn1/ptxP1/ptxA1/fim2-1/fim3-1
SRR8372344	B14559	Resistant	2014	Shandong	1 month	Male	prn1	ptxP1	ptxA1	fim2-1	fim3-1			prn1/ptxP1/ptxA1/fim2-1/fim3-1
SRR8372520	B14560	Resistant	2014	Shandong	3 months	Male	prn1	ptxP1	ptxA1	fim2-1	fim3-1			prn1/ptxP1/ptxA1/fim2-1/fim3-1
SRR8372519	B14561	Resistant	2014	Shandong	3 months	Female	prn1	ptxP1	ptxA1	fim2-1	fim3-1			prn1/ptxP1/ptxA1/fim2-1/fim3-1
SRR8372315	B14562	Resistant	2014	Shandong	5 months	Male	prn1	ptxP1	ptxA1	fim2-1	fim3-1			prn1/ptxP1/ptxA1/fim2-1/fim3-1
SRR8372314	B15141	Resistant	2015	Beijing	8 months	Female	prn1	ptxP1	ptxA1	fim2-1	fim3-1			prn1/ptxP1/ptxA1/fim2-1/fim3-1
SRR8372528	B15144	Resistant	2015	Heilongjiang	10 years	Female	prn1	ptxP1	ptxA1	fim2-1	fim3-1			prn1/ptxP1/ptxA1/fim2-1/fim3-1
SRR8372527	B15145	Resistant	2015	Hebei	4 months	Female	prn1	ptxP1	ptxA1	fim2-1	fim3-1			prn1/ptxP1/ptxA1/fim2-1/fim3-1
SRR8372624	B15147	Resistant	2015	Beijing	5 months	Male	prn1	ptxP1	ptxA1	fim2-1	fim3-1			prn1/ptxP1/ptxA1/fim2-1/fim3-1
SRR8372625	B15148	Resistant	2015	Tianjin	2 months	Female	prn1	ptxP1	ptxA1	fim2-1	fim3-1			prn1/ptxP1/ptxA1/fim2-1/fim3-1
SRR8372622	B15154	Resistant	2015	Hebei	3 months	Male	prn1	ptxP1	ptxA1	fim2-1	fim3-1			prn1/ptxP1/ptxA1/fim2-1/fim3-1
SRR8372623	B15156	Resistant	2015	Inner Mongolia	7 months	Female	prn1	ptxP1	ptxA1	fim2-1	fim3-1			prn1/ptxP1/ptxA1/fim2-1/fim3-1
SRR8372542	B15162	Resistant	2015	Shandong	3 months	Male	prn1	ptxP1	ptxA1	fim2-1	fim3-1			prn1/ptxP1/ptxA1/fim2-1/fim3-1
SRR8372543	B15163	Resistant	2015	Beijing	3 months	Female	prn1	ptxP1	ptxA1	fim2-1	fim3-1			prn1/ptxP1/ptxA1/fim2-1/fim3-1
SRR8372626	B15166	Resistant	2015	Liaoning	4 months	Male	prn1	ptxP1	ptxA1	fim2-1	fim3-1			prn1/ptxP1/ptxA1/fim2-1/fim3-1
SRR8372541	B15168	Resistant	2015	Hebei	1 year 5 months	Male	prn1	ptxP1	ptxA1	fim2-1	fim3-1			prn1/ptxP1/ptxA1/fim2-1/fim3-1
SRR8372617	B15173	Resistant	2015	Beijing	6 months	Male	prn1	ptxP1	ptxA1	fim2-1	fim3-1			prn1/ptxP1/ptxA1/fim2-1/fim3-1
SRR8372618	B15177	Resistant	2015	Shandong	1 year 11 months	Female	prn1	ptxP1	ptxA1	fim2-1	fim3-1			prn1/ptxP1/ptxA1/fim2-1/fim3-1
SRR8372346	B15181	Resistant	2015	Hebei	7 months	Female	prn1	ptxP1	ptxA1	fim2-1	fim3-1			prn1/ptxP1/ptxA1/fim2-1/fim3-1
SRR8372345	B15182	Resistant	2015	Shandong	1 year 6 months	Female	prn1	ptxP1	ptxA1	fim2-1	fim3-1			prn1/ptxP1/ptxA1/fim2-1/fim3-1
SRR8372348	B15185	Resistant	2015	Beijing	2 months	Male	prn1	ptxP1	ptxA1	fim2-1	fim3-1			prn1/ptxP1/ptxA1/fim2-1/fim3-1
SRR8372621	B15188	Resistant	2015	Shanxi	5 months	Female	prn1	ptxP1	ptxA1	fim2-1	fim3-1			prn1/ptxP1/ptxA1/fim2-1/fim3-1
SRR8372350	B15192	Resistant	2015	Hebei	1 month	Male	prn1	ptxP1	ptxA1	fim2-1	fim3-1			prn1/ptxP1/ptxA1/fim2-1/fim3-1
SRR8372349	B15193	Resistant	2015	Beijing	6 months	Male	prn1	ptxP1	ptxA1	fim2-1	fim3-1			prn1/ptxP1/ptxA1/fim2-1/fim3-1
SRR8372352	B15200	Resistant	2015	Hebei	3 months	Male	prn1	ptxP1	ptxA1	fim2-1	fim3-1			prn1/ptxP1/ptxA1/fim2-1/fim3-1
SRR8372351	B15204	Resistant	2015	Beijing	4 months	Male	prn1	ptxP1	ptxA1	fim2-1	fim3-1			prn1/ptxP1/ptxA1/fim2-1/fim3-1
SRR8372327	B15212	Resistant	2015	Beijing	3 months	Male	prn1	ptxP1	ptxA1	fim2-1	fim3-1			prn1/ptxP1/ptxA1/fim2-1/fim3-1
SRR8372326	B15214	Resistant	2015	Tianjin	1 month	Female	prn1	ptxP1	ptxA1	fim2-1	fim3-1			prn1/ptxP1/ptxA1/fim2-1/fim3-1
SRR8372445	B15215	Resistant	2015	Hebei	10 months	Male	prn1	ptxP1	ptxA1	fim2-1	fim3-1			prn1/ptxP1/ptxA1/fim2-1/fim3-1
SRR8372446	B15219	Resistant	2015	Beijing	4 months	Male	prn1	ptxP1	ptxA1	fim2-1	fim3-1			prn1/ptxP1/ptxA1/fim2-1/fim3-1
SRR8372447	B15224	Resistant	2015	Hebei	2 months	Female	prn1	ptxP1	ptxA1	fim2-1	fim3-1			prn1/ptxP1/ptxA1/fim2-1/fim3-1
SRR8372448	B15231	Resistant	2015	Henan	1 year 5 months	Female	prn1	ptxP1	ptxA1	fim2-1	fim3-1			prn1/ptxP1/ptxA1/fim2-1/fim3-1
SRR8372449	B15235	Resistant	2015	Beijing	5 months	Female	prn1	ptxP1	ptxA1	fim2-1	fim3-1			prn1/ptxP1/ptxA1/fim2-1/fim3-1
SRR8372450	B15240	Resistant	2015	Hebei	1 month	Male	prn1	ptxP1	ptxA1	fim2-1	fim3-1			prn1/ptxP1/ptxA1/fim2-1/fim3-1
SRR8372451	B15250	Resistant	2015	Beijing	1 month	Male	prn1	ptxP1	ptxA1	fim2-1	fim3-1			prn1/ptxP1/ptxA1/fim2-1/fim3-1
SRR8372452	B15253	Resistant	2015	Shanxi	8 months	Male	prn1	ptxP1	ptxA1	fim2-1	fim3-1			prn1/ptxP1/ptxA1/fim2-1/fim3-1
SRR8372373	B15254	Resistant	2015	Hebei	1 year	Female	prn1	ptxP1	ptxA1	fim2-1	fim3-1			prn1/ptxP1/ptxA1/fim2-1/fim3-1
SRR8372374	B15260	Resistant	2015	Beijing	2 months	Female	prn1	ptxP1	ptxA1	fim2-1	fim3-1			prn1/ptxP1/ptxA1/fim2-1/fim3-1
SRR8372561	B15262	Sensitive	2015	Beijing	6 months	Female	prn2	ptxP3	ptxA1	fim2-1	fim3-1			prn2/ptxP3/ptxA1/fim2-1/fim3-1
SRR8372560	B15264	Resistant	2015	Beijing	2 years 2 months	Male	prn1	ptxP1	ptxA1	fim2-1	fim3-1			prn1/ptxP1/ptxA1/fim2-1/fim3-1
SRR8372559	B15265	Resistant	2015	Hebei	6 months	Male	prn1	ptxP1	ptxA1	fim2-1	fim3-1			prn1/ptxP1/ptxA1/fim2-1/fim3-1
SRR8372558	B15273	Resistant	2015	Hebei	8 months	Male	prn1	ptxP1	ptxA1	fim2-1	fim3-1			prn1/ptxP1/ptxA1/fim2-1/fim3-1
SRR8372557	B15275	Resistant	2015	Inner Mongolia	3 months	Male	prn1	ptxP1	ptxA1	fim2-1	fim3-1			prn1/ptxP1/ptxA1/fim2-1/fim3-1
SRR8372556	B15276	Resistant	2015	Beijing	4 years	Female	prn1	ptxP1	ptxA1	fim2-1	fim3-1			prn1/ptxP1/ptxA1/fim2-1/fim3-1
SRR8372555	B15280	Resistant	2015	Beijing	2 months	Female	prn1	ptxP1	ptxA1	fim2-1	fim3-1			prn1/ptxP1/ptxA1/fim2-1/fim3-1
SRR8372554	B15282	Resistant	2015	Hebei	5 months	Female	prn1	ptxP1	ptxA1	fim2-1	fim3-1			prn1/ptxP1/ptxA1/fim2-1/fim3-1
SRR8372563	B15284	Resistant	2015	Shandong	4 months	Female	prn1	ptxP1	ptxA1	fim2-1	fim3-1			prn1/ptxP1/ptxA1/fim2-1/fim3-1
SRR8372562	B15290	Resistant	2015	Shanxi	7 months	Male	prn1	ptxP1	ptxA1	fim2-1	fim3-1			prn1/ptxP1/ptxA1/fim2-1/fim3-1
SRR8372264	B15291	Resistant	2015	Hebei	10 months	Male	prn1	ptxP1	ptxA1	fim2-1	fim3-1			prn1/ptxP1/ptxA1/fim2-1/fim3-1
SRR8372265	B15292	Resistant	2015	Beijing	3 months	Female	prn1	ptxP1	ptxA1	fim2-1	fim3-1			prn1/ptxP1/ptxA1/fim2-1/fim3-1
SRR8372530	B15297	Resistant	2015	Beijing	2 months	Female	prn1	ptxP1	ptxA1	fim2-1	fim3-1			prn1/ptxP1/ptxA1/fim2-1/fim3-1
SRR8372263	B15298	Resistant	2015	Hebei	3 months	Female	prn1	ptxP1	ptxA1	fim2-1	fim3-1			prn1/ptxP1/ptxA1/fim2-1/fim3-1
SRR8372268	B15307	Resistant	2015	Heilongjiang	6 months	Male	prn1	ptxP1	ptxA1	fim2-1	fim3-1			prn1/ptxP1/ptxA1/fim2-1/fim3-1
SRR8372269	B15311	Resistant	2015	Henan	2 months	Male	prn1	ptxP1	ptxA1	fim2-1	fim3-1			prn1/ptxP1/ptxA1/fim2-1/fim3-1
SRR8372266	B15312	Resistant	2015	Hebei	6 months	Male	prn1	ptxP1	ptxA1	fim2-1	fim3-1			prn1/ptxP1/ptxA1/fim2-1/fim3-1
SRR8372267	B15313	Resistant	2015	Tianjin	4 months	Female	prn1	ptxP1	ptxA1	fim2-1	fim3-1			prn1/ptxP1/ptxA1/fim2-1/fim3-1
SRR8372270	B15314	Resistant	2015	Beijing	1 month	Male	prn1	ptxP1	ptxA1	fim2-1	fim3-1			prn1/ptxP1/ptxA1/fim2-1/fim3-1
SRR8372271	B15321	Resistant	2015	Shanxi	9 months	Male	prn1	ptxP1	ptxA1	fim2-1	fim3-1			prn1/ptxP1/ptxA1/fim2-1/fim3-1
SRR8372364	B15323	Resistant	2015	Hebei	1 year 3 months	Male	prn1	ptxP1	ptxA1	fim2-1	fim3-1			prn1/ptxP1/ptxA1/fim2-1/fim3-1
SRR8372363	B15326	Resistant	2015	Beijing	4 months	Male	Unknown	ptxP1	ptxA1	fim2-1	fim3-1			Unknown/ptxP1/ptxA1/fim2-1/fim3-1
SRR8372366	B15336	Resistant	2015	Hebei	6 years 2months	Male	prn1	ptxP1	ptxA1	fim2-1	fim3-1			prn1/ptxP1/ptxA1/fim2-1/fim3-1
SRR8372365	B15340	Resistant	2015	Beijing	1 month	Female	prn1	ptxP1	ptxA1	fim2-1	fim3-1			prn1/ptxP1/ptxA1/fim2-1/fim3-1
SRR8372368	B15343	Resistant	2015	Hebei	5 months	Female	prn1	ptxP1	ptxA1	fim2-1	fim3-1			prn1/ptxP1/ptxA1/fim2-1/fim3-1
SRR8372367	B15348	Resistant	2015	Tianjin	6 months	Female	prn1	ptxP1	ptxA1	fim2-1	fim3-1			prn1/ptxP1/ptxA1/fim2-1/fim3-1
SRR8372370	B15349	Resistant	2015	Beijing	2 months	Female	prn1	ptxP1	ptxA1	fim2-1	fim3-1			prn1/ptxP1/ptxA1/fim2-1/fim3-1
SRR8372369	B15355	Resistant	2015	Hebei	4 months	Male	prn1	ptxP1	ptxA1	fim2-1	fim3-1			prn1/ptxP1/ptxA1/fim2-1/fim3-1
SRR8372372	B15359	Sensitive	2015	Beijing	7 months	Male	prn2	ptxP3	ptxA1	fim2-1	fim3-1			prn2/ptxP3/ptxA1/fim2-1/fim3-1
SRR8372371	B15368	Resistant	2015	Hebei	3 months	Female	prn1	ptxP1	ptxA1	fim2-1	fim3-1			prn1/ptxP1/ptxA1/fim2-1/fim3-1
SRR8372401	B15372	Resistant	2015	Heilongjiang	4 months	Male	prn1	ptxP1	ptxA1	fim2-1	fim3-1			prn1/ptxP1/ptxA1/fim2-1/fim3-1
SRR8372402	B15375	Resistant	2015	Beijing	Unknown	Male	prn1	ptxP1	ptxA1	fim2-1	fim3-1			prn1/ptxP1/ptxA1/fim2-1/fim3-1
SRR8372403	B15384	Resistant	2015	Beijing	7 months	Male	prn1	ptxP1	ptxA1	fim2-1	fim3-1			prn1/ptxP1/ptxA1/fim2-1/fim3-1
SRR8372404	B15388	Resistant	2015	Beijing	<1 month	Male	prn1	ptxP1	ptxA1	fim2-1	fim3-1			prn1/ptxP1/ptxA1/fim2-1/fim3-1
SRR8372397	B15390	Resistant	2015	Henan	1 month	Male	prn1	ptxP1	ptxA1	fim2-1	fim3-1			prn1/ptxP1/ptxA1/fim2-1/fim3-1
SRR8372398	B15391	Resistant	2015	Hebei	1 year 1 months	Female	prn1	ptxP1	ptxA1	fim2-1	fim3-1			prn1/ptxP1/ptxA1/fim2-1/fim3-1
SRR8372399	B15396	Resistant	2015	Jiangxi	14 months	Female	prn1	ptxP1	ptxA1	fim2-1	fim3-1			prn1/ptxP1/ptxA1/fim2-1/fim3-1
SRR8372400	B15400	Sensitive	2015	Hebei	1 month	Female	prn2	Unknown	Unknown	fim2-1	fim3-1			prn2/Unknown/Unknown/fim2-1/fim3-1
SRR8372405	B15403	Resistant	2015	Beijing	4 months	Male	prn1	ptxP1	ptxA1	fim2-1	fim3-1			prn1/ptxP1/ptxA1/fim2-1/fim3-1
SRR8372406	B15406	Resistant	2015	Beijing	2 months	Male	prn1	ptxP1	ptxA1	fim2-1	fim3-1			prn1/ptxP1/ptxA1/fim2-1/fim3-1
SRR8372512	B15409	Resistant	2015	Beijing	5 months	Male	prn1	ptxP1	ptxA1	fim2-1	fim3-1			prn1/ptxP1/ptxA1/fim2-1/fim3-1
SRR8372511	B15410	Resistant	2015	Hebei	2 months	Male	prn1	ptxP1	ptxA1	fim2-1	fim3-1			prn1/ptxP1/ptxA1/fim2-1/fim3-1
SRR8372510	B15412	Resistant	2015	Beijing	2 months	Male	prn1	ptxP1	ptxA1	fim2-1	fim3-1			prn1/ptxP1/ptxA1/fim2-1/fim3-1
SRR8372509	B15422	Resistant	2015	Beijing	2 months	Female	prn1	ptxP1	ptxA1	fim2-1	fim3-1			prn1/ptxP1/ptxA1/fim2-1/fim3-1
SRR8372516	B15563	Resistant	2015	Shandong	1 month	Male	prn1	ptxP1	ptxA1	fim2-1	fim3-1			prn1/ptxP1/ptxA1/fim2-1/fim3-1
SRR8372515	B15564	Resistant	2015	Shandong	3 months	Male	prn1	ptxP1	ptxA1	fim2-1	fim3-1			prn1/ptxP1/ptxA1/fim2-1/fim3-1
SRR8372514	B15565	Resistant	2015	Shandong	2 months	Female	prn1	ptxP1	ptxA1	fim2-1	fim3-1			prn1/ptxP1/ptxA1/fim2-1/fim3-1
SRR8372513	B15566	Resistant	2015	Shandong	2 months	Male	prn1	ptxP1	ptxA1	fim2-1	fim3-1			prn1/ptxP1/ptxA1/fim2-1/fim3-1
SRR8372518	B15567	Resistant	2015	Henan	7 months	Male	prn1	ptxP1	ptxA1	fim2-1	fim3-1			prn1/ptxP1/ptxA1/fim2-1/fim3-1
SRR8372517	B15568	Resistant	2015	Shandong	8 months	Female	prn1	ptxP1	ptxA1	fim2-1	fim3-1			prn1/ptxP1/ptxA1/fim2-1/fim3-1
SRR8372635	B15569	Resistant	2015	Shandong	3 years	Female	prn1	ptxP1	ptxA1	fim2-1	fim3-1			prn1/ptxP1/ptxA1/fim2-1/fim3-1
SRR8372313	B15570	Sensitive	2015	Shandong	4 months	Male	prn1	ptxP1	ptxA1	fim2-1	fim3-4			prn1/ptxP1/ptxA1/fim2-1/fim3-4
SRR8372611	B15571	Resistant	2015	Shandong	3 months	Female	prn1	ptxP1	ptxA1	fim2-1	fim3-1			prn1/ptxP1/ptxA1/fim2-1/fim3-1
SRR8372612	B15572	Resistant	2015	Shandong	1 month	Male	prn1	ptxP1	ptxA1	fim2-1	fim3-1			prn1/ptxP1/ptxA1/fim2-1/fim3-1
SRR8372609	B15573	Resistant	2015	Shandong	5 months	Male	prn1	ptxP1	ptxA1	fim2-1	fim3-1			prn1/ptxP1/ptxA1/fim2-1/fim3-1
SRR8372610	B15574	Resistant	2015	Shandong	3 months	Male	prn1	ptxP1	ptxA1	fim2-1	fim3-1			prn1/ptxP1/ptxA1/fim2-1/fim3-1
SRR8372607	B15575	Resistant	2015	Shandong	6 months	Male	prn1	ptxP1	ptxA1	fim2-1	fim3-1			prn1/ptxP1/ptxA1/fim2-1/fim3-1
SRR8372608	B15576	Resistant	2015	Shandong	1 year	Female	prn1	ptxP1	ptxA1	fim2-1	fim3-1			prn1/ptxP1/ptxA1/fim2-1/fim3-1
SRR8372619	B15582	Resistant	2015	Shandong	2 months	Female	prn1	ptxP1	ptxA1	fim2-1	fim3-1			prn1/ptxP1/ptxA1/fim2-1/fim3-1
SRR8372620	B15583	Resistant	2015	Shandong	5 months	Male	prn1	ptxP1	ptxA1	fim2-1	fim3-1			prn1/ptxP1/ptxA1/fim2-1/fim3-1
SRR8372310	B16421	Resistant	2016	Hebei	1 month	Male	prn1	ptxP1	ptxA1	fim2-1	fim3-1			prn1/ptxP1/ptxA1/fim2-1/fim3-1
SRR8372309	B16424	Resistant	2016	Beijing	3 months	Male	prn1	ptxP1	ptxA1	fim2-1	fim3-1			prn1/ptxP1/ptxA1/fim2-1/fim3-1
SRR8372312	B16430	Resistant	2016	Inner Mongolia	3 months	Male	prn1	ptxP1	ptxA1	fim2-1	fim3-1			prn1/ptxP1/ptxA1/fim2-1/fim3-1
SRR8372311	B16431	Resistant	2016	Liaoning	4 months	Male	prn1	ptxP1	ptxA1	fim2-1	fim3-1			prn1/ptxP1/ptxA1/fim2-1/fim3-1
SRR8372306	B16433	Resistant	2016	Jiangxi	2 years	Male	prn1	ptxP1	ptxA1	fim2-1	fim3-1			prn1/ptxP1/ptxA1/fim2-1/fim3-1
SRR8372305	B16434	Sensitive	2016	Jiangxi	5 months	Male	prn2	ptxP3	ptxA1	fim2-1	fim3-1			prn2/ptxP3/ptxA1/fim2-1/fim3-1
SRR8372308	B16435	Resistant	2016	Jiangxi	1 year 5 months	Male	prn1	ptxP1	ptxA1	fim2-1	fim3-1			prn1/ptxP1/ptxA1/fim2-1/fim3-1
SRR8372307	B16438	Resistant	2016	Beijing	4 months	Female	prn1	ptxP1	ptxA1	fim2-1	fim3-1			prn1/ptxP1/ptxA1/fim2-1/fim3-1
SRR8372302	B16440	Resistant	2016	Shandong	3 months	Male	prn1	ptxP1	ptxA1	fim2-1	fim3-1			prn1/ptxP1/ptxA1/fim2-1/fim3-1
SRR8372521	B16442	Resistant	2016	Hebei	5 months	Male	prn1	ptxP1	ptxA1	fim2-1	fim3-1			prn1/ptxP1/ptxA1/fim2-1/fim3-1
SRR8372316	B16447	Sensitive	2016	Beijing	3 months	Male	prn2	ptxP3	ptxA1	fim2-1	fim3-1			prn2/ptxP3/ptxA1/fim2-1/fim3-1
SRR8372317	B16448	Sensitive	2016	Jiangxi	1 month	Female	prn2	ptxP3	ptxA1	fim2-1	fim3-1			prn2/ptxP3/ptxA1/fim2-1/fim3-1
SRR8372318	B16449	Resistant	2016	Hebei	Unknown	Male	prn1	ptxP1	ptxA1	fim2-1	fim3-1			prn1/ptxP1/ptxA1/fim2-1/fim3-1
SRR8372319	B16452	Resistant	2016	Shandong	1 month	Female	prn1	ptxP1	ptxA1	fim2-1	fim3-1			prn1/ptxP1/ptxA1/fim2-1/fim3-1
SRR8372320	B16458	Resistant	2016	Beijing	2 months	Male	prn1	ptxP1	ptxA1	fim2-1	fim3-1			prn1/ptxP1/ptxA1/fim2-1/fim3-1
SRR8372321	B16463	Resistant	2016	Hebei	3 months	Male	prn1	ptxP1	ptxA1	fim2-1	fim3-1			prn1/ptxP1/ptxA1/fim2-1/fim3-1
SRR8372322	B16468	Resistant	2016	Beijing	1 month	Male	prn1	ptxP1	ptxA1	fim2-1	fim3-1			prn1/ptxP1/ptxA1/fim2-1/fim3-1
SRR8372323	B16471	Resistant	2016	Hebei	1 month	Male	prn1	ptxP1	ptxA1	fim2-1	fim3-1			prn1/ptxP1/ptxA1/fim2-1/fim3-1
SRR8372324	B16476	Sensitive	2016	Tianjin	2 months	Male	prn2	ptxP3	ptxA1	fim2-1	fim3-1			prn2/ptxP3/ptxA1/fim2-1/fim3-1
SRR8372325	B16477	Resistant	2016	Beijing	3 months	Female	Unknown	ptxP1	Unknown	fim2-1	fim3-1			Unknown/ptxP1/Unknown/fim2-1/fim3-1
SRR8372468	B16479	Resistant	2016	Hebei	2 months	Male	prn1	ptxP1	ptxA1	fim2-1	fim3-1			prn1/ptxP1/ptxA1/fim2-1/fim3-1
SRR8372467	B16480	Resistant	2016	Jinlin	5 months	Male	prn1	ptxP1	ptxA1	fim2-1	fim3-1			prn1/ptxP1/ptxA1/fim2-1/fim3-1
SRR8372498	B16485	Resistant	2016	Zhejiang	9 months	Female	prn1	ptxP1	ptxA1	fim2-1	fim3-1			prn1/ptxP1/ptxA1/fim2-1/fim3-1
SRR8372615	B16486	Resistant	2016	Beijing	3 months	Male	prn1	ptxP1	ptxA1	fim2-1	fim3-1			prn1/ptxP1/ptxA1/fim2-1/fim3-1
SRR8372464	B16487	Resistant	2016	Hebei	5 months	Male	prn1	ptxP1	ptxA1	fim2-1	fim3-1			prn1/ptxP1/ptxA1/fim2-1/fim3-1
SRR8372463	B16488	Resistant	2016	Shandong	3 months	Male	prn1	ptxP1	ptxA1	fim2-1	fim3-1			prn1/ptxP1/ptxA1/fim2-1/fim3-1
SRR8372462	B16491	Sensitive	2016	Beijing	2 months	Male	prn2	ptxP3	ptxA1	fim2-1	fim3-1			prn2/ptxP3/ptxA1/fim2-1/fim3-1
SRR8372461	B16492	Resistant	2016	Inner Mongolia	1 month	Male	prn1	ptxP1	ptxA1	fim2-1	fim3-1			prn1/ptxP1/ptxA1/fim2-1/fim3-1
SRR8372486	B16494	Resistant	2016	Hebei	1 year 1 months	Female	prn1	ptxP1	ptxA1	fim2-1	fim3-1			prn1/ptxP1/ptxA1/fim2-1/fim3-1
SRR8372485	B16500	Resistant	2016	Shanxi	4 months	Female	prn1	ptxP1	ptxA1	fim2-1	fim3-1			prn1/ptxP1/ptxA1/fim2-1/fim3-1
SRR8372567	B16502	Sensitive	2016	Beijing	5 months	Male	prn2	ptxP3	ptxA1	fim2-1	fim3-1			prn2/ptxP3/ptxA1/fim2-1/fim3-1
SRR8372566	B16503	Resistant	2016	Ningxia	4 years	Female	prn1	ptxP1	ptxA1	fim2-1	fim3-1			prn1/ptxP1/ptxA1/fim2-1/fim3-1
SRR8372565	B16504	Resistant	2016	Zhejiang	3 months	Male	prn1	ptxP1	ptxA1	fim2-1	fim3-1			prn1/ptxP1/ptxA1/fim2-1/fim3-1
SRR8372564	B16508	Resistant	2016	Hebei	10 months	Female	prn1	ptxP1	ptxA1	fim2-1	fim3-1			prn1/ptxP1/ptxA1/fim2-1/fim3-1
SRR8372571	B16509	Resistant	2016	Zhejiang	2 months	Male	prn1	ptxP1	ptxA1	fim2-1	fim3-1			prn1/ptxP1/ptxA1/fim2-1/fim3-1
SRR8372570	B16513	Resistant	2016	Beijing	4 months	Female	prn1	ptxP1	ptxA1	fim2-1	fim3-1			prn1/ptxP1/ptxA1/fim2-1/fim3-1
SRR8372569	B16518	Resistant	2016	Hebei	3 months	Female	prn1	ptxP1	ptxA1	fim2-1	fim3-1			prn1/ptxP1/ptxA1/fim2-1/fim3-1
SRR8372568	B16524	Sensitive	2016	Tianjin	<1 month	Female	prn2	ptxP3	ptxA1	fim2-1	fim3-1			prn2/ptxP3/ptxA1/fim2-1/fim3-1
SRR8372573	B16526	Resistant	2016	Beijing	3 months	Female	Unknown	ptxP1	ptxA1	fim2-1	fim3-1			Unknown/ptxP1/ptxA1/fim2-1/fim3-1
SRR8372572	B16530	Resistant	2016	Hebei	15 months	Female	prn1	ptxP1	ptxA1	fim2-1	fim3-1			prn1/ptxP1/ptxA1/fim2-1/fim3-1
SRR8372457	B16539	Resistant	2016	Beijing	5 months	Male	prn1	ptxP1	ptxA1	fim2-1	fim3-1			prn1/ptxP1/ptxA1/fim2-1/fim3-1
SRR8372458	B16540	Resistant	2016	Hebei	3 months	Male	prn1	ptxP1	ptxA1	fim2-1	fim3-1			prn1/ptxP1/ptxA1/fim2-1/fim3-1
SRR8372459	B16548	Resistant	2016	Hebei	3 months	Male	prn1	ptxP1	ptxA1	fim2-1	fim3-1			prn1/ptxP1/ptxA1/fim2-1/fim3-1
SRR8372460	B16549	Resistant	2016	Anhui	9 months	Female	prn1	ptxP1	ptxA1	fim2-1	fim3-1			prn1/ptxP1/ptxA1/fim2-1/fim3-1
SRR8372453	B16551	Resistant	2016	Beijing	11 months	Male	prn1	ptxP1	ptxA1	fim2-1	fim3-1			prn1/ptxP1/ptxA1/fim2-1/fim3-1
SRR8372454	B16555	Resistant	2016	Tianjin	4 months	Male	prn1	ptxP1	ptxA1	fim2-1	fim3-1			prn1/ptxP1/ptxA1/fim2-1/fim3-1
SRR8372455	B16556	Resistant	2016	Beijing	7 months	Female	prn1	ptxP1	ptxA1	fim2-1	fim3-1			prn1/ptxP1/ptxA1/fim2-1/fim3-1
SRR8372456	B16577	Resistant	2016	Hebei	8 months	Male	prn1	ptxP1	ptxA1	fim2-1	fim3-1			prn1/ptxP1/ptxA1/fim2-1/fim3-1
SRR8372465	B16579	Resistant	2016	Shanxi	4 years	Male	prn1	Unknown	Unknown	fim2-1	fim3-1			prn1/Unknown/Unknown/fim2-1/fim3-1
SRR8372466	B16581	Resistant	2016	Inner Mongolia	1 month	Male	prn1	ptxP1	ptxA1	fim2-1	fim3-1			prn1/ptxP1/ptxA1/fim2-1/fim3-1
SRR8372394	B16586	Resistant	2016	Beijing	5 months	Female	prn1	ptxP1	ptxA1	fim2-1	fim3-1			prn1/ptxP1/ptxA1/fim2-1/fim3-1
SRR8372393	B16590	Resistant	2016	Hebei	2 months	Male	prn1	ptxP1	ptxA1	fim2-1	fim3-1			prn1/ptxP1/ptxA1/fim2-1/fim3-1
SRR8372396	B16593	Resistant	2016	Beijing	1 month	Male	prn1	ptxP1	ptxA1	fim2-1	fim3-1			prn1/ptxP1/ptxA1/fim2-1/fim3-1
SRR8372395	B16595	Resistant	2016	Shandong	4 years 6 months	Male	prn1	ptxP1	ptxA1	fim2-1	fim3-1			prn1/ptxP1/ptxA1/fim2-1/fim3-1
SRR8372390	B16600	Resistant	2016	Henan	2 years	Female	prn1	ptxP1	ptxA1	fim2-1	fim3-1			prn1/ptxP1/ptxA1/fim2-1/fim3-1
SRR8372389	B16602	Resistant	2016	Hebei	5 months	Female	prn1	ptxP1	ptxA1	fim2-1	fim3-1			prn1/ptxP1/ptxA1/fim2-1/fim3-1
SRR8372392	B16609	Resistant	2016	Beijing	2 months	Female	prn1	ptxP1	ptxA1	fim2-1	fim3-1			prn1/ptxP1/ptxA1/fim2-1/fim3-1
SRR8372391	B16612	Resistant	2016	Hebei	3 months	Male	prn1	ptxP1	ptxA1	fim2-1	fim3-1			prn1/ptxP1/ptxA1/fim2-1/fim3-1
SRR8372490	B16613	Resistant	2016	Shandong	2 months	Male	prn1	ptxP1	ptxA1	fim2-1	fim3-1			prn1/ptxP1/ptxA1/fim2-1/fim3-1
SRR8372385	B16614	Resistant	2016	Beijing	2 months	Male	prn1	ptxP1	ptxA1	fim2-1	fim3-1			prn1/ptxP1/ptxA1/fim2-1/fim3-1
SRR8372281	B16626	Resistant	2016	Beijing	<1 month	Female	prn1	ptxP1	ptxA1	fim2-1	fim3-1			prn1/ptxP1/ptxA1/fim2-1/fim3-1
SRR8372282	B16628	Resistant	2016	Hebei	6 months	Female	prn1	ptxP1	ptxA1	fim2-1	fim3-1			prn1/ptxP1/ptxA1/fim2-1/fim3-1
SRR8372279	B16638	Resistant	2016	Hebei	3 months	Female	prn1	ptxP1	ptxA1	fim2-1	fim3-1			prn1/ptxP1/ptxA1/fim2-1/fim3-1
SRR8372280	B16643	Sensitive	2016	Beijing	4 months	Male	prn2	ptxP3	ptxA1	fim2-1	fim3-1			prn2/ptxP3/ptxA1/fim2-1/fim3-1
SRR8372277	B16644	Resistant	2016	Hebei	6 months	Male	prn1	ptxP1	ptxA1	fim2-1	fim3-1			prn1/ptxP1/ptxA1/fim2-1/fim3-1
SRR8372440	B180951	Resistant	2018	Hebei	4 months	Female	prn1	ptxP1	ptxA1	fim2-1	fim3-1			prn1/ptxP1/ptxA1/fim2-1/fim3-1
SRR8372439	B180952	Resistant	2018	Hebei	1 month	Male	prn1	ptxP1	ptxA1	fim2-1	fim3-1			prn1/ptxP1/ptxA1/fim2-1/fim3-1
SRR8372442	B180953	Resistant	2018	Hebei	5 years	Female	prn1	ptxP1	ptxA1	fim2-1	fim3-1			prn1/ptxP1/ptxA1/fim2-1/fim3-1
SRR8372278	B180954	Resistant	2018	Beijing	6 months	Female	prn1	ptxP1	ptxA1	fim2-1	fim3-1			prn1/ptxP1/ptxA1/fim2-1/fim3-1
SRR8372275	B180955	Resistant	2018	Beijing	2 months	Female	prn1	ptxP1	ptxA1	fim2-1	fim3-1			prn1/ptxP1/ptxA1/fim2-1/fim3-1
SRR8372441	B180958	Resistant	2018	Hebei	9 months	Female	prn1	ptxP1	ptxA1	fim2-1	fim3-1			prn1/ptxP1/ptxA1/fim2-1/fim3-1
SRR8372444	B180959	Resistant	2018	Hebei	1 year	Female	prn1	ptxP1	ptxA1	fim2-1	fim3-1			prn1/ptxP1/ptxA1/fim2-1/fim3-1
SRR8372276	B180961	Resistant	2018	Beijing	2 months	Male	prn1	ptxP1	ptxA1	fim2-1	fim3-1			prn1/ptxP1/ptxA1/fim2-1/fim3-1
SRR8372273	B180962	Resistant	2018	Beijing	10 months	Female	prn1	ptxP1	ptxA1	fim2-1	fim3-1			prn1/ptxP1/ptxA1/fim2-1/fim3-1
SRR8372443	B180964	Resistant	2018	Hebei	4 years	Female	prn1	ptxP1	ptxA1	fim2-1	fim3-1			prn1/ptxP1/ptxA1/fim2-1/fim3-1
SRR8372436	B180965	Resistant	2018	Hebei	7 months	Male	prn1	ptxP1	ptxA1	fim2-1	fim3-1			prn1/ptxP1/ptxA1/fim2-1/fim3-1
SRR8372274	B180966	Resistant	2018	Beijing	4 months	Female	prn1	ptxP1	ptxA1	fim2-1	fim3-1			prn1/ptxP1/ptxA1/fim2-1/fim3-1
SRR8372606	B180968	Resistant	2018	Beijing	5 months	Female	prn1	ptxP1	ptxA1	fim2-1	fim3-1			prn1/ptxP1/ptxA1/fim2-1/fim3-1
SRR8372434	B180969	Resistant	2018	Hebei	8 months	Male	prn1	ptxP1	ptxA1	fim2-1	fim3-1			prn1/ptxP1/ptxA1/fim2-1/fim3-1
SRR8372605	B180971	Resistant	2018	Beijing	1 year 9 months	Female	prn1	ptxP1	ptxA1	fim2-1	fim3-1			prn1/ptxP1/ptxA1/fim2-1/fim3-1
SRR8372340	B180972	Resistant	2018	Hebei	6 months	Male	prn1	ptxP1	ptxA1	fim2-1	fim3-1			prn1/ptxP1/ptxA1/fim2-1/fim3-1
SRR8372299	B180976	Resistant	2018	Hebei	6 months	Male	Unknown	ptxP1	ptxA1	fim2-1	fim3-1			Unknown/ptxP1/ptxA1/fim2-1/fim3-1
SRR8372300	B180978	Resistant	2018	Hebei	10 months	Male	prn1	ptxP1	ptxA1	fim2-1	fim3-1			prn1/ptxP1/ptxA1/fim2-1/fim3-1
SRR8372604	B180980	Resistant	2018	Beijing	7 months	Female	prn1	ptxP1	ptxA1	fim2-1	fim3-1			prn1/ptxP1/ptxA1/fim2-1/fim3-1
SRR8372603	B180981	Resistant	2018	Beijing	4 months	Female	prn1	ptxP1	ptxA1	fim2-1	fim3-1			prn1/ptxP1/ptxA1/fim2-1/fim3-1
SRR8372602	B180983	Resistant	2018	Beijing	1 year	Female	prn1	ptxP1	ptxA1	fim2-1	fim3-1			prn1/ptxP1/ptxA1/fim2-1/fim3-1
SRR8372297	B180984	Resistant	2018	Hebei	2 months	Male	prn1	ptxP1	ptxA1	fim2-1	fim3-1			prn1/ptxP1/ptxA1/fim2-1/fim3-1
SRR8372298	B180985	Resistant	2018	Hebei	2 years	Male	prn1	ptxP1	ptxA1	fim2-1	fim3-1			prn1/ptxP1/ptxA1/fim2-1/fim3-1
SRR8372601	B180986	Resistant	2018	Beijing	10 months	Female	prn1	ptxP1	ptxA1	fim2-1	fim3-1			prn1/ptxP1/ptxA1/fim2-1/fim3-1
SRR8372600	B180987	Sensitive	2018	Beijing	1 month	Female	prn2	ptxP3	ptxA1	fim2-1	fim3-1			prn2/ptxP3/ptxA1/fim2-1/fim3-1
SRR8372303	B180989	Resistant	2018	Hebei	7 months	Female	prn1	ptxP1	ptxA1	fim2-1	fim3-1			prn1/ptxP1/ptxA1/fim2-1/fim3-1
SRR8372304	B180990	Resistant	2018	Hebei	1 year 6 months	Female	prn1	ptxP1	ptxA1	fim2-1	fim3-1			prn1/ptxP1/ptxA1/fim2-1/fim3-1
SRR8372599	B180992	Resistant	2018	Beijing	4 months	Female	prn1	ptxP1	ptxA1	fim2-1	fim3-1			prn1/ptxP1/ptxA1/fim2-1/fim3-1
SRR8372301	B180993	Resistant	2018	Hebei	7 months	Male	prn1	ptxP1	ptxA1	fim2-1	fim3-1			prn1/ptxP1/ptxA1/fim2-1/fim3-1
SRR8372522	B180994	Resistant	2018	Hebei	2 months	Male	prn1	ptxP1	ptxA1	fim2-1	fim3-1			prn1/ptxP1/ptxA1/fim2-1/fim3-1
SRR8372614	B180995	Resistant	2018	Beijing	5 months	Female	prn1	ptxP1	ptxA1	fim2-1	fim3-1			prn1/ptxP1/ptxA1/fim2-1/fim3-1
SRR8372525	B180997	Resistant	2018	Hebei	5 months	Female	prn1	ptxP1	ptxA1	fim2-1	fim3-1			prn1/ptxP1/ptxA1/fim2-1/fim3-1
SRR8372526	B180998	Resistant	2018	Hebei	3 years	Female	prn1	ptxP1	ptxA1	fim2-1	fim3-1			prn1/ptxP1/ptxA1/fim2-1/fim3-1
SRR8372480	B180999	Resistant	2018	Hebei	1 year 3 months	Male	prn1	ptxP1	ptxA1	fim2-1	fim3-1			prn1/ptxP1/ptxA1/fim2-1/fim3-1
SRR8372479	B181000	Resistant	2018	Hebei	4 months	Female	prn1	ptxP1	ptxA1	fim2-1	fim3-1			prn1/ptxP1/ptxA1/fim2-1/fim3-1
SRR8372478	B181001	Resistant	2018	Hebei	5 months	Female	Unknown	ptxP1	ptxA1	fim2-1	fim3-1			Unknown/ptxP1/ptxA1/fim2-1/fim3-1
SRR8372613	B181003	Resistant	2018	Beijing	6 months	Male	prn1	ptxP1	ptxA1	fim2-1	fim3-1			prn1/ptxP1/ptxA1/fim2-1/fim3-1
SRR8372501	B181014	Resistant	2018	Beijing	2 years 6 months	Male	prn1	ptxP1	ptxA1	fim2-1	fim3-1			prn1/ptxP1/ptxA1/fim2-1/fim3-1
SRR8372502	B181016	Resistant	2018	Beijing	3 months	Female	prn1	ptxP1	ptxA1	fim2-1	fim3-1			prn1/ptxP1/ptxA1/fim2-1/fim3-1
SRR8372503	B181017	Resistant	2018	Beijing	1 month	Male	prn1	ptxP1	ptxA1	fim2-1	fim3-1			prn1/ptxP1/ptxA1/fim2-1/fim3-1
SRR8372577	B181018	Sensitive	2018	Hebei	2 months	Male	prn2	ptxP3	ptxA1	fim2-1	fim3-1			prn2/ptxP3/ptxA1/fim2-1/fim3-1
SRR8372504	B181021	Resistant	2018	Beijing	8 months	Male	prn1	ptxP1	ptxA1	fim2-1	fim3-1			prn1/ptxP1/ptxA1/fim2-1/fim3-1
SRR8372484	B181022	Resistant	2018	Hebei	7 months	Male	prn1	ptxP1	ptxA1	fim2-1	fim3-1			prn1/ptxP1/ptxA1/fim2-1/fim3-1
SRR8372505	B181024	Resistant	2018	Beijing	2 years	Female	prn1	ptxP1	ptxA1	fim2-1	fim3-1			prn1/ptxP1/ptxA1/fim2-1/fim3-1
SRR8372506	B181025	Resistant	2018	Beijing	2 months	Male	prn1	ptxP1	ptxA1	fim2-1	fim3-1			prn1/ptxP1/ptxA1/fim2-1/fim3-1
SRR8372507	B181026	Resistant	2018	Beijing	1 year	Female	prn1	ptxP1	ptxA1	fim2-1	fim3-1			prn1/ptxP1/ptxA1/fim2-1/fim3-1
SRR8372483	B181028	Resistant	2018	Hebei	1 month	Female	prn1	ptxP1	ptxA1	fim2-1	fim3-1			prn1/ptxP1/ptxA1/fim2-1/fim3-1
SRR8372482	B181030	Sensitive	2018	Hebei	5 months	Male	prn2	ptxP3	ptxA1	fim2-1	fim3-1			prn2/ptxP3/ptxA1/fim2-1/fim3-1
SRR8372508	B181031	Resistant	2018	Beijing	1 year 4 months	Female	prn1	ptxP1	ptxA1	fim2-1	fim3-1			prn1/ptxP1/ptxA1/fim2-1/fim3-1
SRR8372481	B181032	Resistant	2018	Hebei	1 year	Male	prn1	ptxP1	ptxA1	fim2-1	fim3-1			prn1/ptxP1/ptxA1/fim2-1/fim3-1
SRR8372499	B181033	Resistant	2018	Beijing	2 months	Female	Unknown	ptxP1	ptxA1	fim2-1	fim3-1			Unknown/ptxP1/ptxA1/fim2-1/fim3-1
SRR8372500	B181034	Resistant	2018	Beijing	3 years	Female	prn1	ptxP1	ptxA1	fim2-1	fim3-1			prn1/ptxP1/ptxA1/fim2-1/fim3-1
SRR8372576	B181035	Resistant	2018	Hebei	4 months	Male	Unknown	ptxP1	ptxA1	fim2-1	fim3-1			Unknown/ptxP1/ptxA1/fim2-1/fim3-1
SRR8372438	B181038	Sensitive	2018	Beijing	3 months	Male	prn2	ptxP3	ptxA1	fim2-1	fim3-1			prn2/ptxP3/ptxA1/fim2-1/fim3-1
SRR8372471	B181042	Resistant	2018	Hebei	8 months	Male	prn1	ptxP1	ptxA1	fim2-1	fim3-1			prn1/ptxP1/ptxA1/fim2-1/fim3-1
SRR8372437	B181043	Resistant	2018	Beijing	3 months	Female	prn1	ptxP1	ptxA1	fim2-1	fim3-1			prn1/ptxP1/ptxA1/fim2-1/fim3-1
SRR8372291	J14001	Resistant	2014	Shandong	3-5 months	Male	prn1	ptxP1	ptxA1	fim2-1	fim3-1			prn1/ptxP1/ptxA1/fim2-1/fim3-1
SRR8372292	J14002	Resistant	2014	Shandong	<3 month	Male	prn1	ptxP1	ptxA1	fim2-1	fim3-1			prn1/ptxP1/ptxA1/fim2-1/fim3-1
SRR8372289	J14003	Resistant	2014	Shandong	3-5 months	Male	prn1	ptxP1	ptxA1	fim2-1	fim3-1			prn1/ptxP1/ptxA1/fim2-1/fim3-1
SRR8372290	J14004	Resistant	2014	Shandong	3-5 months	Female	prn1	ptxP1	ptxA1	fim2-1	fim3-1			prn1/ptxP1/ptxA1/fim2-1/fim3-1
SRR8372283	J14005	Resistant	2014	Shandong	3-5 months	Male	prn1	ptxP1	ptxA1	fim2-1	fim3-1			prn1/ptxP1/ptxA1/fim2-1/fim3-1
SRR8372284	J14007	Resistant	2014	Shandong	<3 month	Male	prn1	ptxP1	ptxA1	fim2-1	fim3-1			prn1/ptxP1/ptxA1/fim2-1/fim3-1
SRR8372410	J14008	Resistant	2014	Shandong	3-5 months	Male	prn1	ptxP1	ptxA1	fim2-1	fim3-1			prn1/ptxP1/ptxA1/fim2-1/fim3-1
SRR8372409	J15009	Resistant	2015	Shandong	<3 month	Female	prn1	ptxP1	ptxA1	fim2-1	fim3-1			prn1/ptxP1/ptxA1/fim2-1/fim3-1
SRR8372412	J15010	Resistant	2015	Shandong	<3 month	Male	prn1	ptxP1	ptxA1	fim2-1	fim3-1			prn1/ptxP1/ptxA1/fim2-1/fim3-1
SRR8372411	J15012	Resistant	2015	Shandong	6-18 months	Male	prn1	ptxP1	ptxA1	fim2-1	fim3-1			prn1/ptxP1/ptxA1/fim2-1/fim3-1
SRR8372414	J15015	Resistant	2015	Shandong	6-18 months	Female	prn1	ptxP1	ptxA1	fim2-1	fim3-1			prn1/ptxP1/ptxA1/fim2-1/fim3-1
SRR8372413	J15016	Resistant	2015	Shandong	3-12 years	Female	prn1	ptxP1	ptxA1	fim2-1	fim3-1			prn1/ptxP1/ptxA1/fim2-1/fim3-1
SRR8372416	J15017	Sensitive	2015	Shandong	3-5 months	Male	prn1	ptxP1	ptxA1	fim2-1	fim3-4			prn1/ptxP1/ptxA1/fim2-1/fim3-4
SRR8372415	J15018	Resistant	2015	Shandong	3-5 months	Female	prn1	ptxP1	ptxA1	fim2-1	fim3-1			prn1/ptxP1/ptxA1/fim2-1/fim3-1
SRR8372408	J15019	Resistant	2015	Shandong	<3 month	Male	prn1	ptxP1	ptxA1	fim2-1	fim3-1			prn1/ptxP1/ptxA1/fim2-1/fim3-1
SRR8372407	J15020	Resistant	2015	Shandong	3-5 months	Male	prn1	ptxP1	ptxA1	fim2-1	fim3-1			prn1/ptxP1/ptxA1/fim2-1/fim3-1
SRR8372469	J15021	Resistant	2015	Shandong	3-5 months	Male	prn1	ptxP1	ptxA1	fim2-1	fim3-1			prn1/ptxP1/ptxA1/fim2-1/fim3-1
SRR8372470	J15023	Resistant	2015	Shandong	6-18 months	Male	prn1	ptxP1	ptxA1	fim2-1	fim3-1			prn1/ptxP1/ptxA1/fim2-1/fim3-1
SRR8372574	J15024	Resistant	2015	Shandong	6-18 months	Female	prn1	ptxP1	ptxA1	fim2-1	fim3-1			prn1/ptxP1/ptxA1/fim2-1/fim3-1
SRR8372338	J17001	Resistant	2017	Shandong	1 month	Male	prn1	Unknown	Unknown	fim2-1	fim3-1			prn1/Unknown/Unknown/fim2-1/fim3-1
SRR8372339	J17002	Resistant	2017	Shandong	2 months	Female	prn1	ptxP1	ptxA1	fim2-1	fim3-1			prn1/ptxP1/ptxA1/fim2-1/fim3-1
SRR8372293	J17003	Resistant	2017	Shandong	Unknown	Unknown	prn1	ptxP1	ptxA1	fim2-1	fim3-1			prn1/ptxP1/ptxA1/fim2-1/fim3-1
SRR8372333	J17004	Resistant	2017	Shandong	9 months	Male	prn1	ptxP1	ptxA1	fim2-1	fim3-1			prn1/ptxP1/ptxA1/fim2-1/fim3-1
SRR8372287	J17005	Resistant	2017	Shandong	9 months	Female	prn1	ptxP1	ptxA1	fim2-1	fim3-1			prn1/ptxP1/ptxA1/fim2-1/fim3-1
SRR8372288	J17006	Resistant	2017	Shandong	1 year 10 months	Female	prn1	ptxP1	ptxA1	fim2-1	fim3-1			prn1/ptxP1/ptxA1/fim2-1/fim3-1
SRR8372285	J17008	Resistant	2017	Shandong	9 months	Female	prn1	ptxP1	ptxA1	fim2-1	fim3-1			prn1/ptxP1/ptxA1/fim2-1/fim3-1
SRR8372296	J18001	Resistant	2018	Shandong	6 months	Female	prn1	ptxP1	ptxA1	fim2-1	fim3-1			prn1/ptxP1/ptxA1/fim2-1/fim3-1
SRR8372342	J18002	Resistant	2018	Shandong	7 months	Male	prn1	ptxP1	ptxA1	fim2-1	fim3-1			prn1/ptxP1/ptxA1/fim2-1/fim3-1
SRR8372343	J18003	Resistant	2018	Shandong	3 months	Male	Unknown	ptxP1	ptxA1	fim2-1	fim3-1			Unknown/ptxP1/ptxA1/fim2-1/fim3-1
SRR8372336	J18004	Resistant	2018	Shandong	4 months	Male	prn1	ptxP1	ptxA1	fim2-1	fim3-1			prn1/ptxP1/ptxA1/fim2-1/fim3-1
SRR8372337	J18005	Resistant	2018	Shandong	10 months	Female	prn1	ptxP1	ptxA1	fim2-1	fim3-1			prn1/ptxP1/ptxA1/fim2-1/fim3-1
SRR8372286	J18006	Resistant	2018	Shandong	4 months	Male	prn1	ptxP1	ptxA1	fim2-1	fim3-1			prn1/ptxP1/ptxA1/fim2-1/fim3-1
SRR8372472	S15001	Resistant	2015	Shenzhen	1 month	Male	prn1	ptxP1	ptxA1	fim2-1	fim3-1			prn1/ptxP1/ptxA1/fim2-1/fim3-1
SRR8372473	S15002	Sensitive	2015	Shenzhen	4 months	Female	prn2	ptxP3	ptxA1	fim2-1	fim3-1			prn2/ptxP3/ptxA1/fim2-1/fim3-1
SRR8372474	S15003	Sensitive	2015	Shenzhen	3 months	Male	prn2	ptxP3	ptxA1	fim2-1	fim3-1			prn2/ptxP3/ptxA1/fim2-1/fim3-1
SRR8372475	S15004	Resistant	2015	Shenzhen	16 months	Male	prn1	ptxP1	ptxA1	fim2-1	fim3-1			prn1/ptxP1/ptxA1/fim2-1/fim3-1
SRR8372476	S15005	Resistant	2015	Shenzhen	3 months	Male	prn1	ptxP1	ptxA1	fim2-1	fim3-1			prn1/ptxP1/ptxA1/fim2-1/fim3-1
SRR8372477	S15006	Sensitive	2015	Shenzhen	3 months	Male	prn1	ptxP1	ptxA1	fim2-1	fim3-4			prn1/ptxP1/ptxA1/fim2-1/fim3-4
SRR8372578	S15007	Sensitive	2015	Shenzhen	2 months	Female	prn3	ptxP1	ptxA1	fim2-1	fim3-1			prn3/ptxP1/ptxA1/fim2-1/fim3-1
SRR8372588	S15008	Resistant	2015	Shenzhen	16 months	Male	prn1	ptxP1	ptxA1	fim2-1	fim3-1			prn1/ptxP1/ptxA1/fim2-1/fim3-1
SRR8372587	S15009	Resistant	2015	Shenzhen	1 year	Female	prn1	ptxP1	ptxA1	fim2-1	fim3-1			prn1/ptxP1/ptxA1/fim2-1/fim3-1
SRR8372586	S15012	Resistant	2015	Shenzhen	4 months	Male	prn1	ptxP1	ptxA1	fim2-1	fim3-1			prn1/ptxP1/ptxA1/fim2-1/fim3-1
SRR8372585	S15013	Sensitive	2015	Shenzhen	4 months	Male	prn2	ptxP3	ptxA1	fim2-1	fim3-1			prn2/ptxP3/ptxA1/fim2-1/fim3-1
SRR8372584	S15014	Resistant	2015	Shenzhen	4 years	Female	prn1	ptxP1	ptxA1	fim2-1	fim3-1			prn1/ptxP1/ptxA1/fim2-1/fim3-1
SRR8372583	S15015	Resistant	2015	Shenzhen	4 months	Female	prn1	ptxP1	ptxA1	fim2-1	fim3-1			prn1/ptxP1/ptxA1/fim2-1/fim3-1
SRR8372582	S15020	Resistant	2015	Shenzhen	5 months	Male	prn1	ptxP1	ptxA1	fim2-1	fim3-1			prn1/ptxP1/ptxA1/fim2-1/fim3-1
SRR8372581	S15021	Sensitive	2015	Shenzhen	3 months	Male	prn2	ptxP3	ptxA1	fim2-1	fim3-1			prn2/ptxP3/ptxA1/fim2-1/fim3-1
SRR8372580	S15022	Resistant	2015	Shenzhen	1 year	Male	prn1	ptxP1	ptxA1	fim2-1	fim3-1			prn1/ptxP1/ptxA1/fim2-1/fim3-1
SRR8372579	S15023	Resistant	2015	Shenzhen	1 year	Female	prn1	ptxP1	ptxA1	fim2-1	fim3-1			prn1/ptxP1/ptxA1/fim2-1/fim3-1
SRR8372433	S16016	Resistant	2016	Shenzhen	5 months	Female	Unknown	ptxP1	ptxA1	fim2-1	fim3-1			Unknown/ptxP1/ptxA1/fim2-1/fim3-1
SRR8372435	S16017	Resistant	2016	Shenzhen	5 months	Female	Unknown	ptxP1	Unknown	fim2-1	fim3-1			Unknown/ptxP1/Unknown/fim2-1/fim3-1
SRR8372631	S16018	Resistant	2016	Shenzhen	3 months	Female	prn1	ptxP1	ptxA1	fim2-1	fim3-1			prn1/ptxP1/ptxA1/fim2-1/fim3-1
SRR8372632	S16019	Resistant	2016	Shenzhen	3 months	Male	prn1	ptxP1	ptxA1	fim2-1	fim3-1			prn1/ptxP1/ptxA1/fim2-1/fim3-1
SRR8372629	S16024	Sensitive	2016	Shenzhen	1 month	Female	prn1	ptxP1	ptxA1	fim2-1	fim3-4			prn1/ptxP1/ptxA1/fim2-1/fim3-4
SRR8372630	S16025	Resistant	2016	Shenzhen	6 months	Male	prn1	ptxP1	ptxA1	fim2-1	fim3-1			prn1/ptxP1/ptxA1/fim2-1/fim3-1
SRR8372627	S16026	Resistant	2016	Shenzhen	6 months	Male	prn1	ptxP1	ptxA1	fim2-1	fim3-1			prn1/ptxP1/ptxA1/fim2-1/fim3-1
SRR8372628	S16027	Resistant	2016	Shenzhen	7 months	Male	prn1	ptxP1	ptxA1	fim2-1	fim3-1			prn1/ptxP1/ptxA1/fim2-1/fim3-1
SRR8372638	S16028	Sensitive	2016	Shenzhen	4 months	Male	prn1	ptxP1	ptxA1	fim2-1	fim3-4			prn1/ptxP1/ptxA1/fim2-1/fim3-4
SRR8372639	S16029	Resistant	2016	Shenzhen	3 months	Male	prn1	ptxP1	ptxA1	fim2-1	fim3-1			prn1/ptxP1/ptxA1/fim2-1/fim3-1
SRR8372294	S16030	Resistant	2016	Shenzhen	1 month	Female	prn1	ptxP1	ptxA1	fim2-1	fim3-1			prn1/ptxP1/ptxA1/fim2-1/fim3-1
SRR8372332	S16031	Sensitive	2016	Shenzhen	3 months	Male	prn2	ptxP3	ptxA1	fim2-1	fim3-1			prn2/ptxP3/ptxA1/fim2-1/fim3-1
SRR8372335	S16032	Sensitive	2016	Shenzhen	1 month	Female	prn2	ptxP3	ptxA1	fim2-1	fim3-1			prn2/ptxP3/ptxA1/fim2-1/fim3-1
SRR8372334	S16033	Resistant	2016	Shenzhen	4 months	Male	prn1	ptxP1	ptxA1	fim2-1	fim3-1			prn1/ptxP1/ptxA1/fim2-1/fim3-1
SRR8372329	S16034	Sensitive	2016	Shenzhen	1 month	Male	prn2	ptxP3	ptxA1	fim2-1	fim3-1			prn2/ptxP3/ptxA1/fim2-1/fim3-1
SRR8372328	S16035	Resistant	2016	Shenzhen	4 months	Female	prn1	ptxP1	ptxA1	fim2-1	fim3-1			prn1/ptxP1/ptxA1/fim2-1/fim3-1
SRR8372331	S16037	Resistant	2016	Shenzhen	1 month	Male	prn1	ptxP1	ptxA1	fim2-1	fim3-1			prn1/ptxP1/ptxA1/fim2-1/fim3-1
SRR8372330	S16038	Resistant	2016	Shenzhen	5 months	Female	prn1	ptxP1	ptxA1	fim2-1	fim3-1			prn1/ptxP1/ptxA1/fim2-1/fim3-1
SRR8372341	S16039	Resistant	2016	Shenzhen	6 months	Male	prn1	ptxP1	ptxA1	fim2-1	fim3-1			prn1/ptxP1/ptxA1/fim2-1/fim3-1
SRR8372295	S16040	Sensitive	2016	Shenzhen	5 months	Female	prn2	ptxP3	ptxA1	fim2-1	fim3-1			prn2/ptxP3/ptxA1/fim2-1/fim3-1
SRR8372428	S16041	Resistant	2016	Shenzhen	4 months	Male	prn1	ptxP1	ptxA1	fim2-1	fim3-1			prn1/ptxP1/ptxA1/fim2-1/fim3-1
SRR8372429	S16042	Sensitive	2016	Shenzhen	1 month	Male	prn2	ptxP3	ptxA1	fim2-1	fim3-1			prn2/ptxP3/ptxA1/fim2-1/fim3-1
SRR8372430	S16043	Resistant	2016	Shenzhen	6 months	Male	prn1	ptxP1	ptxA1	fim2-1	fim3-1			prn1/ptxP1/ptxA1/fim2-1/fim3-1
SRR8372431	S16044	Resistant	2016	Shenzhen	1 month	Female	prn1	ptxP1	ptxA1	fim2-1	fim3-1			prn1/ptxP1/ptxA1/fim2-1/fim3-1
SRR8372424	S16045	Sensitive	2016	Shenzhen	9 months	Male	prn2	ptxP3	ptxA1	fim2-1	fim3-1			prn2/ptxP3/ptxA1/fim2-1/fim3-1
SRR8372425	S16046	Resistant	2016	Shenzhen	1 month	Female	prn1	ptxP1	ptxA1	fim2-1	fim3-1			prn1/ptxP1/ptxA1/fim2-1/fim3-1
SRR8372426	S16047	Sensitive	2016	Shenzhen	4 months	Female	prn2	ptxP3	ptxA1	fim2-1	fim3-1			prn2/ptxP3/ptxA1/fim2-1/fim3-1
SRR8372427	S16048	Resistant	2016	Shenzhen	6 months	Male	prn1	ptxP1	ptxA1	fim2-1	fim3-1			prn1/ptxP1/ptxA1/fim2-1/fim3-1
SRR8372421	S16049	Resistant	2016	Shenzhen	9 months	Male	prn1	ptxP1	ptxA1	fim2-1	fim3-1			prn1/ptxP1/ptxA1/fim2-1/fim3-1
SRR8372422	S16050	Sensitive	2016	Shenzhen	3 months	Male	prn2	ptxP3	ptxA1	fim2-1	fim3-1			prn2/ptxP3/ptxA1/fim2-1/fim3-1
SRR8372536	S16051	Resistant	2016	Shenzhen	3 months	Male	prn1	ptxP1	ptxA1	fim2-1	fim3-1			prn1/ptxP1/ptxA1/fim2-1/fim3-1
SRR8372535	S16052	Sensitive	2016	Shenzhen	2 months	Female	prn2	ptxP3	ptxA1	fim2-1	fim3-1			prn2/ptxP3/ptxA1/fim2-1/fim3-1
SRR8372534	S16053	Resistant	2016	Shenzhen	1 year	Male	prn1	ptxP1	ptxA1	fim2-1	fim3-1			prn1/ptxP1/ptxA1/fim2-1/fim3-1
SRR8372533	S16054	Resistant	2016	Shenzhen	1 year	Male	prn1	ptxP1	ptxA1	fim2-1	fim3-1			prn1/ptxP1/ptxA1/fim2-1/fim3-1
SRR8372540	S16055	Sensitive	2016	Shenzhen	1 year	Female	prn2	ptxP3	ptxA1	fim2-1	fim3-1			prn2/ptxP3/ptxA1/fim2-1/fim3-1
SRR8372539	S16056	Resistant	2016	Shenzhen	8 months	Male	prn1	ptxP1	ptxA1	fim2-1	fim3-1			prn1/ptxP1/ptxA1/fim2-1/fim3-1
SRR8372538	S16057	Sensitive	2016	Shenzhen	1 month	Male	prn2	ptxP3	ptxA1	fim2-1	fim3-1			prn2/ptxP3/ptxA1/fim2-1/fim3-1
SRR8372537	S16058	Resistant	2016	Shenzhen	5 months	Male	prn1	ptxP1	ptxA1	fim2-1	fim3-1			prn1/ptxP1/ptxA1/fim2-1/fim3-1
SRR8372532	S16059	Resistant	2016	Shenzhen	3 months	Male	prn1	ptxP1	ptxA1	fim2-1	fim3-1			prn1/ptxP1/ptxA1/fim2-1/fim3-1
SRR8372531	S16060	Resistant	2016	Shenzhen	1 year	Male	prn1	ptxP1	ptxA1	fim2-1	fim3-1			prn1/ptxP1/ptxA1/fim2-1/fim3-1
SRR8372383	S16061	Sensitive	2016	Shenzhen	6 months	Male	prn2	ptxP3	ptxA1	fim2-1	fim3-1			prn2/ptxP3/ptxA1/fim2-1/fim3-1
SRR8372384	S16062	Resistant	2016	Shenzhen	9 months	Female	prn1	ptxP1	ptxA1	fim2-1	fim3-1			prn1/ptxP1/ptxA1/fim2-1/fim3-1
SRR8372381	S16063	Sensitive	2016	Shenzhen	5 months	Female	prn2	ptxP3	ptxA1	fim2-1	fim3-1			prn2/ptxP3/ptxA1/fim2-1/fim3-1
SRR8372382	S16064	Sensitive	2016	Shenzhen	1 month	Female	prn2	ptxP3	ptxA1	fim2-1	fim3-1			prn2/ptxP3/ptxA1/fim2-1/fim3-1
SRR8372387	S16066	Resistant	2016	Shenzhen	4 months	Female	prn1	ptxP1	ptxA1	fim2-1	fim3-1			prn1/ptxP1/ptxA1/fim2-1/fim3-1
SRR8372388	S16067	Resistant	2016	Shenzhen	9 months	Male	prn1	ptxP1	ptxA1	fim2-1	fim3-1			prn1/ptxP1/ptxA1/fim2-1/fim3-1
SRR8372487	S16069	Sensitive	2016	Shenzhen	1 month	Female	prn2	ptxP3	ptxA1	fim2-1	fim3-1			prn2/ptxP3/ptxA1/fim2-1/fim3-1
SRR8372386	S16070	Sensitive	2016	Shenzhen	1 month	Male	prn2	ptxP3	ptxA1	fim2-1	fim3-1			prn2/ptxP3/ptxA1/fim2-1/fim3-1
GCF_039677805.1	BP062	Resistant	2019-2020	Hebei	1 month - 9 years	Unknown	prn1	ptxP1	ptxA1	fim2-1	fim3-1	Molecular characterization and antimicrobial susceptibility for 62 isolates of Bordetella pertussis from children (62)		prn1/ptxP1/ptxA1/fim2-1/fim3-1
GCF_039677825.1	BP061	Resistant	2019-2020	Hebei	1 month - 9 years	Unknown	prn1	ptxP1	ptxA1	fim2-1	fim3-1			prn1/ptxP1/ptxA1/fim2-1/fim3-1
GCF_039677845.1	BP060	Resistant	2019-2020	Hebei	1 month - 9 years	Unknown	prn1	ptxP1	ptxA1	fim2-1	fim3-1			prn1/ptxP1/ptxA1/fim2-1/fim3-1
GCF_039677865.1	BP056	Resistant	2019-2020	Hebei	1 month - 9 years	Unknown	prn1	ptxP1	ptxA1	fim2-1	fim3-1			prn1/ptxP1/ptxA1/fim2-1/fim3-1
GCF_039677875.1	BP059	Resistant	2019-2020	Hebei	1 month - 9 years	Unknown	prn1	ptxP1	ptxA1	fim2-1	fim3-1			prn1/ptxP1/ptxA1/fim2-1/fim3-1
GCF_039677885.1	BP058	Resistant	2019-2020	Hebei	1 month - 9 years	Unknown	Unknown	ptxP1	ptxA1	fim2-1	fim3-1			Unknown/ptxP1/ptxA1/fim2-1/fim3-1
GCF_039677895.1	BP057	Resistant	2019-2020	Hebei	1 month - 9 years	Unknown	prn1	ptxP1	ptxA1	fim2-1	fim3-1			prn1/ptxP1/ptxA1/fim2-1/fim3-1
GCF_039677925.1	BP055	Resistant	2019-2020	Hebei	1 month - 9 years	Unknown	prn1	ptxP1	ptxA1	fim2-1	fim3-1			prn1/ptxP1/ptxA1/fim2-1/fim3-1
GCF_039677965.1	BP054	Resistant	2019-2020	Hebei	1 month - 9 years	Unknown	prn1	ptxP1	ptxA1	fim2-1	fim3-1			prn1/ptxP1/ptxA1/fim2-1/fim3-1
GCF_039677985.1	BP053	Resistant	2019-2020	Hebei	1 month - 9 years	Unknown	prn1	ptxP1	ptxA1	fim2-1	fim3-1			prn1/ptxP1/ptxA1/fim2-1/fim3-1
GCF_039677995.1	BP052	Resistant	2019-2020	Hebei	1 month - 9 years	Unknown	prn1	ptxP1	ptxA1	fim2-1	fim3-1			prn1/ptxP1/ptxA1/fim2-1/fim3-1
GCF_039678005.1	BP050	Resistant	2019-2020	Hebei	1 month - 9 years	Unknown	prn1	ptxP1	ptxA1	fim2-1	fim3-1			prn1/ptxP1/ptxA1/fim2-1/fim3-1
GCF_039678015.1	BP051	Resistant	2019-2020	Hebei	1 month - 9 years	Unknown	prn1	ptxP1	ptxA1	fim2-1	fim3-1			prn1/ptxP1/ptxA1/fim2-1/fim3-1
GCF_039678065.1	BP049	Resistant	2019-2020	Hebei	1 month - 9 years	Unknown	prn1	ptxP1	ptxA1	fim2-1	fim3-1			prn1/ptxP1/ptxA1/fim2-1/fim3-1
GCF_039678085.1	BP047	Resistant	2019-2020	Hebei	1 month - 9 years	Unknown	prn1	ptxP1	ptxA1	fim2-1	fim3-1			prn1/ptxP1/ptxA1/fim2-1/fim3-1
GCF_039678105.1	BP046	Resistant	2019-2020	Hebei	1 month - 9 years	Unknown	prn1	ptxP1	ptxA1	fim2-1	fim3-1			prn1/ptxP1/ptxA1/fim2-1/fim3-1
GCF_039678145.1	BP044	Resistant	2019-2020	Hebei	1 month - 9 years	Unknown	prn26	ptxP1	ptxA1	fim2-1	fim3-1			prn26/ptxP1/ptxA1/fim2-1/fim3-1
GCF_039678185.1	BP042	Resistant	2019-2020	Hebei	1 month - 9 years	Unknown	prn1	ptxP1	ptxA1	fim2-1	fim3-1			prn1/ptxP1/ptxA1/fim2-1/fim3-1
GCF_039678195.1	BP043	Resistant	2019-2020	Hebei	1 month - 9 years	Unknown	prn1	ptxP1	ptxA1	fim2-1	fim3-1			prn1/ptxP1/ptxA1/fim2-1/fim3-1
GCF_039678225.1	BP045	Sensitive	2019-2020	Hebei	1 month - 9 years	Unknown	prn9	ptxP3	ptxA1	fim2-1	fim3-1			prn9/ptxP3/ptxA1/fim2-1/fim3-1
GCF_039678245.1	BP040	Sensitive	2019-2020	Hebei	1 month - 9 years	Unknown	prn2	ptxP3	ptxA1	fim2-1	fim3-1			prn2/ptxP3/ptxA1/fim2-1/fim3-1
GCF_039678265.1	BP039	Resistant	2019-2020	Hebei	1 month - 9 years	Unknown	prn1	ptxP1	ptxA1	fim2-1	fim3-1			prn1/ptxP1/ptxA1/fim2-1/fim3-1
GCF_039678285.1	BP038	Resistant	2019-2020	Hebei	1 month - 9 years	Unknown	prn26	ptxP1	ptxA1	fim2-1	fim3-1			prn26/ptxP1/ptxA1/fim2-1/fim3-1
GCF_039678305.1	BP035	Resistant	2019-2020	Hebei	1 month - 9 years	Unknown	prn1	ptxP1	ptxA1	fim2-1	fim3-1			prn1/ptxP1/ptxA1/fim2-1/fim3-1
GCF_039678325.1	BP036	Sensitive	2019-2020	Hebei	1 month - 9 years	Unknown	prn2	ptxP3	ptxA1	fim2-1	fim3-1			prn2/ptxP3/ptxA1/fim2-1/fim3-1
GCF_039678345.1	BP037	Resistant	2019-2020	Hebei	1 month - 9 years	Unknown	prn1	ptxP1	ptxA1	fim2-1	fim3-1			prn1/ptxP1/ptxA1/fim2-1/fim3-1
GCF_039678365.1	BP033	Resistant	2019-2020	Hebei	1 month - 9 years	Unknown	prn1	ptxP1	ptxA1	fim2-1	fim3-1			prn1/ptxP1/ptxA1/fim2-1/fim3-1
GCF_039678385.1	BP034	Resistant	2019-2020	Hebei	1 month - 9 years	Unknown	prn1	ptxP1	ptxA1	fim2-1	fim3-1			prn1/ptxP1/ptxA1/fim2-1/fim3-1
GCF_039678405.1	BP031	Resistant	2019-2020	Hebei	1 month - 9 years	Unknown	prn1	ptxP1	ptxA1	fim2-1	fim3-1			prn1/ptxP1/ptxA1/fim2-1/fim3-1
GCF_039678425.1	BP032	Resistant	2019-2020	Hebei	1 month - 9 years	Unknown	prn1	ptxP1	ptxA1	fim2-1	fim3-1			prn1/ptxP1/ptxA1/fim2-1/fim3-1
GCF_039678445.1	BP029	Resistant	2019-2020	Hebei	1 month - 9 years	Unknown	prn1	ptxP1	ptxA1	fim2-1	fim3-1			prn1/ptxP1/ptxA1/fim2-1/fim3-1
GCF_039678465.1	BP030	Resistant	2019-2020	Hebei	1 month - 9 years	Unknown	prn1	ptxP1	ptxA1	fim2-1	fim3-1			prn1/ptxP1/ptxA1/fim2-1/fim3-1
GCF_039678485.1	BP027	Resistant	2019-2020	Hebei	1 month - 9 years	Unknown	prn1	ptxP1	ptxA1	fim2-1	fim3-1			prn1/ptxP1/ptxA1/fim2-1/fim3-1
GCF_039678505.1	BP028	Resistant	2019-2020	Hebei	1 month - 9 years	Unknown	prn1	ptxP1	ptxA1	fim2-1	fim3-1			prn1/ptxP1/ptxA1/fim2-1/fim3-1
GCF_039678525.1	BP026	Resistant	2019-2020	Hebei	1 month - 9 years	Unknown	prn1	ptxP1	ptxA1	fim2-1	fim3-1			prn1/ptxP1/ptxA1/fim2-1/fim3-1
GCF_039678545.1	BP025	Resistant	2019-2020	Hebei	1 month - 9 years	Unknown	prn1	ptxP1	ptxA1	fim2-1	fim3-1			prn1/ptxP1/ptxA1/fim2-1/fim3-1
GCF_039678565.1	BP041	Resistant	2019-2020	Hebei	1 month - 9 years	Unknown	prn1	ptxP1	ptxA1	fim2-1	fim3-1			prn1/ptxP1/ptxA1/fim2-1/fim3-1
GCF_039678585.1	BP024	Resistant	2019-2020	Hebei	1 month - 9 years	Unknown	prn1	ptxP1	ptxA1	fim2-1	fim3-1			prn1/ptxP1/ptxA1/fim2-1/fim3-1
GCF_039678605.1	BP023	Resistant	2019-2020	Hebei	1 month - 9 years	Unknown	prn26	ptxP1	ptxA1	fim2-1	fim3-1			prn26/ptxP1/ptxA1/fim2-1/fim3-1
GCF_039678625.1	BP022	Resistant	2019-2020	Hebei	1 month - 9 years	Unknown	prn1	ptxP1	ptxA1	fim2-1	fim3-1			prn1/ptxP1/ptxA1/fim2-1/fim3-1
GCF_039678645.1	BP021	Resistant	2019-2020	Hebei	1 month - 9 years	Unknown	prn1	ptxP1	ptxA1	fim2-1	fim3-1			prn1/ptxP1/ptxA1/fim2-1/fim3-1
GCF_039678665.1	BP020	Resistant	2019-2020	Hebei	1 month - 9 years	Unknown	prn1	ptxP1	ptxA1	fim2-1	fim3-1			prn1/ptxP1/ptxA1/fim2-1/fim3-1
GCF_039678685.1	BP019	Resistant	2019-2020	Hebei	1 month - 9 years	Unknown	Unknown	ptxP1	ptxA1	fim2-1	fim3-1			Unknown/ptxP1/ptxA1/fim2-1/fim3-1
GCF_039678705.1	BP016	Resistant	2019-2020	Hebei	1 month - 9 years	Unknown	prn1	ptxP1	ptxA1	fim2-1	fim3-1			prn1/ptxP1/ptxA1/fim2-1/fim3-1
GCF_039678725.1	BP018	Resistant	2019-2020	Hebei	1 month - 9 years	Unknown	Unknown	ptxP1	ptxA1	fim2-1	fim3-1			Unknown/ptxP1/ptxA1/fim2-1/fim3-1
GCF_039678745.1	BP017	Resistant	2019-2020	Hebei	1 month - 9 years	Unknown	prn1	ptxP1	ptxA1	fim2-1	fim3-1			prn1/ptxP1/ptxA1/fim2-1/fim3-1
GCF_039678765.1	BP014	Resistant	2019-2020	Hebei	1 month - 9 years	Unknown	Unknown	ptxP1	ptxA1	fim2-1	fim3-1			Unknown/ptxP1/ptxA1/fim2-1/fim3-1
GCF_039678785.1	BP015	Resistant	2019-2020	Hebei	1 month - 9 years	Unknown	Unknown	ptxP1	ptxA1	fim2-1	fim3-1			Unknown/ptxP1/ptxA1/fim2-1/fim3-1
GCF_039678805.1	BP011	Resistant	2019-2020	Hebei	1 month - 9 years	Unknown	prn1	ptxP1	ptxA1	fim2-1	fim3-1			prn1/ptxP1/ptxA1/fim2-1/fim3-1
GCF_039678825.1	BP013	Sensitive	2019-2020	Hebei	1 month - 9 years	Unknown	prn2	ptxP3	ptxA1	fim2-1	fim3-1			prn2/ptxP3/ptxA1/fim2-1/fim3-1
GCF_039678845.1	BP009	Resistant	2019-2020	Hebei	1 month - 9 years	Unknown	prn1	ptxP1	ptxA1	fim2-1	fim3-1			prn1/ptxP1/ptxA1/fim2-1/fim3-1
GCF_039678865.1	BP010	Sensitive	2019-2020	Hebei	1 month - 9 years	Unknown	prn2	ptxP3	ptxA1	fim2-1	fim3-1			prn2/ptxP3/ptxA1/fim2-1/fim3-1
GCF_039678885.1	BP008	Resistant	2019-2020	Hebei	1 month - 9 years	Unknown	prn1	ptxP1	ptxA1	fim2-1	fim3-1			prn1/ptxP1/ptxA1/fim2-1/fim3-1
GCF_039678895.1	BP012	Resistant	2019-2020	Hebei	1 month - 9 years	Unknown	prn1	ptxP1	ptxA1	fim2-1	fim3-1			prn1/ptxP1/ptxA1/fim2-1/fim3-1
GCF_039678925.1	BP007	Sensitive	2019-2020	Hebei	1 month - 9 years	Unknown	prn2	ptxP3	ptxA1	fim2-1	fim3-1			prn2/ptxP3/ptxA1/fim2-1/fim3-1
GCF_039678945.1	BP005	Resistant	2019-2020	Hebei	1 month - 9 years	Unknown	prn1	ptxP1	ptxA1	fim2-1	fim3-1			prn1/ptxP1/ptxA1/fim2-1/fim3-1
GCF_039678955.1	BP006	Resistant	2019-2020	Hebei	1 month - 9 years	Unknown	prn1	ptxP1	ptxA1	fim2-1	fim3-1			prn1/ptxP1/ptxA1/fim2-1/fim3-1
GCF_039678985.1	BP004	Resistant	2019-2020	Hebei	1 month - 9 years	Unknown	Unknown	ptxP1	ptxA1	fim2-1	fim3-1			Unknown/ptxP1/ptxA1/fim2-1/fim3-1
GCF_039679005.1	BP003	Resistant	2019-2020	Hebei	1 month - 9 years	Unknown	prn1	ptxP1	ptxA1	fim2-1	fim3-1			prn1/ptxP1/ptxA1/fim2-1/fim3-1
GCF_039679025.1	BP002	Resistant	2019-2020	Hebei	1 month - 9 years	Unknown	prn1	ptxP1	ptxA1	fim2-1	fim3-1			prn1/ptxP1/ptxA1/fim2-1/fim3-1
GCF_039679045.1	BP001	Resistant	2019-2020	Hebei	1 month - 9 years	Unknown	prn1	ptxP1	ptxA1	fim2-1	fim3-1			prn1/ptxP1/ptxA1/fim2-1/fim3-1
GCF_039698275.1	BP048	Resistant	2019-2020	Hebei	1 month - 9 years	Unknown	prn1	ptxP1	ptxA1	fim2-1	fim3-1			prn1/ptxP1/ptxA1/fim2-1/fim3-1

## Sheet: Table S3
Table S3. Association analysis between patient demographics of Bordetella pertussis and macrolide resistance.
	Macrolide-resistant (n=398), n (%)	Macrolide-sensitive (n=158), n (%)	p value
Isolated year			<0.001a
~1980	0 (0)	7 (4.4)
1980-2010	0 (0)	19 (12.0)
2010-2022	398 (100)	132 (83.5)
Region			<0.001
Central China	151 (37.9)	17 (10.8)
East China	80 (20.1)	73 (46.2)
North China	107 (26.9)	31 (19.6)
Northeast China	8 (2.0)	0 (0)
Northwest China	2 (0.5)	0 (0)
South China	41 (10.3)	24 (15.2)
Southwest China	9 (2.3)	6 (3.8)
Unknown	0 (0)	7 (4.4)
Age group			0.013
~6 months	203 (51.0)	59 (37.3)
6 months~	136 (34.2)	67 (42.4)
Unknown	59 (14.8)	32 (20.3)
a: Fisher’s exact test was used.

## Sheet: Table S4
Table S4. Main virulence subtypes of Bordetella pertussis isolates in this study.
Genotype	Proportion	Macrolide-resistant (n=398), n (%)	Macrolide-sensitive (n=158), n (%)
prn-type
prn1	463 (83.3)	375 (94.2)	88 (55.7)
prn2	64 (11.5)	2 (0.5)	62 (39.2)
prn3	4 (0.7)	0 (0)	4 (2.5)
prn9	1 (0.2)	0 (0)	1 (0.6)
prn12	1 (0.2)	1 (0.3)	0 (0)
prn26	3 (0.5)	3 (0.8)	0 (0)
Unknown	20 (3.6)	17 (4.3)	3 (1.9)
ptxP-type
ptxP1	482 (86.7)	391 (98.2)	91 (57.6)
ptxP3	68 (12.2)	2 (0.5)	66 (41.8)
Unknown	6 (1.08)	5 (1.3)	1 (0.6)
ptxA-type
ptxA1	540 (97.1)	390 (98.0)	150 (94.9)
ptxA2	7 (1.3)	0 (0)	7 (4.4)
Unknown	9 (1.6)	8 (2.0)	1 (0.6)
fim2-type
fim2-1	496 (89.2)	398 (100)	98 (62.0)
fim2-2	60 (10.8)	0 (0)	60 (38.0)
fim3-type
fim3-1	483 (86.9)	398 (100)	85 (53.8)
fim3-2	65 (11.7)	0 (0)	65 (41.1)
fim3-4	8 (1.4)	0 (0)	8 (5.1)

## Sheet: Table S5
Table S5. Main virulence subtypes pattern of isolates.
Genotype	Proportion, n (%)	Macrolide-resistant (n=398), n (%)	Macrolide-sensitive (n=158), n (%)
prn1/ptxP1/ptxA1/fim2-1/fim3-1	382 (68.7)	369 (96.6)	13 (3.4)
prn1/ptxP1/ptxA1/fim2-2/fim3-2	60 (10.8)	0 (0)	60 (100)
prn2/ptxP3/ptxA1/fim2-1/fim3-1	58 (10.4)	2 (3.4)	56 (96.5)
prn1/ptxP1/ptxA1/fim2-1/fim3-4	8 (1.4)	0 (0)	8 (100)
prn1/ptxP1/ptxA2/fim2-1/fim3-1	7 (1.3)	0 (0)	7 (100)
prn2/ptxP3/ptxA1/fim2-1/fim3-2	5 (0.9)	0 (0)	5 (100)
prn26/ptxP1/ptxA1/fim2-1/fim3-1	3 (0.5)	3 (100)	0 (0)
prn3/ptxP1/ptxA1/fim2-1/fim3-1	3 (0.5)	0 (0)	3 (100)
prn3/ptxP3/ptxA1/fim2-1/fim3-1	1 (0.2)	0 (0)	1 (100)
prn9/ptxP3/ptxA1/fim2-1/fim3-1	1 (0.2)	0 (0)	1 (100)
prn12/ptxP1/ptxA1/fim2-1/fim3-1	1 (0.2)	1 (100)	0 (0)
Unknown	27 (4.9)	23 (85.2)	4 (14.8)

## Sheet: Table S6
Table S6. k-mer relative to the position of adjacent gene.
k-mer ID	k-mer	a;a;a/a;a;./.;a;a	a;;b	;;a/a;;	NA	a|b;a|b;a|b	MeanDecreaseGini	GiniOrder
k-mer_1	CGGGCTCCTTGAGTGAACTGGGGGGGTGGCGATTTCCAGTTTCTCAAATCCGGTTCGGATGAACCATGCATACAACCTATTGAATCTTCACAGGTAGCCG	371	0	15	187	0	0.0254018	Top5
k-mer_2	GGCTACCTGTGAAGATTCAATAGGTTGTATGCATGGTTCATCCGAACCGGATTTGAGAAACTGGAAATCGCCACCCCCCCAGTTCACTCAAGGAGCCCGG	374	0	17	187	0	0.0242078	Top6
k-mer_3	GGGCTCCTTGAGTGAACTGGGGGGGTGGCGATTTCCAGTTTCTCAAATCCGGTTCGGATGAACCATGCATACAACCTATTGAATCTTCACAGGTAGCCGG	371	0	8	187	0	0.0269457	Top4
k-mer_4	CCGGCCGGGCTCCTTGAGTGAACTGGGGGGGTGGCGATTTCCAGTTTCTCAAATCCGGTTCGGATGAACCATGCATACAACCTATTGAATCTTCACAGGT	376	0	17	186	0	0.00838166	Top16
k-mer_5	GCTACCTGTGAAGATTCAATAGGTTGTATGCATGGTTCATCCGAACCGGATTTGAGAAACTGGAAATCGCCACCCCCCCAGTTCACTCAAGGAGCCCGGC	376	0	17	186	0	0.00864261	Top13
k-mer_6	GGCCGGGCTCCTTGAGTGAACTGGGGGGGTGGCGATTTCCAGTTTCTCAAATCCGGTTCGGATGAACCATGCATACAACCTATTGAATCTTCACAGGTAG	376	0	17	186	0	0.00852821	Top15
k-mer_7	TACCTGTGAAGATTCAATAGGTTGTATGCATGGTTCATCCGAACCGGATTTGAGAAACTGGAAATCGCCACCCCCCCAGTTCACTCAAGGAGCCCGGCCG	376	0	17	186	0	0.00770487	Top18
k-mer_8	TCCGGCCGGGCTCCTTGAGTGAACTGGGGGGGTGGCGATTTCCAGTTTCTCAAATCCGGTTCGGATGAACCATGCATACAACCTATTGAATCTTCACAGG	376	0	17	186	0	0.00853495	Top14
k-mer_9	CGCTTTCCACGCTGTTCGGCGTGGTGTTCCTCGGGCACCAGGTCGG	330	0	0	226	0	0.00797907	Top17
k-mer_10	GTCGGCCAGCCGCGCGCAGCTTTGCTGCGCCAGCGGATGGTCGGCCGGCACCGCGAGGATGAAATGGTCCTGCTCCAGGTCGATCAGCTCGGCATCGCAG	331	0	0	225	0	0.00109064	Top142
k-mer_11	GGCGCTGCTGCGCACGCCGCTGTTCGACGCCTGCGATGCCGAGCTGATCGACCTGGAGCAGGACCATTTCATCCTCGCGGTGCCGGCCGACCATCCGCTG	331	0	0	225	0	0.000799721	Top322
k-mer_12	GGCCAGCCGCGCGCAGCTTTGCTGCGCCAGCGGATGGTCGGCCGGCACCGCGAGGATGAAATGGTCCTGCTCCAGGTCGATCAGCTCGGCATCGCAGGCG	331	0	0	225	0	0.000961139	Top235
k-mer_13	GGATGGTCGGCCGGCACCGCGAGGATGAAATGGTCCTGCTCCAGGTCGATCAGCTCGGCATCGCAGGCGTCGAACAGCGGCGTGCGCAGCAGCGCCACGT	331	0	0	225	0	0.00093024	Top260
k-mer_14	GCTGCGCCAGCGGATGGTCGGCCGGCACCGCGAGGATGAAATGGTCCTGCTCCAGGTCGATCAGCTCGGCATCGCAGGCGTCGAACAGCGGCGTGCGCAG	331	0	0	225	0	0.000954878	Top242
k-mer_15	GCTGTTCGACGCCTGCGATGCCGAGCTGATCGACCTGGAGCAGGACCATTTCATCCTCGCGGTGCCGGCCGACCATCCGCTGGCGCAGCAAAGCTGCGCG	331	0	0	225	0	0.000742055	Top331
k-mer_16	GCTGCTGCGCACGCCGCTGTTCGACGCCTGCGATGCCGAGCTGATCGACCTGGAGCAGGACCATTTCATCCTCGCGGTGCCGGCCGACCATCCGCTGGCG	331	0	0	225	0	0.000888185	Top284
k-mer_17	GTGGCGCTGCTGCGCACGCCGCTGTTCGACGCCTGCGATGCCGAGCTGATCGACCTGGAGCAGGACCATTTCATCCTCGCGGTGCCGGCCGACCATCCGC	331	0	0	225	0	0.000974846	Top225
k-mer_18	GCTTTGCTGCGCCAGCGGATGGTCGGCCGGCACCGCGAGGATGAAATGGTCCTGCTCCAGGTCGATCAGCTCGGCATCGCAGGCGTCGAACAGCGGCGTG	331	0	0	225	0	0.000813141	Top319
k-mer_19	GTTCGACGCCTGCGATGCCGAGCTGATCGACCTGGAGCAGGACCATTTCATCCTCGCGGTGCCGGCCGACCATCCGCTGGCGCAGCAAAGCTGCGCGCGG	331	0	0	225	0	0.00116125	Top122
k-mer_20	TGCGATGCCGAGCTGATCGACCTGGAGCAGGACCATTTCATCCTCGCGGTGCCGGCCGACCATCCGCTGGCGCAGCAAAGCTGCGCGCGGCTGGCCGACC	331	0	0	225	0	0.00117911	Top118
k-mer_21	TCGACGCCTGCGATGCCGAGCTGATCGACCTGGAGCAGGACCATTTCATCCTCGCGGTGCCGGCCGACCATCCGCTGGCGCAGCAAAGCTGCGCGCGGCT	331	0	0	225	0	0.000895275	Top282
k-mer_22	TCGGCCAGCCGCGCGCAGCTTTGCTGCGCCAGCGGATGGTCGGCCGGCACCGCGAGGATGAAATGGTCCTGCTCCAGGTCGATCAGCTCGGCATCGCAGG	331	0	0	225	0	0.000846215	Top309
k-mer_23	GCTGCGCACGCCGCTGTTCGACGCCTGCGATGCCGAGCTGATCGACCTGGAGCAGGACCATTTCATCCTCGCGGTGCCGGCCGACCATCCGCTGGCGCAG	331	0	0	225	0	0.00109255	Top140
k-mer_24	TGCTGCGCACGCCGCTGTTCGACGCCTGCGATGCCGAGCTGATCGACCTGGAGCAGGACCATTTCATCCTCGCGGTGCCGGCCGACCATCCGCTGGCGCA	331	0	0	225	0	0.000830111	Top314
k-mer_25	TGCTGCGCCAGCGGATGGTCGGCCGGCACCGCGAGGATGAAATGGTCCTGCTCCAGGTCGATCAGCTCGGCATCGCAGGCGTCGAACAGCGGCGTGCGCA	331	0	0	225	0	0.000717704	Top337
k-mer_26	TGGCGCTGCTGCGCACGCCGCTGTTCGACGCCTGCGATGCCGAGCTGATCGACCTGGAGCAGGACCATTTCATCCTCGCGGTGCCGGCCGACCATCCGCT	331	0	0	225	0	0.000910881	Top275
k-mer_27	TTCGACGCCTGCGATGCCGAGCTGATCGACCTGGAGCAGGACCATTTCATCCTCGCGGTGCCGGCCGACCATCCGCTGGCGCAGCAAAGCTGCGCGCGGC	331	0	0	225	0	0.00115528	Top124
k-mer_28	TTGCTGCGCCAGCGGATGGTCGGCCGGCACCGCGAGGATGAAATGGTCCTGCTCCAGGTCGATCAGCTCGGCATCGCAGGCGTCGAACAGCGGCGTGCGC	331	0	0	225	0	0.00106058	Top162
k-mer_29	TTTGCTGCGCCAGCGGATGGTCGGCCGGCACCGCGAGGATGAAATGGTCCTGCTCCAGGTCGATCAGCTCGGCATCGCAGGCGTCGAACAGCGGCGTGCG	331	0	0	225	0	0.000972354	Top226
k-mer_30	TCCAGGTCGGCCAGCCGCGCGCAGCTTTGCTGCGCCAGCGGATGGTCGGCCGGCACCGCGAGGATGAAATGGTCCTGCTCCAGGTCGATCAGCTCGGCAT	331	0	0	225	0	0.00105301	Top169
k-mer_31	GCGCTGCTGCGCACGCCGCTGTTCGACGCCTGCGATGCCGAGCTGATCGACCTGGAGCAGGACCATTTCATCCTCGCGGTGCCGGCCGACCATCCGCTGG	331	0	0	225	0	0.000769616	Top328
k-mer_32	TGTTCGACGCCTGCGATGCCGAGCTGATCGACCTGGAGCAGGACCATTTCATCCTCGCGGTGCCGGCCGACCATCCGCTGGCGCAGCAAAGCTGCGCGCG	331	0	0	225	0	0.000888833	Top283
k-mer_33	GCGCCAGCGGATGGTCGGCCGGCACCGCGAGGATGAAATGGTCCTGCTCCAGGTCGATCAGCTCGGCATCGCAGGCGTCGAACAGCGGCGTGCGCAGCAG	331	0	0	225	0	0.00101666	Top194
k-mer_34	GCGCGCAGCTTTGCTGCGCCAGCGGATGGTCGGCCGGCACCGCGAGGATGAAATGGTCCTGCTCCAGGTCGATCAGCTCGGCATCGCAGGCGTCGAACAG	331	0	0	225	0	0.000840047	Top311
k-mer_35	AGCTTTGCTGCGCCAGCGGATGGTCGGCCGGCACCGCGAGGATGAAATGGTCCTGCTCCAGGTCGATCAGCTCGGCATCGCAGGCGTCGAACAGCGGCGT	331	0	0	225	0	0.000837183	Top312
k-mer_36	CGATGCCGAGCTGATCGACCTGGAGCAGGACCATTTCATCCTCGCGGTGCCGGCCGACCATCCGCTGGCGCAGCAAAGCTGCGCGCGGCTGGCCGACCTG	331	0	0	225	0	0.000825938	Top316
k-mer_37	CGCAGCTTTGCTGCGCCAGCGGATGGTCGGCCGGCACCGCGAGGATGAAATGGTCCTGCTCCAGGTCGATCAGCTCGGCATCGCAGGCGTCGAACAGCGG	331	0	0	225	0	0.000641245	Top366
k-mer_38	CGCCGCTGTTCGACGCCTGCGATGCCGAGCTGATCGACCTGGAGCAGGACCATTTCATCCTCGCGGTGCCGGCCGACCATCCGCTGGCGCAGCAAAGCTG	331	0	0	225	0	0.00116384	Top120
k-mer_39	CGTGGCGCTGCTGCGCACGCCGCTGTTCGACGCCTGCGATGCCGAGCTGATCGACCTGGAGCAGGACCATTTCATCCTCGCGGTGCCGGCCGACCATCCG	331	0	0	225	0	0.00104514	Top176
k-mer_40	GACGCCTGCGATGCCGAGCTGATCGACCTGGAGCAGGACCATTTCATCCTCGCGGTGCCGGCCGACCATCCGCTGGCGCAGCAAAGCTGCGCGCGGCTGG	331	0	0	225	0	0.00101814	Top190
k-mer_41	CGACGCCTGCGATGCCGAGCTGATCGACCTGGAGCAGGACCATTTCATCCTCGCGGTGCCGGCCGACCATCCGCTGGCGCAGCAAAGCTGCGCGCGGCTG	331	0	0	225	0	0.00100533	Top201
k-mer_42	GCACGCCGCTGTTCGACGCCTGCGATGCCGAGCTGATCGACCTGGAGCAGGACCATTTCATCCTCGCGGTGCCGGCCGACCATCCGCTGGCGCAGCAAAG	331	0	0	225	0	0.000835581	Top313
k-mer_43	GCCAGCCGCGCGCAGCTTTGCTGCGCCAGCGGATGGTCGGCCGGCACCGCGAGGATGAAATGGTCCTGCTCCAGGTCGATCAGCTCGGCATCGCAGGCGT	331	0	0	225	0	0.000780508	Top325
k-mer_44	GCCAGCGGATGGTCGGCCGGCACCGCGAGGATGAAATGGTCCTGCTCCAGGTCGATCAGCTCGGCATCGCAGGCGTCGAACAGCGGCGTGCGCAGCAGCG	331	0	0	225	0	0.000963146	Top234
k-mer_45	GCCGCTGTTCGACGCCTGCGATGCCGAGCTGATCGACCTGGAGCAGGACCATTTCATCCTCGCGGTGCCGGCCGACCATCCGCTGGCGCAGCAAAGCTGC	331	0	0	225	0	0.000847182	Top308
k-mer_46	GCCTGCGATGCCGAGCTGATCGACCTGGAGCAGGACCATTTCATCCTCGCGGTGCCGGCCGACCATCCGCTGGCGCAGCAAAGCTGCGCGCGGCTGGCCG	331	0	0	225	0	0.00106696	Top156
k-mer_47	GCGATGCCGAGCTGATCGACCTGGAGCAGGACCATTTCATCCTCGCGGTGCCGGCCGACCATCCGCTGGCGCAGCAAAGCTGCGCGCGGCTGGCCGACCT	331	0	0	225	0	0.00102647	Top185
k-mer_48	GATGCCGAGCTGATCGACCTGGAGCAGGACCATTTCATCCTCGCGGTGCCGGCCGACCATCCGCTGGCGCAGCAAAGCTGCGCGCGGCTGGCCGACCTGG	331	0	0	225	0	0.000896574	Top281
k-mer_49	GCGCAGCTTTGCTGCGCCAGCGGATGGTCGGCCGGCACCGCGAGGATGAAATGGTCCTGCTCCAGGTCGATCAGCTCGGCATCGCAGGCGTCGAACAGCG	331	0	0	225	0	0.00086618	Top298
k-mer_50	CTGGCGCACGCGGGCCG	60	0	2	494	0	0.000141975	Top880
k-mer_51	GGTGTGCCGGGCC	113	0	6	494	0	0.000121718	Top1004
k-mer_52	GTGTGCCGGGCC	113	0	8	494	0	0.000137477	Top902
k-mer_53	GGGGGACTGGCACGC	0	0	62	494	0	0.000194348	Top645
k-mer_54	TCCCGCCCCCCC	60	0	10	492	0	0.000673241	Top351
k-mer_55	GCCGGGCGGGGGGC	1	0	125	493	0	0.000722339	Top335
k-mer_56	GGGGGCCGACTCGCGCTGGCCGCGCGCGAATTTCTCGAAGATCCGCTGGCGGTCGGCCTGCGCGACGCCCGCCCCGTCATCGGCCACCCGTACCTGCAGG	493	0	0	63	0	0.00023257	Top559
k-mer_57	TGCAGGTACGGGTGGCCGATGACGGGGCGGGCGTCGCGCAGGCCGACCGCCAGCGGATCTTCGAGAAATTCGCGCGCGGCCAGCGCGAGTCGGCCCCCCC	493	0	0	63	0	0.000167696	Top735
k-mer_58	GGGGGGGGGCCGACTCGCGCTGGCCGCGCGCGAATTTCTCGAAGATCCGCTGGCGGTCGGCCTGCGCGACGCCCGCCCCGTCATCGGCCACCCGTACCTG	493	0	0	63	0	0.000169624	Top723
k-mer_59	GGGGGGGGCCGACTCGCGCTGGCCGCGCGCGAATTTCTCGAAGATCCGCTGGCGGTCGGCCTGCGCGACGCCCGCCCCGTCATCGGCCACCCGTACCTGC	493	0	0	63	0	0.000214435	Top591
k-mer_60	GGGCCGACTCGCGCTGGCCGCGCGCGAATTTCTCGAAGATCCGCTGGCGGTCGGCCTGCGCGACGCCCGCCCCGTCATCGGCCACCCGTACCTGCAGGGT	493	0	0	63	0	0.000200831	Top625
k-mer_61	GGGGCCGACTCGCGCTGGCCGCGCGCGAATTTCTCGAAGATCCGCTGGCGGTCGGCCTGCGCGACGCCCGCCCCGTCATCGGCCACCCGTACCTGCAGGG	493	0	0	63	0	0.000203222	Top617
k-mer_62	GGGGGGCCGACTCGCGCTGGCCGCGCGCGAATTTCTCGAAGATCCGCTGGCGGTCGGCCTGCGCGACGCCCGCCCCGTCATCGGCCACCCGTACCTGCAG	493	0	0	63	0	0.000232635	Top558
k-mer_63	TGTACGGCGGCAC	390	0	0	226	0	0.027202	Top3
k-mer_64	GTACGGCGGCACC	387	0	0	226	0	0.0272606	Top2
k-mer_65	TGTACGGCGGCACCCAATCGGGCGCCCTGGGCGTGCGCAC	330	0	0	226	0	0.0276535	Top1
k-mer_66	TGGCGCACGCGGGCCG	60	0	4	492	0	8.22023e-05	Top1185
k-mer_67	TATGTGGCGGCGCAGGACAGCGGCCGCATCATCAATCCGCAGCTGGCCGAGGGCCAGGTGCACGGCGGGGTCGTGCACGGCATCGGCAATGCCTTGTTCG	494	0	0	62	0	7.48836e-05	Top1213
k-mer_68	TAGAGATCGTGCGCTATGTGGCGGCGCAGGACAGCGGCCGCATCATCAATCCGCAGCTGGCCGAGGGCCAGGTGCACGGCGGGGTCGTGCACGGCATCGG	494	0	0	62	0	8.7442e-05	Top1164
k-mer_69	GTGGCGGCGCAGGACAGCGGCCGCATCATCAATCCGCAGCTGGCCGAGGGCCAGGTGCACGGCGGGGTCGTGCACGGCATCGGCAATGCCTTGTTCGAGT	494	0	0	62	0	7.90098e-05	Top1199
k-mer_70	GTGCGCTATGTGGCGGCGCAGGACAGCGGCCGCATCATCAATCCGCAGCTGGCCGAGGGCCAGGTGCACGGCGGGGTCGTGCACGGCATCGGCAATGCCT	494	0	0	62	0	5.47439e-05	Top1292
k-mer_71	GTGCACGACCCCGCCGTGCACCTGGCCCTCGGCCAGCTGCGGATTGATGATGCGGCCGCTGTCCTGCGCCGCCACATAGCGCACGATCTCTATGGCCCCG	494	0	0	62	0	7.40596e-05	Top1219
k-mer_72	GTGCACCTGGCCCTCGGCCAGCTGCGGATTGATGATGCGGCCGCTGTCCTGCGCCGCCACATAGCGCACGATCTCTATGGCCCCGGTGGCGGGGTCGACC	494	0	0	62	0	5.57666e-05	Top1287
k-mer_73	GTCGAGGTCGACCCCGCCACCGGGGCCATAGAGATCGTGCGCTATGTGGCGGCGCAGGACAGCGGCCGCATCATCAATCCGCAGCTGGCCGAGGGCCAGG	494	0	0	62	0	0.000107468	Top1067
k-mer_74	GTATGCGAGGTCGAGGTCGACCCCGCCACCGGGGCCATAGAGATCGTGCGCTATGTGGCGGCGCAGGACAGCGGCCGCATCATCAATCCGCAGCTGGCCG	494	0	0	62	0	0.000100487	Top1102
k-mer_75	GGTCGAGGTCGACCCCGCCACCGGGGCCATAGAGATCGTGCGCTATGTGGCGGCGCAGGACAGCGGCCGCATCATCAATCCGCAGCTGGCCGAGGGCCAG	494	0	0	62	0	9.9648e-05	Top1104
k-mer_76	GGGGCCATAGAGATCGTGCGCTATGTGGCGGCGCAGGACAGCGGCCGCATCATCAATCCGCAGCTGGCCGAGGGCCAGGTGCACGGCGGGGTCGTGCACG	494	0	0	62	0	8.64858e-05	Top1167
k-mer_77	GGGCCATAGAGATCGTGCGCTATGTGGCGGCGCAGGACAGCGGCCGCATCATCAATCCGCAGCTGGCCGAGGGCCAGGTGCACGGCGGGGTCGTGCACGG	494	0	0	62	0	0.000146609	Top846
k-mer_78	GGCGGCGCAGGACAGCGGCCGCATCATCAATCCGCAGCTGGCCGAGGGCCAGGTGCACGGCGGGGTCGTGCACGGCATCGGCAATGCCTTGTTCGAGTGG	494	0	0	62	0	3.7474e-05	Top1317
k-mer_79	GGCGCAGGACAGCGGCCGCATCATCAATCCGCAGCTGGCCGAGGGCCAGGTGCACGGCGGGGTCGTGCACGGCATCGGCAATGCCTTGTTCGAGTGGATG	494	0	0	62	0	0.00011709	Top1021
k-mer_80	GGCCCTCGGCCAGCTGCGGATTGATGATGCGGCCGCTGTCCTGCGCCGCCACATAGCGCACGATCTCTATGGCCCCGGTGGCGGGGTCGACCTCGACCTC	494	0	0	62	0	5.65426e-05	Top1286
k-mer_81	GTCGACCCCGCCACCGGGGCCATAGAGATCGTGCGCTATGTGGCGGCGCAGGACAGCGGCCGCATCATCAATCCGCAGCTGGCCGAGGGCCAGGTGCACG	494	0	0	62	0	0.000106113	Top1075
k-mer_82	TCCACTCGAACAAGGCATTGCCGATGCCGTGCACGACCCCGCCGTGCACCTGGCCCTCGGCCAGCTGCGGATTGATGATGCGGCCGCTGTCCTGCGCCGC	494	0	0	62	0	0.000118934	Top1015
k-mer_83	TTGCCGATGCCGTGCACGACCCCGCCGTGCACCTGGCCCTCGGCCAGCTGCGGATTGATGATGCGGCCGCTGTCCTGCGCCGCCACATAGCGCACGATCT	494	0	0	62	0	7.32452e-05	Top1222
k-mer_84	TCGACCCCGCCACCGGGGCCATAGAGATCGTGCGCTATGTGGCGGCGCAGGACAGCGGCCGCATCATCAATCCGCAGCTGGCCGAGGGCCAGGTGCACGG	494	0	0	62	0	0.000105931	Top1077
k-mer_85	GGCCATAGAGATCGTGCGCTATGTGGCGGCGCAGGACAGCGGCCGCATCATCAATCCGCAGCTGGCCGAGGGCCAGGTGCACGGCGGGGTCGTGCACGGC	494	0	0	62	0	8.61736e-05	Top1168
k-mer_86	TGTGGCGGCGCAGGACAGCGGCCGCATCATCAATCCGCAGCTGGCCGAGGGCCAGGTGCACGGCGGGGTCGTGCACGGCATCGGCAATGCCTTGTTCGAG	494	0	0	62	0	7.28828e-05	Top1223
k-mer_87	TGTATGCGAGGTCGAGGTCGACCCCGCCACCGGGGCCATAGAGATCGTGCGCTATGTGGCGGCGCAGGACAGCGGCCGCATCATCAATCCGCAGCTGGCC	494	0	0	62	0	6.78226e-05	Top1246
k-mer_88	TGGCGGCGCAGGACAGCGGCCGCATCATCAATCCGCAGCTGGCCGAGGGCCAGGTGCACGGCGGGGTCGTGCACGGCATCGGCAATGCCTTGTTCGAGTG	494	0	0	62	0	5.34646e-05	Top1296
k-mer_89	TGGCCCTCGGCCAGCTGCGGATTGATGATGCGGCCGCTGTCCTGCGCCGCCACATAGCGCACGATCTCTATGGCCCCGGTGGCGGGGTCGACCTCGACCT	494	0	0	62	0	7.76142e-05	Top1205
k-mer_90	TGCGCTATGTGGCGGCGCAGGACAGCGGCCGCATCATCAATCCGCAGCTGGCCGAGGGCCAGGTGCACGGCGGGGTCGTGCACGGCATCGGCAATGCCTT	494	0	0	62	0	5.95054e-05	Top1277
k-mer_91	TGCGAGGTCGAGGTCGACCCCGCCACCGGGGCCATAGAGATCGTGCGCTATGTGGCGGCGCAGGACAGCGGCCGCATCATCAATCCGCAGCTGGCCGAGG	494	0	0	62	0	5.75235e-05	Top1284
k-mer_92	TGCCGTGCACGACCCCGCCGTGCACCTGGCCCTCGGCCAGCTGCGGATTGATGATGCGGCCGCTGTCCTGCGCCGCCACATAGCGCACGATCTCTATGGC	494	0	0	62	0	0.000103795	Top1087
k-mer_93	TGCCGATGCCGTGCACGACCCCGCCGTGCACCTGGCCCTCGGCCAGCTGCGGATTGATGATGCGGCCGCTGTCCTGCGCCGCCACATAGCGCACGATCTC	494	0	0	62	0	6.48607e-05	Top1259
k-mer_94	TGCACGACCCCGCCGTGCACCTGGCCCTCGGCCAGCTGCGGATTGATGATGCGGCCGCTGTCCTGCGCCGCCACATAGCGCACGATCTCTATGGCCCCGG	494	0	0	62	0	9.79312e-05	Top1114
k-mer_95	TGCACCTGGCCCTCGGCCAGCTGCGGATTGATGATGCGGCCGCTGTCCTGCGCCGCCACATAGCGCACGATCTCTATGGCCCCGGTGGCGGGGTCGACCT	494	0	0	62	0	6.92502e-05	Top1240
k-mer_96	TCGTGCGCTATGTGGCGGCGCAGGACAGCGGCCGCATCATCAATCCGCAGCTGGCCGAGGGCCAGGTGCACGGCGGGGTCGTGCACGGCATCGGCAATGC	494	0	0	62	0	9.10618e-05	Top1145
k-mer_97	TCGGCCAGCTGCGGATTGATGATGCGGCCGCTGTCCTGCGCCGCCACATAGCGCACGATCTCTATGGCCCCGGTGGCGGGGTCGACCTCGACCTCGCATA	494	0	0	62	0	4.6622e-05	Top1307
k-mer_98	TCGCATGTATGCGAGGTCGAGGTCGACCCCGCCACCGGGGCCATAGAGATCGTGCGCTATGTGGCGGCGCAGGACAGCGGCCGCATCATCAATCCGCAGC	494	0	0	62	0	8.88485e-05	Top1157
k-mer_99	TCGAGGTCGACCCCGCCACCGGGGCCATAGAGATCGTGCGCTATGTGGCGGCGCAGGACAGCGGCCGCATCATCAATCCGCAGCTGGCCGAGGGCCAGGT	494	0	0	62	0	7.48034e-05	Top1214
k-mer_100	TCGAACAAGGCATTGCCGATGCCGTGCACGACCCCGCCGTGCACCTGGCCCTCGGCCAGCTGCGGATTGATGATGCGGCCGCTGTCCTGCGCCGCCACAT	494	0	0	62	0	0.000103755	Top1088
k-mer_101	GGCATTGCCGATGCCGTGCACGACCCCGCCGTGCACCTGGCCCTCGGCCAGCTGCGGATTGATGATGCGGCCGCTGTCCTGCGCCGCCACATAGCGCACG	494	0	0	62	0	8.10504e-05	Top1187
k-mer_102	GCATGTATGCGAGGTCGAGGTCGACCCCGCCACCGGGGCCATAGAGATCGTGCGCTATGTGGCGGCGCAGGACAGCGGCCGCATCATCAATCCGCAGCTG	494	0	0	62	0	8.45069e-05	Top1175
k-mer_103	GCGCTATGTGGCGGCGCAGGACAGCGGCCGCATCATCAATCCGCAGCTGGCCGAGGGCCAGGTGCACGGCGGGGTCGTGCACGGCATCGGCAATGCCTTG	494	0	0	62	0	6.10518e-05	Top1271
k-mer_104	CGCTATGTGGCGGCGCAGGACAGCGGCCGCATCATCAATCCGCAGCTGGCCGAGGGCCAGGTGCACGGCGGGGTCGTGCACGGCATCGGCAATGCCTTGT	494	0	0	62	0	4.53312e-05	Top1310
k-mer_105	CGCATGTATGCGAGGTCGAGGTCGACCCCGCCACCGGGGCCATAGAGATCGTGCGCTATGTGGCGGCGCAGGACAGCGGCCGCATCATCAATCCGCAGCT	494	0	0	62	0	5.95676e-05	Top1276
k-mer_106	CGCAGGACAGCGGCCGCATCATCAATCCGCAGCTGGCCGAGGGCCAGGTGCACGGCGGGGTCGTGCACGGCATCGGCAATGCCTTGTTCGAGTGGATGGG	494	0	0	62	0	8.88591e-05	Top1156
k-mer_107	CGATGCCGTGCACGACCCCGCCGTGCACCTGGCCCTCGGCCAGCTGCGGATTGATGATGCGGCCGCTGTCCTGCGCCGCCACATAGCGCACGATCTCTAT	494	0	0	62	0	9.12357e-05	Top1144
k-mer_108	CGAGGTCGACCCCGCCACCGGGGCCATAGAGATCGTGCGCTATGTGGCGGCGCAGGACAGCGGCCGCATCATCAATCCGCAGCTGGCCGAGGGCCAGGTG	494	0	0	62	0	0.000123706	Top988
k-mer_109	CCGCCGTGCACCTGGCCCTCGGCCAGCTGCGGATTGATGATGCGGCCGCTGTCCTGCGCCGCCACATAGCGCACGATCTCTATGGCCCCGGTGGCGGGGT	494	0	0	62	0	9.65788e-05	Top1121
k-mer_110	CGGCGCAGGACAGCGGCCGCATCATCAATCCGCAGCTGGCCGAGGGCCAGGTGCACGGCGGGGTCGTGCACGGCATCGGCAATGCCTTGTTCGAGTGGAT	494	0	0	62	0	0.000109544	Top1058
k-mer_111	CCGCCACCGGGGCCATAGAGATCGTGCGCTATGTGGCGGCGCAGGACAGCGGCCGCATCATCAATCCGCAGCTGGCCGAGGGCCAGGTGCACGGCGGGGT	494	0	0	62	0	6.54919e-05	Top1254
k-mer_112	CCATAGAGATCGTGCGCTATGTGGCGGCGCAGGACAGCGGCCGCATCATCAATCCGCAGCTGGCCGAGGGCCAGGTGCACGGCGGGGTCGTGCACGGCAT	494	0	0	62	0	6.19996e-05	Top1268
k-mer_113	CCAGCTGCGGATTGATGATGCGGCCGCTGTCCTGCGCCGCCACATAGCGCACGATCTCTATGGCCCCGGTGGCGGGGTCGACCTCGACCTCGCATACATG	494	0	0	62	0	9.23905e-05	Top1141
k-mer_114	CCACCGGGGCCATAGAGATCGTGCGCTATGTGGCGGCGCAGGACAGCGGCCGCATCATCAATCCGCAGCTGGCCGAGGGCCAGGTGCACGGCGGGGTCGT	494	0	0	62	0	9.01779e-05	Top1150
k-mer_115	CATTGCCGATGCCGTGCACGACCCCGCCGTGCACCTGGCCCTCGGCCAGCTGCGGATTGATGATGCGGCCGCTGTCCTGCGCCGCCACATAGCGCACGAT	494	0	0	62	0	7.07467e-05	Top1233
k-mer_116	CACGACCCCGCCGTGCACCTGGCCCTCGGCCAGCTGCGGATTGATGATGCGGCCGCTGTCCTGCGCCGCCACATAGCGCACGATCTCTATGGCCCCGGTG	494	0	0	62	0	8.89924e-05	Top1155
k-mer_117	GCTATGTGGCGGCGCAGGACAGCGGCCGCATCATCAATCCGCAGCTGGCCGAGGGCCAGGTGCACGGCGGGGTCGTGCACGGCATCGGCAATGCCTTGTT	494	0	0	62	0	7.37311e-05	Top1220
k-mer_118	CCCGCCACCGGGGCCATAGAGATCGTGCGCTATGTGGCGGCGCAGGACAGCGGCCGCATCATCAATCCGCAGCTGGCCGAGGGCCAGGTGCACGGCGGGG	494	0	0	62	0	0.000139113	Top892
k-mer_119	CTCGGCCAGCTGCGGATTGATGATGCGGCCGCTGTCCTGCGCCGCCACATAGCGCACGATCTCTATGGCCCCGGTGGCGGGGTCGACCTCGACCTCGCAT	494	0	0	62	0	8.84642e-05	Top1159
k-mer_120	CCCGCCGTGCACCTGGCCCTCGGCCAGCTGCGGATTGATGATGCGGCCGCTGTCCTGCGCCGCCACATAGCGCACGATCTCTATGGCCCCGGTGGCGGGG	494	0	0	62	0	6.5756e-05	Top1253
k-mer_121	GAACAAGGCATTGCCGATGCCGTGCACGACCCCGCCGTGCACCTGGCCCTCGGCCAGCTGCGGATTGATGATGCGGCCGCTGTCCTGCGCCGCCACATAG	494	0	0	62	0	6.7571e-05	Top1248
k-mer_122	GCGCAGGACAGCGGCCGCATCATCAATCCGCAGCTGGCCGAGGGCCAGGTGCACGGCGGGGTCGTGCACGGCATCGGCAATGCCTTGTTCGAGTGGATGG	494	0	0	62	0	8.65454e-05	Top1166
k-mer_123	CTGCGGATTGATGATGCGGCCGCTGTCCTGCGCCGCCACATAGCGCACGATCTCTATGGCCCCGGTGGCGGGGTCGACCTCGACCTCGCATACATGCGAG	494	0	0	62	0	8.1307e-05	Top1186
k-mer_124	GCGAGGTCGAGGTCGACCCCGCCACCGGGGCCATAGAGATCGTGCGCTATGTGGCGGCGCAGGACAGCGGCCGCATCATCAATCCGCAGCTGGCCGAGGG	494	0	0	62	0	0.000114766	Top1033
k-mer_125	GCCGTGCACCTGGCCCTCGGCCAGCTGCGGATTGATGATGCGGCCGCTGTCCTGCGCCGCCACATAGCGCACGATCTCTATGGCCCCGGTGGCGGGGTCG	494	0	0	62	0	9.02797e-05	Top1148
k-mer_126	GCCGATGCCGTGCACGACCCCGCCGTGCACCTGGCCCTCGGCCAGCTGCGGATTGATGATGCGGCCGCTGTCCTGCGCCGCCACATAGCGCACGATCTCT	494	0	0	62	0	8.27881e-05	Top1182
k-mer_127	GCCCATCCACTCGAACAAGGCATTGCCGATGCCGTGCACGACCCCGCCGTGCACCTGGCCCTCGGCCAGCTGCGGATTGATGATGCGGCCGCTGTCCTGC	494	0	0	62	0	0.000109404	Top1059
k-mer_128	GCCAGCTGCGGATTGATGATGCGGCCGCTGTCCTGCGCCGCCACATAGCGCACGATCTCTATGGCCCCGGTGGCGGGGTCGACCTCGACCTCGCATACAT	494	0	0	62	0	5.67504e-05	Top1285
k-mer_129	GCCCTCGGCCAGCTGCGGATTGATGATGCGGCCGCTGTCCTGCGCCGCCACATAGCGCACGATCTCTATGGCCCCGGTGGCGGGGTCGACCTCGACCTCG	494	0	0	62	0	6.51682e-05	Top1256
k-mer_130	GCACGACCCCGCCGTGCACCTGGCCCTCGGCCAGCTGCGGATTGATGATGCGGCCGCTGTCCTGCGCCGCCACATAGCGCACGATCTCTATGGCCCCGGT	494	0	0	62	0	7.79901e-05	Top1201
k-mer_131	GCACCTGGCCCTCGGCCAGCTGCGGATTGATGATGCGGCCGCTGTCCTGCGCCGCCACATAGCGCACGATCTCTATGGCCCCGGTGGCGGGGTCGACCTC	494	0	0	62	0	8.22826e-05	Top1184
k-mer_132	GATGCCGTGCACGACCCCGCCGTGCACCTGGCCCTCGGCCAGCTGCGGATTGATGATGCGGCCGCTGTCCTGCGCCGCCACATAGCGCACGATCTCTATG	494	0	0	62	0	4.07544e-05	Top1312
k-mer_133	GATCGTGCGCTATGTGGCGGCGCAGGACAGCGGCCGCATCATCAATCCGCAGCTGGCCGAGGGCCAGGTGCACGGCGGGGTCGTGCACGGCATCGGCAAT	494	0	0	62	0	7.47025e-05	Top1215
k-mer_134	GACCCCGCCGTGCACCTGGCCCTCGGCCAGCTGCGGATTGATGATGCGGCCGCTGTCCTGCGCCGCCACATAGCGCACGATCTCTATGGCCCCGGTGGCG	494	0	0	62	0	0.000112526	Top1041
k-mer_135	GACCCCGCCACCGGGGCCATAGAGATCGTGCGCTATGTGGCGGCGCAGGACAGCGGCCGCATCATCAATCCGCAGCTGGCCGAGGGCCAGGTGCACGGCG	494	0	0	62	0	9.02583e-05	Top1149
k-mer_136	GCCACCGGGGCCATAGAGATCGTGCGCTATGTGGCGGCGCAGGACAGCGGCCGCATCATCAATCCGCAGCTGGCCGAGGGCCAGGTGCACGGCGGGGTCG	494	0	0	62	0	4.92574e-05	Top1304
k-mer_137	GTCGGGCACGCCCAGCTTGCCGAGCAGCGCATCGCGTTCGGCGCCGCGCGCGCGCAGTTCGTCGAGCAGGGCCGGCAGGTCGCGTCCGCCGGGCAGGATT	490	0	0	66	0	0.00011591	Top1028
k-mer_138	GTGCGCATCGACGGGGTCGGCGAACTGGAAATCCTGCCCGGCGGACGCGACCTGCCGGCCCTGCTCGACGAACTGCGCGCGCGCGGCGCCGAACGCGATG	490	0	0	66	0	7.79527e-05	Top1202
k-mer_139	GGCTCCGGCCAGGTCGGGCACGCCCAGCTTGCCGAGCAGCGCATCGCGTTCGGCGCCGCGCGCGCGCAGTTCGTCGAGCAGGGCCGGCAGGTCGCGTCCG	490	0	0	66	0	0.000104669	Top1082
k-mer_140	GTCGGCGAACTGGAAATCCTGCCCGGCGGACGCGACCTGCCGGCCCTGCTCGACGAACTGCGCGCGCGCGGCGCCGAACGCGATGCGCTGCTCGGCAAGC	490	0	0	66	0	8.0202e-05	Top1192
k-mer_141	GGTGCTGATCACCAGCGCGGCGCGCGTGCGCATCGACGGGGTCGGCGAACTGGAAATCCTGCCCGGCGGACGCGACCTGCCGGCCCTGCTCGACGAACTG	490	0	0	66	0	5.76536e-05	Top1283
k-mer_142	GGTCGGGCACGCCCAGCTTGCCGAGCAGCGCATCGCGTTCGGCGCCGCGCGCGCGCAGTTCGTCGAGCAGGGCCGGCAGGTCGCGTCCGCCGGGCAGGAT	490	0	0	66	0	0.00014631	Top849
k-mer_143	GGTCGGCGAACTGGAAATCCTGCCCGGCGGACGCGACCTGCCGGCCCTGCTCGACGAACTGCGCGCGCGCGGCGCCGAACGCGATGCGCTGCTCGGCAAG	490	0	0	66	0	7.15688e-05	Top1231
k-mer_144	GGGCACGCCCAGCTTGCCGAGCAGCGCATCGCGTTCGGCGCCGCGCGCGCGCAGTTCGTCGAGCAGGGCCGGCAGGTCGCGTCCGCCGGGCAGGATTTCC	490	0	0	66	0	0.0001061	Top1076
k-mer_145	GGCGGACGCGACCTGCCGGCCCTGCTCGACGAACTGCGCGCGCGCGGCGCCGAACGCGATGCGCTGCTCGGCAAGCTGGGCGTGCCCGACCTGGCCGGAG	490	0	0	66	0	0.00013142	Top942
k-mer_146	GGACGCGACCTGCCGGCCCTGCTCGACGAACTGCGCGCGCGCGGCGCCGAACGCGATGCGCTGCTCGGCAAGCTGGGCGTGCCCGACCTGGCCGGAGCCG	490	0	0	66	0	9.27683e-05	Top1140
k-mer_147	GGCGCCGCGCGCGCGCAGTTCGTCGAGCAGGGCCGGCAGGTCGCGTCCGCCGGGCAGGATTTCCAGTTCGCCGACCCCGTCGATGCGCACGCGCGCCGCG	490	0	0	66	0	7.69704e-05	Top1207
k-mer_148	GGCGAACTGGAAATCCTGCCCGGCGGACGCGACCTGCCGGCCCTGCTCGACGAACTGCGCGCGCGCGGCGCCGAACGCGATGCGCTGCTCGGCAAGCTGG	490	0	0	66	0	5.79717e-05	Top1282
k-mer_149	GGCCGCCAGGCGCGCCTCGGCTCCGGCCAGGTCGGGCACGCCCAGCTTGCCGAGCAGCGCATCGCGTTCGGCGCCGCGCGCGCGCAGTTCGTCGAGCAGG	490	0	0	66	0	6.65062e-05	Top1252
k-mer_150	GGCCCTGCTCGACGAACTGCGCGCGCGCGGCGCCGAACGCGATGCGCTGCTCGGCAAGCTGGGCGTGCCCGACCTGGCCGGAGCCGAGGCGCGCCTGGCG	490	0	0	66	0	8.61323e-05	Top1169
k-mer_151	GGCCAGGTCGGGCACGCCCAGCTTGCCGAGCAGCGCATCGCGTTCGGCGCCGCGCGCGCGCAGTTCGTCGAGCAGGGCCGGCAGGTCGCGTCCGCCGGGC	490	0	0	66	0	6.78593e-05	Top1245
k-mer_152	GCTGGCCGCCAGGCGCGCCTCGGCTCCGGCCAGGTCGGGCACGCCCAGCTTGCCGAGCAGCGCATCGCGTTCGGCGCCGCGCGCGCGCAGTTCGTCGAGC	490	0	0	66	0	6.50098e-05	Top1258
k-mer_153	GCTGATCACCAGCGCGGCGCGCGTGCGCATCGACGGGGTCGGCGAACTGGAAATCCTGCCCGGCGGACGCGACCTGCCGGCCCTGCTCGACGAACTGCGC	490	0	0	66	0	7.00668e-05	Top1235
k-mer_154	GTGCTGATCACCAGCGCGGCGCGCGTGCGCATCGACGGGGTCGGCGAACTGGAAATCCTGCCCGGCGGACGCGACCTGCCGGCCCTGCTCGACGAACTGC	490	0	0	66	0	7.20326e-05	Top1227
k-mer_155	GCTCCGGCCAGGTCGGGCACGCCCAGCTTGCCGAGCAGCGCATCGCGTTCGGCGCCGCGCGCGCGCAGTTCGTCGAGCAGGGCCGGCAGGTCGCGTCCGC	490	0	0	66	0	5.40346e-05	Top1293
k-mer_156	GGCGCGCCTCGGCTCCGGCCAGGTCGGGCACGCCCAGCTTGCCGAGCAGCGCATCGCGTTCGGCGCCGCGCGCGCGCAGTTCGTCGAGCAGGGCCGGCAG	490	0	0	66	0	0.000114946	Top1032
k-mer_157	GTTCGGCGCCGCGCGCGCGCAGTTCGTCGAGCAGGGCCGGCAGGTCGCGTCCGCCGGGCAGGATTTCCAGTTCGCCGACCCCGTCGATGCGCACGCGCGC	490	0	0	66	0	6.85337e-05	Top1242
k-mer_158	TGCTGATCACCAGCGCGGCGCGCGTGCGCATCGACGGGGTCGGCGAACTGGAAATCCTGCCCGGCGGACGCGACCTGCCGGCCCTGCTCGACGAACTGCG	490	0	0	66	0	6.94644e-05	Top1236
k-mer_159	TCACCAGCGCGGCGCGCGTGCGCATCGACGGGGTCGGCGAACTGGAAATCCTGCCCGGCGGACGCGACCTGCCGGCCCTGCTCGACGAACTGCGCGCGCG	490	0	0	66	0	9.03082e-05	Top1147
k-mer_160	GCGTTCGGCGCCGCGCGCGCGCAGTTCGTCGAGCAGGGCCGGCAGGTCGCGTCCGCCGGGCAGGATTTCCAGTTCGCCGACCCCGTCGATGCGCACGCGC	490	0	0	66	0	6.02315e-05	Top1275
k-mer_161	TTGCCGAGCAGCGCATCGCGTTCGGCGCCGCGCGCGCGCAGTTCGTCGAGCAGGGCCGGCAGGTCGCGTCCGCCGGGCAGGATTTCCAGTTCGCCGACCC	490	0	0	66	0	0.000147308	Top838
k-mer_162	TTCGTCGAGCAGGGCCGGCAGGTCGCGTCCGCCGGGCAGGATTTCCAGTTCGCCGACCCCGTCGATGCGCACGCGCGCCGCGCTGGTGATCAGCACCTGC	490	0	0	66	0	8.4304e-05	Top1177
k-mer_163	TTCGGCGCCGCGCGCGCGCAGTTCGTCGAGCAGGGCCGGCAGGTCGCGTCCGCCGGGCAGGATTTCCAGTTCGCCGACCCCGTCGATGCGCACGCGCGCC	490	0	0	66	0	8.42275e-05	Top1179
k-mer_164	TGGCCGCCAGGCGCGCCTCGGCTCCGGCCAGGTCGGGCACGCCCAGCTTGCCGAGCAGCGCATCGCGTTCGGCGCCGCGCGCGCGCAGTTCGTCGAGCAG	490	0	0	66	0	4.64039e-05	Top1308
k-mer_165	TGGAAATCCTGCCCGGCGGACGCGACCTGCCGGCCCTGCTCGACGAACTGCGCGCGCGCGGCGCCGAACGCGATGCGCTGCTCGGCAAGCTGGGCGTGCC	490	0	0	66	0	5.20035e-05	Top1300
k-mer_166	TGCTCGACGAACTGCGCGCGCGCGGCGCCGAACGCGATGCGCTGCTCGGCAAGCTGGGCGTGCCCGACCTGGCCGGAGCCGAGGCGCGCCTGGCGGCCAG	490	0	0	66	0	4.85779e-05	Top1305
k-mer_167	TGCGCATCGACGGGGTCGGCGAACTGGAAATCCTGCCCGGCGGACGCGACCTGCCGGCCCTGCTCGACGAACTGCGCGCGCGCGGCGCCGAACGCGATGC	490	0	0	66	0	8.02079e-05	Top1190
k-mer_168	TGCCGGCCCTGCTCGACGAACTGCGCGCGCGCGGCGCCGAACGCGATGCGCTGCTCGGCAAGCTGGGCGTGCCCGACCTGGCCGGAGCCGAGGCGCGCCT	490	0	0	66	0	0.000111657	Top1046
k-mer_169	GTTCGTCGAGCAGGGCCGGCAGGTCGCGTCCGCCGGGCAGGATTTCCAGTTCGCCGACCCCGTCGATGCGCACGCGCGCCGCGCTGGTGATCAGCACCTG	490	0	0	66	0	6.93561e-05	Top1239
k-mer_170	TGCCGAGCAGCGCATCGCGTTCGGCGCCGCGCGCGCGCAGTTCGTCGAGCAGGGCCGGCAGGTCGCGTCCGCCGGGCAGGATTTCCAGTTCGCCGACCCC	490	0	0	66	0	0.000102923	Top1091
k-mer_171	TGATCACCAGCGCGGCGCGCGTGCGCATCGACGGGGTCGGCGAACTGGAAATCCTGCCCGGCGGACGCGACCTGCCGGCCCTGCTCGACGAACTGCGCGC	490	0	0	66	0	9.38328e-05	Top1134
k-mer_172	TCGGGCACGCCCAGCTTGCCGAGCAGCGCATCGCGTTCGGCGCCGCGCGCGCGCAGTTCGTCGAGCAGGGCCGGCAGGTCGCGTCCGCCGGGCAGGATTT	490	0	0	66	0	0.000103895	Top1085
k-mer_173	TCGGCTCCGGCCAGGTCGGGCACGCCCAGCTTGCCGAGCAGCGCATCGCGTTCGGCGCCGCGCGCGCGCAGTTCGTCGAGCAGGGCCGGCAGGTCGCGTC	490	0	0	66	0	9.16777e-05	Top1142
k-mer_174	TCGGCGCCGCGCGCGCGCAGTTCGTCGAGCAGGGCCGGCAGGTCGCGTCCGCCGGGCAGGATTTCCAGTTCGCCGACCCCGTCGATGCGCACGCGCGCCG	490	0	0	66	0	9.65517e-05	Top1122
k-mer_175	TCGGCGAACTGGAAATCCTGCCCGGCGGACGCGACCTGCCGGCCCTGCTCGACGAACTGCGCGCGCGCGGCGCCGAACGCGATGCGCTGCTCGGCAAGCT	490	0	0	66	0	8.85176e-05	Top1158
k-mer_176	TCGCGTTCGGCGCCGCGCGCGCGCAGTTCGTCGAGCAGGGCCGGCAGGTCGCGTCCGCCGGGCAGGATTTCCAGTTCGCCGACCCCGTCGATGCGCACGC	490	0	0	66	0	6.23699e-05	Top1267
k-mer_177	TCGACGGGGTCGGCGAACTGGAAATCCTGCCCGGCGGACGCGACCTGCCGGCCCTGCTCGACGAACTGCGCGCGCGCGGCGCCGAACGCGATGCGCTGCT	490	0	0	66	0	0.000120793	Top1008
k-mer_178	TCCTGCCCGGCGGACGCGACCTGCCGGCCCTGCTCGACGAACTGCGCGCGCGCGGCGCCGAACGCGATGCGCTGCTCGGCAAGCTGGGCGTGCCCGACCT	490	0	0	66	0	9.37233e-05	Top1135
k-mer_179	TCCGGCCAGGTCGGGCACGCCCAGCTTGCCGAGCAGCGCATCGCGTTCGGCGCCGCGCGCGCGCAGTTCGTCGAGCAGGGCCGGCAGGTCGCGTCCGCCG	490	0	0	66	0	9.5837e-05	Top1124
k-mer_180	TGCCCGGCGGACGCGACCTGCCGGCCCTGCTCGACGAACTGCGCGCGCGCGGCGCCGAACGCGATGCGCTGCTCGGCAAGCTGGGCGTGCCCGACCTGGC	490	0	0	66	0	6.07275e-05	Top1274
k-mer_181	GCGGCGCGCGTGCGCATCGACGGGGTCGGCGAACTGGAAATCCTGCCCGGCGGACGCGACCTGCCGGCCCTGCTCGACGAACTGCGCGCGCGCGGCGCCG	490	0	0	66	0	7.68358e-05	Top1208
k-mer_182	GCACGCCCAGCTTGCCGAGCAGCGCATCGCGTTCGGCGCCGCGCGCGCGCAGTTCGTCGAGCAGGGCCGGCAGGTCGCGTCCGCCGGGCAGGATTTCCAG	490	0	0	66	0	9.91026e-05	Top1108
k-mer_183	GCGCGCGCGCAGTTCGTCGAGCAGGGCCGGCAGGTCGCGTCCGCCGGGCAGGATTTCCAGTTCGCCGACCCCGTCGATGCGCACGCGCGCCGCGCTGGTG	490	0	0	66	0	9.5736e-05	Top1125
k-mer_184	CTCGGCTCCGGCCAGGTCGGGCACGCCCAGCTTGCCGAGCAGCGCATCGCGTTCGGCGCCGCGCGCGCGCAGTTCGTCGAGCAGGGCCGGCAGGTCGCGT	490	0	0	66	0	9.78652e-05	Top1115
k-mer_185	CGTTCGGCGCCGCGCGCGCGCAGTTCGTCGAGCAGGGCCGGCAGGTCGCGTCCGCCGGGCAGGATTTCCAGTTCGCCGACCCCGTCGATGCGCACGCGCG	490	0	0	66	0	0.000128401	Top959
k-mer_186	CGTGCGCATCGACGGGGTCGGCGAACTGGAAATCCTGCCCGGCGGACGCGACCTGCCGGCCCTGCTCGACGAACTGCGCGCGCGCGGCGCCGAACGCGAT	490	0	0	66	0	0.000124399	Top984
k-mer_187	CGGCGAACTGGAAATCCTGCCCGGCGGACGCGACCTGCCGGCCCTGCTCGACGAACTGCGCGCGCGCGGCGCCGAACGCGATGCGCTGCTCGGCAAGCTG	490	0	0	66	0	3.59503e-05	Top1319
k-mer_188	CGGCCAGGTCGGGCACGCCCAGCTTGCCGAGCAGCGCATCGCGTTCGGCGCCGCGCGCGCGCAGTTCGTCGAGCAGGGCCGGCAGGTCGCGTCCGCCGGG	490	0	0	66	0	8.84585e-05	Top1160
k-mer_189	CGCGTTCGGCGCCGCGCGCGCGCAGTTCGTCGAGCAGGGCCGGCAGGTCGCGTCCGCCGGGCAGGATTTCCAGTTCGCCGACCCCGTCGATGCGCACGCG	490	0	0	66	0	9.28411e-05	Top1139
k-mer_190	CGCGCCTCGGCTCCGGCCAGGTCGGGCACGCCCAGCTTGCCGAGCAGCGCATCGCGTTCGGCGCCGCGCGCGCGCAGTTCGTCGAGCAGGGCCGGCAGGT	490	0	0	66	0	0.000171194	Top715
k-mer_191	CGCGACCTGCCGGCCCTGCTCGACGAACTGCGCGCGCGCGGCGCCGAACGCGATGCGCTGCTCGGCAAGCTGGGCGTGCCCGACCTGGCCGGAGCCGAGG	490	0	0	66	0	0.00014699	Top844
k-mer_192	CGCCTCGGCTCCGGCCAGGTCGGGCACGCCCAGCTTGCCGAGCAGCGCATCGCGTTCGGCGCCGCGCGCGCGCAGTTCGTCGAGCAGGGCCGGCAGGTCG	490	0	0	66	0	9.72515e-05	Top1118
k-mer_193	CTGATCACCAGCGCGGCGCGCGTGCGCATCGACGGGGTCGGCGAACTGGAAATCCTGCCCGGCGGACGCGACCTGCCGGCCCTGCTCGACGAACTGCGCG	490	0	0	66	0	7.9205e-05	Top1196
k-mer_194	CGCCGCGCGCGCGCAGTTCGTCGAGCAGGGCCGGCAGGTCGCGTCCGCCGGGCAGGATTTCCAGTTCGCCGACCCCGTCGATGCGCACGCGCGCCGCGCT	490	0	0	66	0	5.26423e-05	Top1298
k-mer_195	CCGGCGGACGCGACCTGCCGGCCCTGCTCGACGAACTGCGCGCGCGCGGCGCCGAACGCGATGCGCTGCTCGGCAAGCTGGGCGTGCCCGACCTGGCCGG	490	0	0	66	0	9.6467e-05	Top1123
k-mer_196	CCGGCCCTGCTCGACGAACTGCGCGCGCGCGGCGCCGAACGCGATGCGCTGCTCGGCAAGCTGGGCGTGCCCGACCTGGCCGGAGCCGAGGCGCGCCTGG	490	0	0	66	0	8.77616e-05	Top1162
k-mer_197	CCGCGCGCGCGCAGTTCGTCGAGCAGGGCCGGCAGGTCGCGTCCGCCGGGCAGGATTTCCAGTTCGCCGACCCCGTCGATGCGCACGCGCGCCGCGCTGG	490	0	0	66	0	5.80319e-05	Top1281
k-mer_198	CCGAGCAGCGCATCGCGTTCGGCGCCGCGCGCGCGCAGTTCGTCGAGCAGGGCCGGCAGGTCGCGTCCGCCGGGCAGGATTTCCAGTTCGCCGACCCCGT	490	0	0	66	0	7.78121e-05	Top1203
k-mer_199	CATCGACGGGGTCGGCGAACTGGAAATCCTGCCCGGCGGACGCGACCTGCCGGCCCTGCTCGACGAACTGCGCGCGCGCGGCGCCGAACGCGATGCGCTG	490	0	0	66	0	0.000101039	Top1099
k-mer_200	CACGCCCAGCTTGCCGAGCAGCGCATCGCGTTCGGCGCCGCGCGCGCGCAGTTCGTCGAGCAGGGCCGGCAGGTCGCGTCCGCCGGGCAGGATTTCCAGT	490	0	0	66	0	3.84328e-05	Top1314
k-mer_201	AGTTCGTCGAGCAGGGCCGGCAGGTCGCGTCCGCCGGGCAGGATTTCCAGTTCGCCGACCCCGTCGATGCGCACGCGCGCCGCGCTGGTGATCAGCACCT	490	0	0	66	0	0.000108634	Top1064
k-mer_202	ACGCCCAGCTTGCCGAGCAGCGCATCGCGTTCGGCGCCGCGCGCGCGCAGTTCGTCGAGCAGGGCCGGCAGGTCGCGTCCGCCGGGCAGGATTTCCAGTT	490	0	0	66	0	6.86936e-05	Top1241
k-mer_203	GCGCGGCGCGCGTGCGCATCGACGGGGTCGGCGAACTGGAAATCCTGCCCGGCGGACGCGACCTGCCGGCCCTGCTCGACGAACTGCGCGCGCGCGGCGC	490	0	0	66	0	7.14754e-05	Top1232
k-mer_204	CCTGCCCGGCGGACGCGACCTGCCGGCCCTGCTCGACGAACTGCGCGCGCGCGGCGCCGAACGCGATGCGCTGCTCGGCAAGCTGGGCGTGCCCGACCTG	490	0	0	66	0	7.19073e-05	Top1229
k-mer_205	CTGCCCGGCGGACGCGACCTGCCGGCCCTGCTCGACGAACTGCGCGCGCGCGGCGCCGAACGCGATGCGCTGCTCGGCAAGCTGGGCGTGCCCGACCTGG	490	0	0	66	0	0.000131893	Top940
k-mer_206	CGCGCGCGCGCAGTTCGTCGAGCAGGGCCGGCAGGTCGCGTCCGCCGGGCAGGATTTCCAGTTCGCCGACCCCGTCGATGCGCACGCGCGCCGCGCTGGT	490	0	0	66	0	7.90557e-05	Top1197
k-mer_207	GAACTGGAAATCCTGCCCGGCGGACGCGACCTGCCGGCCCTGCTCGACGAACTGCGCGCGCGCGGCGCCGAACGCGATGCGCTGCTCGGCAAGCTGGGCG	490	0	0	66	0	5.12668e-05	Top1301
k-mer_208	GCGCGCGCAGTTCGTCGAGCAGGGCCGGCAGGTCGCGTCCGCCGGGCAGGATTTCCAGTTCGCCGACCCCGTCGATGCGCACGCGCGCCGCGCTGGTGAT	490	0	0	66	0	6.74257e-05	Top1249
k-mer_209	GCGCGCCTCGGCTCCGGCCAGGTCGGGCACGCCCAGCTTGCCGAGCAGCGCATCGCGTTCGGCGCCGCGCGCGCGCAGTTCGTCGAGCAGGGCCGGCAGG	490	0	0	66	0	7.54478e-05	Top1211
k-mer_210	GAAATCCTGCCCGGCGGACGCGACCTGCCGGCCCTGCTCGACGAACTGCGCGCGCGCGGCGCCGAACGCGATGCGCTGCTCGGCAAGCTGGGCGTGCCCG	490	0	0	66	0	7.26011e-05	Top1225
k-mer_211	GCGCATCGCGTTCGGCGCCGCGCGCGCGCAGTTCGTCGAGCAGGGCCGGCAGGTCGCGTCCGCCGGGCAGGATTTCCAGTTCGCCGACCCCGTCGATGCG	490	0	0	66	0	0.000133823	Top930
k-mer_212	GCGCATCGACGGGGTCGGCGAACTGGAAATCCTGCCCGGCGGACGCGACCTGCCGGCCCTGCTCGACGAACTGCGCGCGCGCGGCGCCGAACGCGATGCG	490	0	0	66	0	8.42432e-05	Top1178
k-mer_213	GCGACCTGCCGGCCCTGCTCGACGAACTGCGCGCGCGCGGCGCCGAACGCGATGCGCTGCTCGGCAAGCTGGGCGTGCCCGACCTGGCCGGAGCCGAGGC	490	0	0	66	0	0.000123125	Top997
k-mer_214	GCGAACTGGAAATCCTGCCCGGCGGACGCGACCTGCCGGCCCTGCTCGACGAACTGCGCGCGCGCGGCGCCGAACGCGATGCGCTGCTCGGCAAGCTGGG	490	0	0	66	0	0.000155419	Top788
k-mer_215	GCCGGCCCTGCTCGACGAACTGCGCGCGCGCGGCGCCGAACGCGATGCGCTGCTCGGCAAGCTGGGCGTGCCCGACCTGGCCGGAGCCGAGGCGCGCCTG	490	0	0	66	0	9.29678e-05	Top1138
k-mer_216	GCCGCGCGCGCGCAGTTCGTCGAGCAGGGCCGGCAGGTCGCGTCCGCCGGGCAGGATTTCCAGTTCGCCGACCCCGTCGATGCGCACGCGCGCCGCGCTG	490	0	0	66	0	0.000129034	Top955
k-mer_217	GCCGCCAGGCGCGCCTCGGCTCCGGCCAGGTCGGGCACGCCCAGCTTGCCGAGCAGCGCATCGCGTTCGGCGCCGCGCGCGCGCAGTTCGTCGAGCAGGG	490	0	0	66	0	9.89584e-05	Top1110
k-mer_218	GCGCCTCGGCTCCGGCCAGGTCGGGCACGCCCAGCTTGCCGAGCAGCGCATCGCGTTCGGCGCCGCGCGCGCGCAGTTCGTCGAGCAGGGCCGGCAGGTC	490	0	0	66	0	0.000116153	Top1026
k-mer_219	GCCCTGCTCGACGAACTGCGCGCGCGCGGCGCCGAACGCGATGCGCTGCTCGGCAAGCTGGGCGTGCCCGACCTGGCCGGAGCCGAGGCGCGCCTGGCGG	490	0	0	66	0	7.20011e-05	Top1228
k-mer_220	GACGGGGTCGGCGAACTGGAAATCCTGCCCGGCGGACGCGACCTGCCGGCCCTGCTCGACGAACTGCGCGCGCGCGGCGCCGAACGCGATGCGCTGCTCG	490	0	0	66	0	0.000124992	Top978
k-mer_221	GCCGAGCAGCGCATCGCGTTCGGCGCCGCGCGCGCGCAGTTCGTCGAGCAGGGCCGGCAGGTCGCGTCCGCCGGGCAGGATTTCCAGTTCGCCGACCCCG	490	0	0	66	0	0.000135723	Top911
k-mer_222	GATCACCAGCGCGGCGCGCGTGCGCATCGACGGGGTCGGCGAACTGGAAATCCTGCCCGGCGGACGCGACCTGCCGGCCCTGCTCGACGAACTGCGCGCG	490	0	0	66	0	5.40269e-05	Top1294
k-mer_223	GCAGCGCATCGCGTTCGGCGCCGCGCGCGCGCAGTTCGTCGAGCAGGGCCGGCAGGTCGCGTCCGCCGGGCAGGATTTCCAGTTCGCCGACCCCGTCGAT	490	0	0	66	0	9.13417e-05	Top1143
k-mer_224	GAGCAGCGCATCGCGTTCGGCGCCGCGCGCGCGCAGTTCGTCGAGCAGGGCCGGCAGGTCGCGTCCGCCGGGCAGGATTTCCAGTTCGCCGACCCCGTCG	490	0	0	66	0	5.84142e-05	Top1278
k-mer_225	GCCAGGCGCGCCTCGGCTCCGGCCAGGTCGGGCACGCCCAGCTTGCCGAGCAGCGCATCGCGTTCGGCGCCGCGCGCGCGCAGTTCGTCGAGCAGGGCCG	490	0	0	66	0	5.48655e-05	Top1291
k-mer_226	GCCCAGCTTGCCGAGCAGCGCATCGCGTTCGGCGCCGCGCGCGCGCAGTTCGTCGAGCAGGGCCGGCAGGTCGCGTCCGCCGGGCAGGATTTCCAGTTCG	490	0	0	66	0	9.85294e-05	Top1112
k-mer_227	GCATCGACGGGGTCGGCGAACTGGAAATCCTGCCCGGCGGACGCGACCTGCCGGCCCTGCTCGACGAACTGCGCGCGCGCGGCGCCGAACGCGATGCGCT	490	0	0	66	0	0.0001185	Top1016
k-mer_228	GGCGCACGCGGGCC	120	0	5	491	0	0.000907834	Top277
k-mer_229	TGGCGCACGCGGGCC	60	0	5	491	0	0.000123094	Top998
k-mer_230	GGCCGACTGATGGCCACGCCCGTGACCGGCAGCAGCGCCATGGTGTAGCCGTCGGGCTGGTCGCGCACGACGGCGCGCAGGCCCAGCAGCGTGGCCGCGC	492	0	0	64	0	5.55628e-05	Top1288
k-mer_231	GGCCACGGTGGCCGACTGATGGCCACGCCCGTGACCGGCAGCAGCGCCATGGTGTAGCCGTCGGGCTGGTCGCGCACGACGGCGCGCAGGCCCAGCAGCG	492	0	0	64	492	6.35813e-05	Top1262
k-mer_232	GGTGGCCGACTGATGGCCACGCCCGTGACCGGCAGCAGCGCCATGGTGTAGCCGTCGGGCTGGTCGCGCACGACGGCGCGCAGGCCCAGCAGCGTGGCCG	492	0	0	64	0	0.000106145	Top1074
k-mer_233	GGCCTGCGCGCCGTCGTGCGCGACCAGCCCGACGGCTACACCATGGCGCTGCTGCCGGTCACGGGCGTGGCCATCAGTCGGCCACCGTGGCCGAACTCGT	492	0	0	64	492	0.000123384	Top992
k-mer_234	GGCGCGGCCACGCTGCTGGGCCTGCGCGCCGTCGTGCGCGACCAGCCCGACGGCTACACCATGGCGCTGCTGCCGGTCACGGGCGTGGCCATCAGTCGGC	492	0	0	64	0	8.98222e-05	Top1151
k-mer_235	GGGCCTGCGCGCCGTCGTGCGCGACCAGCCCGACGGCTACACCATGGCGCTGCTGCCGGTCACGGGCGTGGCCATCAGTCGGCCACCGTGGCCGAACTCG	492	0	0	64	492	6.67339e-05	Top1250
k-mer_236	GTGGCCGACTGATGGCCACGCCCGTGACCGGCAGCAGCGCCATGGTGTAGCCGTCGGGCTGGTCGCGCACGACGGCGCGCAGGCCCAGCAGCGTGGCCGC	492	0	0	64	0	9.40845e-05	Top1132
k-mer_237	TGCGCGCCGTCGTGCGCGACCAGCCCGACGGCTACACCATGGCGCTGCTGCCGGTCACGGGCGTGGCCATCAGTCGGCCACCGTGGCCGAACTCGTCGCC	492	0	0	64	492	0.000121929	Top1003
k-mer_238	TCAGCCGGGCGACGAGTTCGGCCACGGTGGCCGACTGATGGCCACGCCCGTGACCGGCAGCAGCGCCATGGTGTAGCCGTCGGGCTGGTCGCGCACGACG	492	0	0	64	492	9.82621e-05	Top1113
k-mer_239	TCGGCCACGGTGGCCGACTGATGGCCACGCCCGTGACCGGCAGCAGCGCCATGGTGTAGCCGTCGGGCTGGTCGCGCACGACGGCGCGCAGGCCCAGCAG	492	0	0	64	492	9.38814e-05	Top1133
k-mer_240	TGATGGCCACGCCCGTGACCGGCAGCAGCGCCATGGTGTAGCCGTCGGGCTGGTCGCGCACGACGGCGCGCAGGCCCAGCAGCGTGGCCGCGCCGGGGCG	492	0	0	64	0	5.27508e-05	Top1297
k-mer_241	TGGCCGACTGATGGCCACGCCCGTGACCGGCAGCAGCGCCATGGTGTAGCCGTCGGGCTGGTCGCGCACGACGGCGCGCAGGCCCAGCAGCGTGGCCGCG	492	0	0	64	0	8.05348e-05	Top1189
k-mer_242	TGGGCCTGCGCGCCGTCGTGCGCGACCAGCCCGACGGCTACACCATGGCGCTGCTGCCGGTCACGGGCGTGGCCATCAGTCGGCCACCGTGGCCGAACTC	492	0	0	64	492	6.78027e-05	Top1247
k-mer_243	TTCGGCCACGGTGGCCGACTGATGGCCACGCCCGTGACCGGCAGCAGCGCCATGGTGTAGCCGTCGGGCTGGTCGCGCACGACGGCGCGCAGGCCCAGCA	492	0	0	64	492	6.07494e-05	Top1273
k-mer_244	GGCCACGCTGCTGGGCCTGCGCGCCGTCGTGCGCGACCAGCCCGACGGCTACACCATGGCGCTGCTGCCGGTCACGGGCGTGGCCATCAGTCGGCCACCG	492	0	0	64	132	0.000126347	Top969
k-mer_245	GTTCGGCCACGGTGGCCGACTGATGGCCACGCCCGTGACCGGCAGCAGCGCCATGGTGTAGCCGTCGGGCTGGTCGCGCACGACGGCGCGCAGGCCCAGC	492	0	0	64	492	7.67209e-05	Top1209
k-mer_246	GCTGCTGGGCCTGCGCGCCGTCGTGCGCGACCAGCCCGACGGCTACACCATGGCGCTGCTGCCGGTCACGGGCGTGGCCATCAGTCGGCCACCGTGGCCG	492	0	0	64	492	6.34474e-05	Top1264
k-mer_247	GGGCGACGAGTTCGGCCACGGTGGCCGACTGATGGCCACGCCCGTGACCGGCAGCAGCGCCATGGTGTAGCCGTCGGGCTGGTCGCGCACGACGGCGCGC	492	0	0	64	492	5.82755e-05	Top1279
k-mer_248	GCGACGAGTTCGGCCACGGTGGCCGACTGATGGCCACGCCCGTGACCGGCAGCAGCGCCATGGTGTAGCCGTCGGGCTGGTCGCGCACGACGGCGCGCAG	492	0	0	64	492	5.24395e-05	Top1299
k-mer_249	GCGCCGTCGTGCGCGACCAGCCCGACGGCTACACCATGGCGCTGCTGCCGGTCACGGGCGTGGCCATCAGTCGGCCACCGTGGCCGAACTCGTCGCCCGG	492	0	0	64	492	3.35661e-05	Top1322
k-mer_250	CCACGCTGCTGGGCCTGCGCGCCGTCGTGCGCGACCAGCCCGACGGCTACACCATGGCGCTGCTGCCGGTCACGGGCGTGGCCATCAGTCGGCCACCGTG	492	0	0	64	492	6.3791e-05	Top1261
k-mer_251	CCACGGTGGCCGACTGATGGCCACGCCCGTGACCGGCAGCAGCGCCATGGTGTAGCCGTCGGGCTGGTCGCGCACGACGGCGCGCAGGCCCAGCAGCGTG	492	0	0	64	492	7.26798e-05	Top1224
k-mer_252	CCCCGGCGCGGCCACGCTGCTGGGCCTGCGCGCCGTCGTGCGCGACCAGCCCGACGGCTACACCATGGCGCTGCTGCCGGTCACGGGCGTGGCCATCAGT	492	0	0	64	0	7.17471e-05	Top1230
k-mer_253	CCGTCGTGCGCGACCAGCCCGACGGCTACACCATGGCGCTGCTGCCGGTCACGGGCGTGGCCATCAGTCGGCCACCGTGGCCGAACTCGTCGCCCGGCTG	492	0	0	64	492	0.000116463	Top1023
k-mer_254	CGACTGATGGCCACGCCCGTGACCGGCAGCAGCGCCATGGTGTAGCCGTCGGGCTGGTCGCGCACGACGGCGCGCAGGCCCAGCAGCGTGGCCGCGCCGG	492	0	0	64	0	0.00013691	Top908
k-mer_255	CGGCGCGGCCACGCTGCTGGGCCTGCGCGCCGTCGTGCGCGACCAGCCCGACGGCTACACCATGGCGCTGCTGCCGGTCACGGGCGTGGCCATCAGTCGG	492	0	0	64	0	9.31134e-05	Top1137
k-mer_256	CGGGCGACGAGTTCGGCCACGGTGGCCGACTGATGGCCACGCCCGTGACCGGCAGCAGCGCCATGGTGTAGCCGTCGGGCTGGTCGCGCACGACGGCGCG	492	0	0	64	492	7.32663e-05	Top1221
k-mer_257	CGACGAGTTCGGCCACGGTGGCCGACTGATGGCCACGCCCGTGACCGGCAGCAGCGCCATGGTGTAGCCGTCGGGCTGGTCGCGCACGACGGCGCGCAGG	492	0	0	64	492	0.000104415	Top1084
k-mer_258	GACTGATGGCCACGCCCGTGACCGGCAGCAGCGCCATGGTGTAGCCGTCGGGCTGGTCGCGCACGACGGCGCGCAGGCCCAGCAGCGTGGCCGCGCCGGG	492	0	0	64	0	7.059e-05	Top1234
k-mer_259	GCCACGCTGCTGGGCCTGCGCGCCGTCGTGCGCGACCAGCCCGACGGCTACACCATGGCGCTGCTGCCGGTCACGGGCGTGGCCATCAGTCGGCCACCGT	492	0	0	64	492	6.53446e-05	Top1255
k-mer_260	GCCACGGTGGCCGACTGATGGCCACGCCCGTGACCGGCAGCAGCGCCATGGTGTAGCCGTCGGGCTGGTCGCGCACGACGGCGCGCAGGCCCAGCAGCGT	492	0	0	64	492	0.000103865	Top1086
k-mer_261	GCCCCGGCGCGGCCACGCTGCTGGGCCTGCGCGCCGTCGTGCGCGACCAGCCCGACGGCTACACCATGGCGCTGCTGCCGGTCACGGGCGTGGCCATCAG	492	0	0	64	0	9.77619e-05	Top1116
k-mer_262	GCCGGGCGACGAGTTCGGCCACGGTGGCCGACTGATGGCCACGCCCGTGACCGGCAGCAGCGCCATGGTGTAGCCGTCGGGCTGGTCGCGCACGACGGCG	492	0	0	64	492	6.09194e-05	Top1272
k-mer_263	GCCGTCGTGCGCGACCAGCCCGACGGCTACACCATGGCGCTGCTGCCGGTCACGGGCGTGGCCATCAGTCGGCCACCGTGGCCGAACTCGTCGCCCGGCT	492	0	0	64	492	7.42849e-05	Top1217
k-mer_264	GCCTGCGCGCCGTCGTGCGCGACCAGCCCGACGGCTACACCATGGCGCTGCTGCCGGTCACGGGCGTGGCCATCAGTCGGCCACCGTGGCCGAACTCGTC	492	0	0	64	492	0.000113385	Top1038
k-mer_265	CTGGGCCTGCGCGCCGTCGTGCGCGACCAGCCCGACGGCTACACCATGGCGCTGCTGCCGGTCACGGGCGTGGCCATCAGTCGGCCACCGTGGCCGAACT	492	0	0	64	492	8.23777e-05	Top1183
k-mer_266	TCGTTGCGGCGGTAGGGGGCTGTCCCACGGGTGCCTGTCCCTGCGGGGACAGGCACCCCGAGAGTTTGCGGGTGCCAGTCCCCCTGCGGGGACAGGCGCC	492	0	0	64	0	0.000106457	Top1072
k-mer_267	TTGGCGCCTGTCCCCGCAGGGGGACTGGCACCCGCAAACTCTCGGGGTGCCTGTCCCCGCAGGGACAGGCACCCGTGGGACAGCCCCCTACCGCCGCAAC	492	0	0	64	0	9.94176e-05	Top1106
k-mer_268	TTGCGGCGGTAGGGGGCTGTCCCACGGGTGCCTGTCCCTGCGGGGACAGGCACCCCGAGAGTTTGCGGGTGCCAGTCCCCCTGCGGGGACAGGCGCCAAG	492	0	0	64	0	8.81968e-05	Top1161
k-mer_269	TGGCGCCTGTCCCCGCAGGGGGACTGGCACCCGCAAACTCTCGGGGTGCCTGTCCCCGCAGGGACAGGCACCCGTGGGACAGCCCCCTACCGCCGCAACG	492	0	0	64	0	7.63276e-05	Top1210
k-mer_270	TGCGGCGGTAGGGGGCTGTCCCACGGGTGCCTGTCCCTGCGGGGACAGGCACCCCGAGAGTTTGCGGGTGCCAGTCCCCCTGCGGGGACAGGCGCCAAGT	492	0	0	64	0	8.41104e-05	Top1181
k-mer_271	TGACTTGGCGCCTGTCCCCGCAGGGGGACTGGCACCCGCAAACTCTCGGGGTGCCTGTCCCCGCAGGGACAGGCACCCGTGGGACAGCCCCCTACCGCCG	492	0	0	64	0	9.45882e-05	Top1130
k-mer_272	GTCGTTGCGGCGGTAGGGGGCTGTCCCACGGGTGCCTGTCCCTGCGGGGACAGGCACCCCGAGAGTTTGCGGGTGCCAGTCCCCCTGCGGGGACAGGCGC	492	0	0	64	0	5.10816e-05	Top1302
k-mer_273	GCGGCGGTAGGGGGCTGTCCCACGGGTGCCTGTCCCTGCGGGGACAGGCACCCCGAGAGTTTGCGGGTGCCAGTCCCCCTGCGGGGACAGGCGCCAAGTC	492	0	0	64	0	7.45706e-05	Top1216
k-mer_274	GGTAGGGGGCTGTCCCACGGGTGCCTGTCCCTGCGGGGACAGGCACCCCGAGAGTTTGCGGGTGCCAGTCCCCCTGCGGGGACAGGCGCCAAGTCAGCGG	492	0	0	64	0	4.62096e-05	Top1309
k-mer_275	GGCGGTAGGGGGCTGTCCCACGGGTGCCTGTCCCTGCGGGGACAGGCACCCCGAGAGTTTGCGGGTGCCAGTCCCCCTGCGGGGACAGGCGCCAAGTCAG	492	0	0	64	0	5.55549e-05	Top1289
k-mer_276	GCTGACTTGGCGCCTGTCCCCGCAGGGGGACTGGCACCCGCAAACTCTCGGGGTGCCTGTCCCCGCAGGGACAGGCACCCGTGGGACAGCCCCCTACCGC	492	0	0	64	0	6.42581e-05	Top1260
k-mer_277	CGGTAGGGGGCTGTCCCACGGGTGCCTGTCCCTGCGGGGACAGGCACCCCGAGAGTTTGCGGGTGCCAGTCCCCCTGCGGGGACAGGCGCCAAGTCAGCG	492	0	0	64	0	6.94616e-05	Top1237
k-mer_278	CGCCTGTCCCCGCAGGGGGACTGGCACCCGCAAACTCTCGGGGTGCCTGTCCCCGCAGGGACAGGCACCCGTGGGACAGCCCCCTACCGCCGCAACGACT	492	0	0	64	0	8.93747e-05	Top1154
k-mer_279	GTAGGGGGCTGTCCCACGGGTGCCTGTCCCTGCGGGGACAGGCACCCCGAGAGTTTGCGGGTGCCAGTCCCCCTGCGGGGACAGGCGCCAAGTCAGCGGG	492	0	0	64	0	9.56377e-05	Top1126
k-mer_280	CGGCGATTTCCAGTTTCTCAAATCCGGTTCGGATGAACCATGCATACAACCTATTGAATCTTCACACCTAGCGGCGTGAGTACCTGCCTATCGTGCCCCT	0	0	110	446	0	0.0119572	Top8
k-mer_281	TCGGCGATTTCCAGTTTCTCAAATCCGGTTCGGATGAACCATGCATACAACCTATTGAATCTTCACACCTAGCGGCG	0	0	111	446	0	0.0116762	Top9
k-mer_282	TCGGCGATTTCCAGTTTCTCAAATCCGGTTCGGATGAACCATGCATACAACCTATTGAATCTTCACACCTAGCGGCGTGAGTACCTGCCTATCGTGCCCC	0	0	110	446	0	0.0114781	Top10
k-mer_283	GCCCAGCTAGGTGTGAACTGTCAATAGGTTGTATTCGTCCAGGTTGAGTCTGGAGATGGGTACAGCGCGCCCGATGCCTTGGTGGGGTCGATGCCAGTTG	377	0	54	127	8	0.00410839	Top22
k-mer_284	TCGACCCCACCAAGGCATCGGGCGCGCTGTACCCATCTCCAGACTCAACCTGGACGAATACAACCTATTGACAGTTCACACCTAGCTGGGCGGCTATTCG	429	0	0	127	376	0.00362135	Top32
k-mer_285	TAGCCGCCCAGCTAGGTGTGAACTGTCAATAGGTTGTATTCGTCCAGGTTGAGTCTGGAGATGGGTACAGCGCGCCCGATGCCTTGGTGGGGTCGATGCC	429	0	0	127	376	0.00368934	Top31
k-mer_286	TACAACTGGCATCGACCCCACCAAGGCATCGGGCGCGCTGTACCCATCTCCAGACTCAACCTGGACGAATACAACCTATTGACAGTTCACACCTAGCTGG	377	0	55	127	8	0.00382177	Top26
k-mer_287	GCCGCCCAGCTAGGTGTGAACTGTCAATAGGTTGTATTCGTCCAGGTTGAGTCTGGAGATGGGTACAGCGCGCCCGATGCCTTGGTGGGGTCGATGCCAG	377	0	52	127	97	0.00382477	Top25
k-mer_288	TGGCATCGACCCCACCAAGGCATCGGGCGCGCTGTACCCATCTCCAGACTCAACCTGGACGAATACAACCTATTGACAGTTCACACCTAGCTGGGCGGCT	429	0	0	127	376	0.00398104	Top23
k-mer_289	GCATCGACCCCACCAAGGCATCGGGCGCGCTGTACCCATCTCCAGACTCAACCTGGACGAATACAACCTATTGACAGTTCACACCTAGCTGGGCGGCTAT	429	0	0	127	376	0.00380393	Top27
k-mer_290	CGCCCAGCTAGGTGTGAACTGTCAATAGGTTGTATTCGTCCAGGTTGAGTCTGGAGATGGGTACAGCGCGCCCGATGCCTTGGTGGGGTCGATGCCAGTT	377	0	54	127	8	0.00397086	Top24
k-mer_291	CTACAACTGGCATCGACCCCACCAAGGCATCGGGCGCGCTGTACCCATCTCCAGACTCAACCTGGACGAATACAACCTATTGACAGTTCACACCTAGCTG	381	0	56	127	12	0.00416077	Top20
k-mer_292	CCGCCCAGCTAGGTGTGAACTGTCAATAGGTTGTATTCGTCCAGGTTGAGTCTGGAGATGGGTACAGCGCGCCCGATGCCTTGGTGGGGTCGATGCCAGT	377	0	53	127	8	0.00413947	Top21
k-mer_293	CCCAGCTAGGTGTGAACTGTCAATAGGTTGTATTCGTCCAGGTTGAGTCTGGAGATGGGTACAGCGCGCCCGATGCCTTGGTGGGGTCGATGCCAGTTGT	377	0	54	127	8	0.00434937	Top19
k-mer_294	CATCGACCCCACCAAGGCATCGGGCGCGCTGTACCCATCTCCAGACTCAACCTGGACGAATACAACCTATTGACAGTTCACACCTAGCTGGGCGGCTATT	429	0	0	127	376	0.00347092	Top36
k-mer_295	AGCTAGGTGTGAACTGTCAATAGGTTGTATTCGTCCAGGTTGAGTCTGGAGATGGGTACAGCGCGCCCGATGCCTTGGTGGGGTCGATGCCAGTTGTAGT	381	0	56	127	12	0.00375781	Top29
k-mer_296	GAATAGCCGCCCAGCTAGGTGTGAACTGTCAATAGGTTGTATTCGTCCAGGTTGAGTCTGGAGATGGGTACAGCGCGCCCGATGCCTTGGTGGGGTCGAT	429	0	0	127	376	0.00361104	Top33
k-mer_297	CATCGACCCCACCAAGGCATCGGGCGCGCTGTACCCATCTCCAGACTCAACCTGGACGAATACAACCTATTGACAGTTCACACCTAGGCCGCCAGAGGGT	88	0	345	123	0	0.0035203	Top35
k-mer_298	CTGGCGGCCTAGGTGTGAACTGTCAATAGGTTGTATTCGTCCAGGTTGAGTCTGGAGATGGGTACAGCGCGCCCGATGCCTTGGTGGGGTCGATGCCAGT	88	0	345	123	0	0.00339005	Top38
k-mer_299	GCATCGACCCCACCAAGGCATCGGGCGCGCTGTACCCATCTCCAGACTCAACCTGGACGAATACAACCTATTGACAGTTCACACCTAGGCCGCCAGAGGG	88	0	345	123	0	0.00352677	Top34
k-mer_300	GCGGCCTAGGTGTGAACTGTCAATAGGTTGTATTCGTCCAGGTTGAGTCTGGAGATGGGTACAGCGCGCCCGATGCCTTGGTGGGGTCGATGCCAGTTGT	176	0	690	123	0	0.00344384	Top37
k-mer_301	GGCGGCCTAGGTGTGAACTGTCAATAGGTTGTATTCGTCCAGGTTGAGTCTGGAGATGGGTACAGCGCGCCCGATGCCTTGGTGGGGTCGATGCCAGTTG	176	0	690	123	0	0.00375077	Top30
k-mer_302	TCTGGCGGCCTAGGTGTGAACTGTCAATAGGTTGTATTCGTCCAGGTTGAGTCTGGAGATGGGTACAGCGCGCCCGATGCCTTGGTGGGGTCGATGCCAG	88	0	345	123	0	0.0033074	Top39
k-mer_303	TGGCATCGACCCCACCAAGGCATCGGGCGCGCTGTACCCATCTCCAGACTCAACCTGGACGAATACAACCTATTGACAGTTCACACCTAGGCCGCCAGAG	88	0	345	123	0	0.00322259	Top40
k-mer_304	TGGCGGCCTAGGTGTGAACTGTCAATAGGTTGTATTCGTCCAGGTTGAGTCTGGAGATGGGTACAGCGCGCCCGATGCCTTGGTGGGGTCGATGCCAGTT	88	0	346	123	0	0.00313818	Top41
k-mer_305	GGCATCGACCCCACCAAGGCATCGGGCGCGCTGTACCCATCTCCAGACTCAACCTGGACGAATACAACCTATTGACAGTTCACACCTAGGCCGCCAGAGG	88	0	345	123	0	0.00377679	Top28
k-mer_306	GGGCCTGCTAGTTGTGAACTGTCAATAGGTTGTATTCGTCCAGGTTGAGTCTGGAGATGGGTACAGCGCGCCCGATGCCTTGGTGGGGTCGATGCCAGTT	399	0	34	123	0	0.000223152	Top567
k-mer_307	TGGCATCGACCCCACCAAGGCATCGGGCGCGCTGTACCCATCTCCAGACTCAACCTGGACGAATACAACCTATTGACAGTTCACAACTAGCAGGCCCCGA	399	0	34	123	0	0.000184027	Top678
k-mer_308	TCGACCCCACCAAGGCATCGGGCGCGCTGTACCCATCTCCAGACTCAACCTGGACGAATACAACCTATTGACAGTTCACAACTAGCAGGCCCCGATTGCT	399	0	34	123	0	0.000150138	Top820
k-mer_309	TACAACTGGCATCGACCCCACCAAGGCATCGGGCGCGCTGTACCCATCTCCAGACTCAACCTGGACGAATACAACCTATTGACAGTTCACAACTAGCAGG	400	0	34	123	0	0.000166494	Top739
k-mer_310	GGGGCCTGCTAGTTGTGAACTGTCAATAGGTTGTATTCGTCCAGGTTGAGTCTGGAGATGGGTACAGCGCGCCCGATGCCTTGGTGGGGTCGATGCCAGT	399	0	34	123	0	0.000165935	Top741
k-mer_311	GGCCTGCTAGTTGTGAACTGTCAATAGGTTGTATTCGTCCAGGTTGAGTCTGGAGATGGGTACAGCGCGCCCGATGCCTTGGTGGGGTCGATGCCAGTTG	399	0	34	123	0	0.000238508	Top549
k-mer_312	GCCCCGAAGCAATCGGGGCCTGCTAGTTGTGAACTGTCAATAGGTTGTATTCGTCCAGGTTGAGTCTGGAGATGGGTACAGCGCGCCCGATGCCTTGGTG	399	0	41	116	0	0.000257384	Top521
k-mer_313	GCCTGCTAGTTGTGAACTGTCAATAGGTTGTATTCGTCCAGGTTGAGTCTGGAGATGGGTACAGCGCGCCCGATGCCTTGGTGGGGTCGATGCCAGTTGT	399	0	34	123	0	0.000222238	Top570
k-mer_314	GCATCGACCCCACCAAGGCATCGGGCGCGCTGTACCCATCTCCAGACTCAACCTGGACGAATACAACCTATTGACAGTTCACAACTAGCAGGCCCCGATT	399	0	34	123	0	0.000165408	Top743
k-mer_315	GCAATCGGGGCCTGCTAGTTGTGAACTGTCAATAGGTTGTATTCGTCCAGGTTGAGTCTGGAGATGGGTACAGCGCGCCCGATGCCTTGGTGGGGTCGAT	399	0	34	123	0	0.000149679	Top823
k-mer_316	GACCCCACCAAGGCATCGGGCGCGCTGTACCCATCTCCAGACTCAACCTGGACGAATACAACCTATTGACAGTTCACAACTAGCAGGCCCCGATTGCTTC	399	0	34	123	0	0.000123432	Top990
k-mer_317	CTGGCATCGACCCCACCAAGGCATCGGGCGCGCTGTACCCATCTCCAGACTCAACCTGGACGAATACAACCTATTGACAGTTCACAACTAGCAGGCCCCG	399	0	34	123	0	0.000195547	Top644
k-mer_318	CTGCTAGTTGTGAACTGTCAATAGGTTGTATTCGTCCAGGTTGAGTCTGGAGATGGGTACAGCGCGCCCGATGCCTTGGTGGGGTCGATGCCAGTTGTAG	401	0	35	123	0	0.000236873	Top551
k-mer_319	CGACCCCACCAAGGCATCGGGCGCGCTGTACCCATCTCCAGACTCAACCTGGACGAATACAACCTATTGACAGTTCACAACTAGCAGGCCCCGATTGCTT	399	0	34	123	0	0.000230355	Top561
k-mer_320	CGAAGCAATCGGGGCCTGCTAGTTGTGAACTGTCAATAGGTTGTATTCGTCCAGGTTGAGTCTGGAGATGGGTACAGCGCGCCCGATGCCTTGGTGGGGT	399	0	34	123	0	0.000207416	Top608
k-mer_321	CCGAAGCAATCGGGGCCTGCTAGTTGTGAACTGTCAATAGGTTGTATTCGTCCAGGTTGAGTCTGGAGATGGGTACAGCGCGCCCGATGCCTTGGTGGGG	399	0	34	123	0	0.000219373	Top578
k-mer_322	CCCGAAGCAATCGGGGCCTGCTAGTTGTGAACTGTCAATAGGTTGTATTCGTCCAGGTTGAGTCTGGAGATGGGTACAGCGCGCCCGATGCCTTGGTGGG	399	0	34	123	0	0.000131075	Top945
k-mer_323	CCCCGAAGCAATCGGGGCCTGCTAGTTGTGAACTGTCAATAGGTTGTATTCGTCCAGGTTGAGTCTGGAGATGGGTACAGCGCGCCCGATGCCTTGGTGG	399	0	34	123	0	0.000217239	Top586
k-mer_324	CATCGACCCCACCAAGGCATCGGGCGCGCTGTACCCATCTCCAGACTCAACCTGGACGAATACAACCTATTGACAGTTCACAACTAGCAGGCCCCGATTG	399	0	34	123	0	0.000235161	Top554
k-mer_325	AGCCCCGAAGCAATCGGGGCCTGCTAGTTGTGAACTGTCAATAGGTTGTATTCGTCCAGGTTGAGTCTGGAGATGGGTACAGCGCGCCCGATGCCTTGGT	399	0	41	116	0	0.000273578	Top502
k-mer_326	GGCATCGACCCCACCAAGGCATCGGGCGCGCTGTACCCATCTCCAGACTCAACCTGGACGAATACAACCTATTGACAGTTCACAACTAGCAGGCCCCGAT	399	0	34	123	0	0.000110543	Top1049
k-mer_327	GGCTCCTTGAGTGAACTGGGGGGGTGGCGATTTCCAGTTTCTCAAATCCGGTTCGGATGAACCATGCATACAACCTATTGAATCTTCACACCTAGGCGCG	410	0	382	124	0	0.0108731	Top11
k-mer_328	GGGCTCCTTGAGTGAACTGGGGGGGTGGCGATTTCCAGTTTCTCAAATCCGGTTCGGATGAACCATGCATACAACCTATTGAATCTTCACACCTAGGCGC	410	0	382	124	0	0.0099397	Top12
k-mer_329	CGACCCCACCAAGGCATCGGGCGCGCTGTACCCATCTCCAGACTCAACCTGGACGAATACAACCTATTGACAGTTCACACCTAGCTGG	380	0	55	124	8	0.000223065	Top568
k-mer_330	CGACCCCACCAAGGCATCGGGCGCGCTGTACCCATCTCCAGACTCAACCTGGACGAATACAACCTATTGACAGTTCACACCTAGCTG	384	0	56	124	12	0.000293791	Top494
k-mer_331	CACCAAGGCATCGGGCGCGCTGTACCCATCTCCAGACTCAACCTGGACGAATACAACCTATTGACAGTTCACACCTAGCTGGGCGGCTATTCGCCCGCGT	432	0	0	124	379	0.000224643	Top565
k-mer_332	TACGCGGGCGAATAGCCGCCCAGCTAGGTGTGAACTGTCAATAGGTTGTATTCGTCCAGGTTGAGTCTGGAGATGGGTACAGCGCGCCCGATGCCTTGGT	432	0	0	124	379	0.000211919	Top596
k-mer_333	GGCGAATAGCCGCCCAGCTAGGTGTGAACTGTCAATAGGTTGTATTCGTCCAGGTTGAGTCTGGAGATGGGTACAGCGCGCCCGATGCCTTGGTGGGGTC	432	0	0	124	379	0.000215189	Top590
k-mer_334	GCGGGCGAATAGCCGCCCAGCTAGGTGTGAACTGTCAATAGGTTGTATTCGTCCAGGTTGAGTCTGGAGATGGGTACAGCGCGCCCGATGCCTTGGTGGG	432	0	0	124	379	0.000193296	Top649
k-mer_335	GGGCGAATAGCCGCCCAGCTAGGTGTGAACTGTCAATAGGTTGTATTCGTCCAGGTTGAGTCTGGAGATGGGTACAGCGCGCCCGATGCCTTGGTGGGGT	432	0	0	124	379	0.000253776	Top525
k-mer_336	CGGGCGAATAGCCGCCCAGCTAGGTGTGAACTGTCAATAGGTTGTATTCGTCCAGGTTGAGTCTGGAGATGGGTACAGCGCGCCCGATGCCTTGGTGGGG	432	0	0	124	379	0.000198052	Top633
k-mer_337	CGCGGGCGAATAGCCGCCCAGCTAGGTGTGAACTGTCAATAGGTTGTATTCGTCCAGGTTGAGTCTGGAGATGGGTACAGCGCGCCCGATGCCTTGGTGG	432	0	0	124	379	0.000219581	Top577
k-mer_338	CGCCCAGCTAGGTGTGAACTGTCAATAGGTTGTATTCGTCCAGGTTGAGTCTGGAGATGGGTACAGCGCGCCCGATGCCTTGGTGGGGTCG	380	0	54	124	8	0.000248058	Top536
k-mer_339	CGACCCCACCAAGGCATCGGGCGCGCTGTACCCATCTCCAGACTCAACCTGGACGAATACAACCTATTGACAGTTCACACCTAGCTGGGCGG	380	0	53	124	8	0.000269531	Top506
k-mer_340	GCGAATAGCCGCCCAGCTAGGTGTGAACTGTCAATAGGTTGTATTCGTCCAGGTTGAGTCTGGAGATGGGTACAGCGCGCCCGATGCCTTGGTGGGGTCG	432	0	0	124	379	0.000221803	Top571
k-mer_341	GTGGGCGCCAGCCTGG	129	0	0	427	0	0.000970364	Top228
k-mer_342	TTGTTCATCGT	186	0	0	427	0	0.00103247	Top183
k-mer_343	TTGATAGGTGT	61	0	69	427	0	0.000967081	Top230
k-mer_344	TTGATAGGTG	61	0	189	427	0	0.00199429	Top76
k-mer_345	GGGGCGGCACT	126	0	56	427	0	0.000985214	Top215
k-mer_346	GCGGCGCGCGGTTG	69	0	60	427	0	0.000968489	Top229
k-mer_347	CGCGGCGGCGCGCGGT	69	0	60	427	0	0.000919217	Top270
k-mer_348	CCGTACTGGATG	125	0	60	427	0	0.00105847	Top165
k-mer_349	CCCGTACTGGATG	69	0	60	427	0	0.00116127	Top121
k-mer_350	GGATCTCGCGAG	69	0	60	427	0	0.00103976	Top179
k-mer_351	GGGCTCCTTGAGTGAACTGGGGGGGGTGGCGATTTCCAGTTTCTCAAATCCGGTTCGGATGAACCATGCATACAACCTATTGAATCTTCACACCTAGCGC	0	0	71	485	0	4.40257e-05	Top1311
k-mer_352	TTGAGTGAACTGGGGGGGGTGGCGATTTCCAGTTTCTCAAATCCGGTTCGGATGAACCATGCATACAACCTATTGAATCTTCACACCTAGCGCCCGGCCT	0	0	71	485	0	0.000123297	Top993
k-mer_353	TGGGGGGGGTGGCGATTTCCAGTTTCTCAAATCCGGTTCGGATGAACCATGCATACAACCTATTGAATCTTCACACCTAGCGCCCGGCCTGGGCCGGGCG	0	0	71	485	0	3.79572e-05	Top1315
k-mer_354	TGAGTGAACTGGGGGGGGTGGCGATTTCCAGTTTCTCAAATCCGGTTCGGATGAACCATGCATACAACCTATTGAATCTTCACACCTAGCGCCCGGCCTG	0	0	71	485	0	5.51014e-05	Top1290
k-mer_355	TGAACTGGGGGGGGTGGCGATTTCCAGTTTCTCAAATCCGGTTCGGATGAACCATGCATACAACCTATTGAATCTTCACACCTAGCGCCCGGCCTGGGCC	0	0	71	485	0	4.74913e-05	Top1306
k-mer_356	TCCTTGAGTGAACTGGGGGGGGTGGCGATTTCCAGTTTCTCAAATCCGGTTCGGATGAACCATGCATACAACCTATTGAATCTTCACACCTAGCGCCCGG	0	0	71	485	0	6.19889e-05	Top1269
k-mer_357	GTGAACTGGGGGGGGTGGCGATTTCCAGTTTCTCAAATCCGGTTCGGATGAACCATGCATACAACCTATTGAATCTTCACACCTAGCGCCCGGCCTGGGC	0	0	71	485	0	3.79362e-05	Top1316
k-mer_358	GGGGGGGGTGGCGATTTCCAGTTTCTCAAATCCGGTTCGGATGAACCATGCATACAACCTATTGAATCTTCACACCTAGCGCCCGGCCTGGGCCGGGCGC	0	0	71	485	0	0.000114583	Top1035
k-mer_359	GGGCGCTAGGTGTGAAGATTCAATAGGTTGTATGCATGGTTCATCCGAACCGGATTTGAGAAACTGGAAATCGCCACCCCCCCCAGTTCACTCAAGGAGC	0	0	71	485	0	3.38374e-05	Top1321
k-mer_360	GGCTCCTTGAGTGAACTGGGGGGGGTGGCGATTTCCAGTTTCTCAAATCCGGTTCGGATGAACCATGCATACAACCTATTGAATCTTCACACCTAGCGCC	0	0	71	485	0	8.41754e-05	Top1180
k-mer_361	GGCCGGGCGCTAGGTGTGAAGATTCAATAGGTTGTATGCATGGTTCATCCGAACCGGATTTGAGAAACTGGAAATCGCCACCCCCCCCAGTTCACTCAAG	0	0	71	485	0	9.87581e-05	Top1111
k-mer_362	GCCGGGCGCTAGGTGTGAAGATTCAATAGGTTGTATGCATGGTTCATCCGAACCGGATTTGAGAAACTGGAAATCGCCACCCCCCCCAGTTCACTCAAGG	0	0	71	485	0	3.89052e-05	Top1313
k-mer_363	GCCCGGCCCAGGCCGGGCGCTAGGTGTGAAGATTCAATAGGTTGTATGCATGGTTCATCCGAACCGGATTTGAGAAACTGGAAATCGCCACCCCCCCCAG	0	0	71	485	0	3.60253e-05	Top1318
k-mer_364	GAGTGAACTGGGGGGGGTGGCGATTTCCAGTTTCTCAAATCCGGTTCGGATGAACCATGCATACAACCTATTGAATCTTCACACCTAGCGCCCGGCCTGG	0	0	71	485	0	9.90871e-05	Top1109
k-mer_365	GAACTGGGGGGGGTGGCGATTTCCAGTTTCTCAAATCCGGTTCGGATGAACCATGCATACAACCTATTGAATCTTCACACCTAGCGCCCGGCCTGGGCCG	0	0	71	485	0	6.34863e-05	Top1263
k-mer_366	CTCCTTGAGTGAACTGGGGGGGGTGGCGATTTCCAGTTTCTCAAATCCGGTTCGGATGAACCATGCATACAACCTATTGAATCTTCACACCTAGCGCCCG	0	0	71	485	0	3.49348e-05	Top1320
k-mer_367	CCGGCCCAGGCCGGGCGCTAGGTGTGAAGATTCAATAGGTTGTATGCATGGTTCATCCGAACCGGATTTGAGAAACTGGAAATCGCCACCCCCCCCAGTT	0	0	71	485	0	9.06441e-05	Top1146
k-mer_368	CCCGGCCCAGGCCGGGCGCTAGGTGTGAAGATTCAATAGGTTGTATGCATGGTTCATCCGAACCGGATTTGAGAAACTGGAAATCGCCACCCCCCCCAGT	0	0	71	485	0	0.000113482	Top1037
k-mer_369	CCCAGGCCGGGCGCTAGGTGTGAAGATTCAATAGGTTGTATGCATGGTTCATCCGAACCGGATTTGAGAAACTGGAAATCGCCACCCCCCCCAGTTCACT	0	0	71	485	0	6.17231e-05	Top1270
k-mer_370	GTGGCGGCCAGGCCGGCGCCCACACCCAGGCCCGAGCGGCGCAGGAAGGTGCGGCGGTCCATCGTGGGCAGCGCTTGCGCCATGCCGCGGCGCAGGCTCT	427	0	0	129	0	0.0010555	Top168
k-mer_371	GTGGGCGCCGGCCTGGCCGCCACCCAGCTGTCGCTGGTCAAGCGCGCCGAAGCCGCCGAAGGCGATGGCAAGGTGGCCATCGGCAATACCAAGATCGAAG	427	0	0	129	0	0.00106559	Top159
k-mer_372	TCATCCAGAGCCTGCGCCGCGGCATGGCGCAAGCGCTGCCCACGATGGACCGCCGCACCTTCCTGCGCCGCTCGGGCCTGGGTGTGGGCGCCGGCCTGGC	427	0	0	129	0	0.000886254	Top287
k-mer_373	TCCAGAGCCTGCGCCGCGGCATGGCGCAAGCGCTGCCCACGATGGACCGCCGCACCTTCCTGCGCCGCTCGGGCCTGGGTGTGGGCGCCGGCCTGGCCGC	427	0	0	129	0	0.000866432	Top297
k-mer_374	TCGCCTTCGGCGGCTTCGGCGCGCTTGACCAGCGACAGCTGGGTGGCGGCCAGGCCGGCGCCCACACCCAGGCCCGAGCGGCGCAGGAAGGTGCGGCGGT	427	0	0	129	0	0.00127706	Top108
k-mer_375	TCGATCTTGGTATTGCCGATGGCCACCTTGCCATCGCCTTCGGCGGCTTCGGCGCGCTTGACCAGCGACAGCTGGGTGGCGGCCAGGCCGGCGCCCACAC	427	0	0	129	0	0.00107331	Top153
k-mer_376	TCGCACTTCATCCAGAGCCTGCGCCGCGGCATGGCGCAAGCGCTGCCCACGATGGACCGCCGCACCTTCCTGCGCCGCTCGGGCCTGGGTGTGGGCGCCG	427	0	0	129	0	0.00118131	Top117
k-mer_377	GTATTGCCGATGGCCACCTTGCCATCGCCTTCGGCGGCTTCGGCGCGCTTGACCAGCGACAGCTGGGTGGCGGCCAGGCCGGCGCCCACACCCAGGCCCG	427	0	0	129	0	0.0010168	Top193
k-mer_378	TCCTGCGCCGCTCGGGCCTGGGTGTGGGCGCCGGCCTGGCCGCCACCCAGCTGTCGCTGGTCAAGCGCGCCGAAGCCGCCGAAGGCGATGGCAAGGTGGC	427	0	0	129	0	0.000807212	Top321
k-mer_379	GGTGTGGGCGCCGGCCTGGCCGCCACCCAGCTGTCGCTGGTCAAGCGCGCCGAAGCCGCCGAAGGCGATGGCAAGGTGGCCATCGGCAATACCAAGATCG	427	0	0	129	0	0.00108413	Top146
k-mer_380	GGGCGCCGGCCTGGCCGCCACCCAGCTGTCGCTGGTCAAGCGCGCCGAAGCCGCCGAAGGCGATGGCAAGGTGGCCATCGGCAATACCAAGATCGAAGTC	427	0	0	129	0	0.00115631	Top123
k-mer_381	GGTATTGCCGATGGCCACCTTGCCATCGCCTTCGGCGGCTTCGGCGCGCTTGACCAGCGACAGCTGGGTGGCGGCCAGGCCGGCGCCCACACCCAGGCCC	427	0	0	129	0	0.00109144	Top141
k-mer_382	GGGTGTGGGCGCCGGCCTGGCCGCCACCCAGCTGTCGCTGGTCAAGCGCGCCGAAGCCGCCGAAGGCGATGGCAAGGTGGCCATCGGCAATACCAAGATC	427	0	0	129	0	0.000975269	Top224
k-mer_383	GGGTGGCGGCCAGGCCGGCGCCCACACCCAGGCCCGAGCGGCGCAGGAAGGTGCGGCGGTCCATCGTGGGCAGCGCTTGCGCCATGCCGCGGCGCAGGCT	427	0	0	129	0	0.00102962	Top184
k-mer_384	TCGGCGCGCTTGACCAGCGACAGCTGGGTGGCGGCCAGGCCGGCGCCCACACCCAGGCCCGAGCGGCGCAGGAAGGTGCGGCGGTCCATCGTGGGCAGCG	427	0	0	129	0	0.00111824	Top132
k-mer_385	GGCTTCGGCGCGCTTGACCAGCGACAGCTGGGTGGCGGCCAGGCCGGCGCCCACACCCAGGCCCGAGCGGCGCAGGAAGGTGCGGCGGTCCATCGTGGGC	427	0	0	129	0	0.000950512	Top244
k-mer_386	GGCGGCTTCGGCGCGCTTGACCAGCGACAGCTGGGTGGCGGCCAGGCCGGCGCCCACACCCAGGCCCGAGCGGCGCAGGAAGGTGCGGCGGTCCATCGTG	427	0	0	129	0	0.000938269	Top253
k-mer_387	GGCGGCCAGGCCGGCGCCCACACCCAGGCCCGAGCGGCGCAGGAAGGTGCGGCGGTCCATCGTGGGCAGCGCTTGCGCCATGCCGCGGCGCAGGCTCTGG	427	0	0	129	0	0.00111191	Top136
k-mer_388	GGCGGACTTCGATCTTGGTATTGCCGATGGCCACCTTGCCATCGCCTTCGGCGGCTTCGGCGCGCTTGACCAGCGACAGCTGGGTGGCGGCCAGGCCGGC	427	0	0	129	0	0.00102372	Top186
k-mer_389	GGCGCGCTTGACCAGCGACAGCTGGGTGGCGGCCAGGCCGGCGCCCACACCCAGGCCCGAGCGGCGCAGGAAGGTGCGGCGGTCCATCGTGGGCAGCGCT	427	0	0	129	0	0.00100487	Top202
k-mer_390	GGCGCCGGCCTGGCCGCCACCCAGCTGTCGCTGGTCAAGCGCGCCGAAGCCGCCGAAGGCGATGGCAAGGTGGCCATCGGCAATACCAAGATCGAAGTCC	427	0	0	129	0	0.000985659	Top213
k-mer_391	GGTGGCGGCCAGGCCGGCGCCCACACCCAGGCCCGAGCGGCGCAGGAAGGTGCGGCGGTCCATCGTGGGCAGCGCTTGCGCCATGCCGCGGCGCAGGCTC	427	0	0	129	0	0.000886857	Top286
k-mer_392	TCGGCGGCTTCGGCGCGCTTGACCAGCGACAGCTGGGTGGCGGCCAGGCCGGCGCCCACACCCAGGCCCGAGCGGCGCAGGAAGGTGCGGCGGTCCATCG	427	0	0	129	0	0.000976519	Top221
k-mer_393	TTGACCAGCGACAGCTGGGTGGCGGCCAGGCCGGCGCCCACACCCAGGCCCGAGCGGCGCAGGAAGGTGCGGCGGTCCATCGTGGGCAGCGCTTGCGCCA	427	0	0	129	0	0.000925261	Top263
k-mer_394	TCTTGGTATTGCCGATGGCCACCTTGCCATCGCCTTCGGCGGCTTCGGCGCGCTTGACCAGCGACAGCTGGGTGGCGGCCAGGCCGGCGCCCACACCCAG	427	0	0	129	0	0.00106658	Top157
k-mer_395	TTGGTATTGCCGATGGCCACCTTGCCATCGCCTTCGGCGGCTTCGGCGCGCTTGACCAGCGACAGCTGGGTGGCGGCCAGGCCGGCGCCCACACCCAGGC	427	0	0	129	0	0.00108594	Top144
k-mer_396	TTGCCGATGGCCACCTTGCCATCGCCTTCGGCGGCTTCGGCGCGCTTGACCAGCGACAGCTGGGTGGCGGCCAGGCCGGCGCCCACACCCAGGCCCGAGC	427	0	0	129	0	0.000858883	Top301
k-mer_397	TTGCCATCGCCTTCGGCGGCTTCGGCGCGCTTGACCAGCGACAGCTGGGTGGCGGCCAGGCCGGCGCCCACACCCAGGCCCGAGCGGCGCAGGAAGGTGC	427	0	0	129	0	0.000843187	Top310
k-mer_398	GGCGCAAGCGCTGCCCACGATGGACCGCCGCACCTTCCTGCGCCGCTCGGGCCTGGGTGTGGGCGCCGGCCTGGCCGCCACCCAGCTGTCGCTGGTCAAG	427	0	0	129	0	0.000935768	Top255
k-mer_399	TTCGGCGGCTTCGGCGCGCTTGACCAGCGACAGCTGGGTGGCGGCCAGGCCGGCGCCCACACCCAGGCCCGAGCGGCGCAGGAAGGTGCGGCGGTCCATC	427	0	0	129	0	0.000859362	Top300
k-mer_400	TTCGGCGCGCTTGACCAGCGACAGCTGGGTGGCGGCCAGGCCGGCGCCCACACCCAGGCCCGAGCGGCGCAGGAAGGTGCGGCGGTCCATCGTGGGCAGC	427	0	0	129	0	0.00105602	Top167
k-mer_401	TTCGATCTTGGTATTGCCGATGGCCACCTTGCCATCGCCTTCGGCGGCTTCGGCGCGCTTGACCAGCGACAGCTGGGTGGCGGCCAGGCCGGCGCCCACA	427	0	0	129	0	0.00114765	Top126
k-mer_402	TTCCTGCGCCGCTCGGGCCTGGGTGTGGGCGCCGGCCTGGCCGCCACCCAGCTGTCGCTGGTCAAGCGCGCCGAAGCCGCCGAAGGCGATGGCAAGGTGG	427	0	0	129	0	0.000914835	Top273
k-mer_403	TTCATCCAGAGCCTGCGCCGCGGCATGGCGCAAGCGCTGCCCACGATGGACCGCCGCACCTTCCTGCGCCGCTCGGGCCTGGGTGTGGGCGCCGGCCTGG	427	0	0	129	0	0.000997007	Top207
k-mer_404	TGGTATTGCCGATGGCCACCTTGCCATCGCCTTCGGCGGCTTCGGCGCGCTTGACCAGCGACAGCTGGGTGGCGGCCAGGCCGGCGCCCACACCCAGGCC	427	0	0	129	0	0.00125077	Top111
k-mer_405	TCGGGCCTGGGTGTGGGCGCCGGCCTGGCCGCCACCCAGCTGTCGCTGGTCAAGCGCGCCGAAGCCGCCGAAGGCGATGGCAAGGTGGCCATCGGCAATA	427	0	0	129	0	0.000966889	Top231
k-mer_406	TGGGTGTGGGCGCCGGCCTGGCCGCCACCCAGCTGTCGCTGGTCAAGCGCGCCGAAGCCGCCGAAGGCGATGGCAAGGTGGCCATCGGCAATACCAAGAT	427	0	0	129	0	0.00117656	Top119
k-mer_407	TGGGCGCCGGCCTGGCCGCCACCCAGCTGTCGCTGGTCAAGCGCGCCGAAGCCGCCGAAGGCGATGGCAAGGTGGCCATCGGCAATACCAAGATCGAAGT	427	0	0	129	0	0.00113307	Top130
k-mer_408	TGGCGGCCAGGCCGGCGCCCACACCCAGGCCCGAGCGGCGCAGGAAGGTGCGGCGGTCCATCGTGGGCAGCGCTTGCGCCATGCCGCGGCGCAGGCTCTG	427	0	0	129	0	0.0010075	Top200
k-mer_409	TGGCCACCTTGCCATCGCCTTCGGCGGCTTCGGCGCGCTTGACCAGCGACAGCTGGGTGGCGGCCAGGCCGGCGCCCACACCCAGGCCCGAGCGGCGCAG	427	0	0	129	0	0.00138238	Top104
k-mer_410	TGGACCGCCGCACCTTCCTGCGCCGCTCGGGCCTGGGTGTGGGCGCCGGCCTGGCCGCCACCCAGCTGTCGCTGGTCAAGCGCGCCGAAGCCGCCGAAGG	427	0	0	129	0	0.000902844	Top279
k-mer_411	TGCGGCGGACTTCGATCTTGGTATTGCCGATGGCCACCTTGCCATCGCCTTCGGCGGCTTCGGCGCGCTTGACCAGCGACAGCTGGGTGGCGGCCAGGCC	427	0	0	129	0	0.000920294	Top268
k-mer_412	TGCGCCGCTCGGGCCTGGGTGTGGGCGCCGGCCTGGCCGCCACCCAGCTGTCGCTGGTCAAGCGCGCCGAAGCCGCCGAAGGCGATGGCAAGGTGGCCAT	427	0	0	129	0	0.00111842	Top131
k-mer_413	TGCGCCGCGGCATGGCGCAAGCGCTGCCCACGATGGACCGCCGCACCTTCCTGCGCCGCTCGGGCCTGGGTGTGGGCGCCGGCCTGGCCGCCACCCAGCT	427	0	0	129	0	0.00106551	Top160
k-mer_414	TGCCCACGATGGACCGCCGCACCTTCCTGCGCCGCTCGGGCCTGGGTGTGGGCGCCGGCCTGGCCGCCACCCAGCTGTCGCTGGTCAAGCGCGCCGAAGC	427	0	0	129	0	0.00101282	Top197
k-mer_415	TGCCATCGCCTTCGGCGGCTTCGGCGCGCTTGACCAGCGACAGCTGGGTGGCGGCCAGGCCGGCGCCCACACCCAGGCCCGAGCGGCGCAGGAAGGTGCG	427	0	0	129	0	0.00102021	Top188
k-mer_416	TGACCAGCGACAGCTGGGTGGCGGCCAGGCCGGCGCCCACACCCAGGCCCGAGCGGCGCAGGAAGGTGCGGCGGTCCATCGTGGGCAGCGCTTGCGCCAT	427	0	0	129	0	0.00102001	Top189
k-mer_417	TGGGTGGCGGCCAGGCCGGCGCCCACACCCAGGCCCGAGCGGCGCAGGAAGGTGCGGCGGTCCATCGTGGGCAGCGCTTGCGCCATGCCGCGGCGCAGGC	427	0	0	129	0	0.00104373	Top178
k-mer_418	GGCCGGCGCCCACACCCAGGCCCGAGCGGCGCAGGAAGGTGCGGCGGTCCATCGTGGGCAGCGCTTGCGCCATGCCGCGGCGCAGGCTCTGGATGAAGTG	427	0	0	129	0	0.000880942	Top292
k-mer_419	TGCCGATGGCCACCTTGCCATCGCCTTCGGCGGCTTCGGCGCGCTTGACCAGCGACAGCTGGGTGGCGGCCAGGCCGGCGCCCACACCCAGGCCCGAGCG	427	0	0	129	0	0.00100228	Top203
k-mer_420	GGCCACCTTGCCATCGCCTTCGGCGGCTTCGGCGCGCTTGACCAGCGACAGCTGGGTGGCGGCCAGGCCGGCGCCCACACCCAGGCCCGAGCGGCGCAGG	427	0	0	129	0	0.000976489	Top222
k-mer_421	CTTCGGCGGCTTCGGCGCGCTTGACCAGCGACAGCTGGGTGGCGGCCAGGCCGGCGCCCACACCCAGGCCCGAGCGGCGCAGGAAGGTGCGGCGGTCCAT	427	0	0	129	0	0.00100026	Top206
k-mer_422	CTTCGGCGCGCTTGACCAGCGACAGCTGGGTGGCGGCCAGGCCGGCGCCCACACCCAGGCCCGAGCGGCGCAGGAAGGTGCGGCGGTCCATCGTGGGCAG	427	0	0	129	0	0.00107361	Top152
k-mer_423	CTTCCTGCGCCGCTCGGGCCTGGGTGTGGGCGCCGGCCTGGCCGCCACCCAGCTGTCGCTGGTCAAGCGCGCCGAAGCCGCCGAAGGCGATGGCAAGGTG	427	0	0	129	0	0.000951885	Top243
k-mer_424	GGCCAGGCCGGCGCCCACACCCAGGCCCGAGCGGCGCAGGAAGGTGCGGCGGTCCATCGTGGGCAGCGCTTGCGCCATGCCGCGGCGCAGGCTCTGGATG	427	0	0	129	0	0.00100115	Top204
k-mer_425	CTTCATCCAGAGCCTGCGCCGCGGCATGGCGCAAGCGCTGCCCACGATGGACCGCCGCACCTTCCTGCGCCGCTCGGGCCTGGGTGTGGGCGCCGGCCTG	427	0	0	129	0	0.000915299	Top272
k-mer_426	CTGGGTGGCGGCCAGGCCGGCGCCCACACCCAGGCCCGAGCGGCGCAGGAAGGTGCGGCGGTCCATCGTGGGCAGCGCTTGCGCCATGCCGCGGCGCAGG	427	0	0	129	0	0.000966072	Top233
k-mer_427	CTCGGGCCTGGGTGTGGGCGCCGGCCTGGCCGCCACCCAGCTGTCGCTGGTCAAGCGCGCCGAAGCCGCCGAAGGCGATGGCAAGGTGGCCATCGGCAAT	427	0	0	129	0	0.000918737	Top271
k-mer_428	CGGCTTCGGCGCGCTTGACCAGCGACAGCTGGGTGGCGGCCAGGCCGGCGCCCACACCCAGGCCCGAGCGGCGCAGGAAGGTGCGGCGGTCCATCGTGGG	427	0	0	129	0	0.00113801	Top129
k-mer_429	CGGCGGCTTCGGCGCGCTTGACCAGCGACAGCTGGGTGGCGGCCAGGCCGGCGCCCACACCCAGGCCCGAGCGGCGCAGGAAGGTGCGGCGGTCCATCGT	427	0	0	129	0	0.001039	Top180
k-mer_430	CGGCGGACTTCGATCTTGGTATTGCCGATGGCCACCTTGCCATCGCCTTCGGCGGCTTCGGCGCGCTTGACCAGCGACAGCTGGGTGGCGGCCAGGCCGG	427	0	0	129	0	0.00111283	Top134
k-mer_431	CGGCCAGGCCGGCGCCCACACCCAGGCCCGAGCGGCGCAGGAAGGTGCGGCGGTCCATCGTGGGCAGCGCTTGCGCCATGCCGCGGCGCAGGCTCTGGAT	427	0	0	129	0	0.00107957	Top149
k-mer_432	CGGCATGGCGCAAGCGCTGCCCACGATGGACCGCCGCACCTTCCTGCGCCGCTCGGGCCTGGGTGTGGGCGCCGGCCTGGCCGCCACCCAGCTGTCGCTG	427	0	0	129	0	0.00114244	Top127
k-mer_433	CGCTTGACCAGCGACAGCTGGGTGGCGGCCAGGCCGGCGCCCACACCCAGGCCCGAGCGGCGCAGGAAGGTGCGGCGGTCCATCGTGGGCAGCGCTTGCG	427	0	0	129	0	0.000981556	Top217
k-mer_434	CGCGCTTGACCAGCGACAGCTGGGTGGCGGCCAGGCCGGCGCCCACACCCAGGCCCGAGCGGCGCAGGAAGGTGCGGCGGTCCATCGTGGGCAGCGCTTG	427	0	0	129	0	0.000956039	Top240
k-mer_435	CGCCGCTCGGGCCTGGGTGTGGGCGCCGGCCTGGCCGCCACCCAGCTGTCGCTGGTCAAGCGCGCCGAAGCCGCCGAAGGCGATGGCAAGGTGGCCATCG	427	0	0	129	0	0.000992823	Top211
k-mer_436	CGCCGCGGCATGGCGCAAGCGCTGCCCACGATGGACCGCCGCACCTTCCTGCGCCGCTCGGGCCTGGGTGTGGGCGCCGGCCTGGCCGCCACCCAGCTGT	427	0	0	129	0	0.00107268	Top154
k-mer_437	CGCCGCACCTTCCTGCGCCGCTCGGGCCTGGGTGTGGGCGCCGGCCTGGCCGCCACCCAGCTGTCGCTGGTCAAGCGCGCCGAAGCCGCCGAAGGCGATG	427	0	0	129	0	0.000922197	Top266
k-mer_438	CGCACTTCATCCAGAGCCTGCGCCGCGGCATGGCGCAAGCGCTGCCCACGATGGACCGCCGCACCTTCCTGCGCCGCTCGGGCCTGGGTGTGGGCGCCGG	427	0	0	129	0	0.000921186	Top267
k-mer_439	CGACAGCTGGGTGGCGGCCAGGCCGGCGCCCACACCCAGGCCCGAGCGGCGCAGGAAGGTGCGGCGGTCCATCGTGGGCAGCGCTTGCGCCATGCCGCGG	427	0	0	129	0	0.00108623	Top143
k-mer_440	CCTTGCCATCGCCTTCGGCGGCTTCGGCGCGCTTGACCAGCGACAGCTGGGTGGCGGCCAGGCCGGCGCCCACACCCAGGCCCGAGCGGCGCAGGAAGGT	427	0	0	129	0	0.00101699	Top192
k-mer_441	CCTTCCTGCGCCGCTCGGGCCTGGGTGTGGGCGCCGGCCTGGCCGCCACCCAGCTGTCGCTGGTCAAGCGCGCCGAAGCCGCCGAAGGCGATGGCAAGGT	427	0	0	129	0	0.00107414	Top151
k-mer_442	CTTGCCATCGCCTTCGGCGGCTTCGGCGCGCTTGACCAGCGACAGCTGGGTGGCGGCCAGGCCGGCGCCCACACCCAGGCCCGAGCGGCGCAGGAAGGTG	427	0	0	129	0	0.000989353	Top212
k-mer_443	CTTGGTATTGCCGATGGCCACCTTGCCATCGCCTTCGGCGGCTTCGGCGCGCTTGACCAGCGACAGCTGGGTGGCGGCCAGGCCGGCGCCCACACCCAGG	427	0	0	129	0	0.000909634	Top276
k-mer_444	GACCAGCGACAGCTGGGTGGCGGCCAGGCCGGCGCCCACACCCAGGCCCGAGCGGCGCAGGAAGGTGCGGCGGTCCATCGTGGGCAGCGCTTGCGCCATG	427	0	0	129	0	0.000911495	Top274
k-mer_445	GACCGCCGCACCTTCCTGCGCCGCTCGGGCCTGGGTGTGGGCGCCGGCCTGGCCGCCACCCAGCTGTCGCTGGTCAAGCGCGCCGAAGCCGCCGAAGGCG	427	0	0	129	0	0.00107966	Top148
k-mer_446	GGCATGGCGCAAGCGCTGCCCACGATGGACCGCCGCACCTTCCTGCGCCGCTCGGGCCTGGGTGTGGGCGCCGGCCTGGCCGCCACCCAGCTGTCGCTGG	427	0	0	129	0	0.000944251	Top248
k-mer_447	GGACCGCCGCACCTTCCTGCGCCGCTCGGGCCTGGGTGTGGGCGCCGGCCTGGCCGCCACCCAGCTGTCGCTGGTCAAGCGCGCCGAAGCCGCCGAAGGC	427	0	0	129	0	0.00105091	Top171
k-mer_448	GCTTGACCAGCGACAGCTGGGTGGCGGCCAGGCCGGCGCCCACACCCAGGCCCGAGCGGCGCAGGAAGGTGCGGCGGTCCATCGTGGGCAGCGCTTGCGC	427	0	0	129	0	0.000935588	Top256
k-mer_449	GCTGGGTGGCGGCCAGGCCGGCGCCCACACCCAGGCCCGAGCGGCGCAGGAAGGTGCGGCGGTCCATCGTGGGCAGCGCTTGCGCCATGCCGCGGCGCAG	427	0	0	129	0	0.000979612	Top219
k-mer_450	GCGGCTTCGGCGCGCTTGACCAGCGACAGCTGGGTGGCGGCCAGGCCGGCGCCCACACCCAGGCCCGAGCGGCGCAGGAAGGTGCGGCGGTCCATCGTGG	427	0	0	129	0	0.000944011	Top249
k-mer_451	GCGGCGGACTTCGATCTTGGTATTGCCGATGGCCACCTTGCCATCGCCTTCGGCGGCTTCGGCGCGCTTGACCAGCGACAGCTGGGTGGCGGCCAGGCCG	427	0	0	129	0	0.00107702	Top150
k-mer_452	GCGGCATGGCGCAAGCGCTGCCCACGATGGACCGCCGCACCTTCCTGCGCCGCTCGGGCCTGGGTGTGGGCGCCGGCCTGGCCGCCACCCAGCTGTCGCT	427	0	0	129	0	0.000934199	Top257
k-mer_453	GCGGACTTCGATCTTGGTATTGCCGATGGCCACCTTGCCATCGCCTTCGGCGGCTTCGGCGCGCTTGACCAGCGACAGCTGGGTGGCGGCCAGGCCGGCG	427	0	0	129	0	0.000931304	Top258
k-mer_454	GCGCTTGACCAGCGACAGCTGGGTGGCGGCCAGGCCGGCGCCCACACCCAGGCCCGAGCGGCGCAGGAAGGTGCGGCGGTCCATCGTGGGCAGCGCTTGC	427	0	0	129	0	0.00105977	Top163
k-mer_455	GCGCTGCCCACGATGGACCGCCGCACCTTCCTGCGCCGCTCGGGCCTGGGTGTGGGCGCCGGCCTGGCCGCCACCCAGCTGTCGCTGGTCAAGCGCGCCG	427	0	0	129	0	0.00077782	Top326
k-mer_456	CCGCCGCACCTTCCTGCGCCGCTCGGGCCTGGGTGTGGGCGCCGGCCTGGCCGCCACCCAGCTGTCGCTGGTCAAGCGCGCCGAAGCCGCCGAAGGCGAT	427	0	0	129	0	0.000937992	Top254
k-mer_457	GCGCGCTTGACCAGCGACAGCTGGGTGGCGGCCAGGCCGGCGCCCACACCCAGGCCCGAGCGGCGCAGGAAGGTGCGGCGGTCCATCGTGGGCAGCGCTT	427	0	0	129	0	0.000927318	Top262
k-mer_458	GCGCCGCTCGGGCCTGGGTGTGGGCGCCGGCCTGGCCGCCACCCAGCTGTCGCTGGTCAAGCGCGCCGAAGCCGCCGAAGGCGATGGCAAGGTGGCCATC	427	0	0	129	0	0.000876036	Top295
k-mer_459	GCGCCGCGGCATGGCGCAAGCGCTGCCCACGATGGACCGCCGCACCTTCCTGCGCCGCTCGGGCCTGGGTGTGGGCGCCGGCCTGGCCGCCACCCAGCTG	427	0	0	129	0	0.00104975	Top172
k-mer_460	GCGACAGCTGGGTGGCGGCCAGGCCGGCGCCCACACCCAGGCCCGAGCGGCGCAGGAAGGTGCGGCGGTCCATCGTGGGCAGCGCTTGCGCCATGCCGCG	427	0	0	129	0	0.00100053	Top205
k-mer_461	GCCGGCGCCCACACCCAGGCCCGAGCGGCGCAGGAAGGTGCGGCGGTCCATCGTGGGCAGCGCTTGCGCCATGCCGCGGCGCAGGCTCTGGATGAAGTGC	427	0	0	129	0	0.000945801	Top247
k-mer_462	GCCGCTCGGGCCTGGGTGTGGGCGCCGGCCTGGCCGCCACCCAGCTGTCGCTGGTCAAGCGCGCCGAAGCCGCCGAAGGCGATGGCAAGGTGGCCATCGG	427	0	0	129	0	0.000888107	Top285
k-mer_463	GCCGCGGCATGGCGCAAGCGCTGCCCACGATGGACCGCCGCACCTTCCTGCGCCGCTCGGGCCTGGGTGTGGGCGCCGGCCTGGCCGCCACCCAGCTGTC	427	0	0	129	0	0.000858823	Top302
k-mer_464	GCCGCACCTTCCTGCGCCGCTCGGGCCTGGGTGTGGGCGCCGGCCTGGCCGCCACCCAGCTGTCGCTGGTCAAGCGCGCCGAAGCCGCCGAAGGCGATGG	427	0	0	129	0	0.000955918	Top241
k-mer_465	GCCGATGGCCACCTTGCCATCGCCTTCGGCGGCTTCGGCGCGCTTGACCAGCGACAGCTGGGTGGCGGCCAGGCCGGCGCCCACACCCAGGCCCGAGCGG	427	0	0	129	0	0.000996439	Top208
k-mer_466	GCCATCGCCTTCGGCGGCTTCGGCGCGCTTGACCAGCGACAGCTGGGTGGCGGCCAGGCCGGCGCCCACACCCAGGCCCGAGCGGCGCAGGAAGGTGCGG	427	0	0	129	0	0.000810917	Top320
k-mer_467	GCATGGCGCAAGCGCTGCCCACGATGGACCGCCGCACCTTCCTGCGCCGCTCGGGCCTGGGTGTGGGCGCCGGCCTGGCCGCCACCCAGCTGTCGCTGGT	427	0	0	129	0	0.00101474	Top195
k-mer_468	GCGCCGGCCTGGCCGCCACCCAGCTGTCGCTGGTCAAGCGCGCCGAAGCCGCCGAAGGCGATGGCAAGGTGGCCATCGGCAATACCAAGATCGAAGTCCG	427	0	0	129	0	0.000939187	Top252
k-mer_469	AGGCCGGCGCCCACACCCAGGCCCGAGCGGCGCAGGAAGGTGCGGCGGTCCATCGTGGGCAGCGCTTGCGCCATGCCGCGGCGCAGGCTCTGGATGAAGT	427	0	0	129	0	0.000885086	Top288
k-mer_470	GTTGTTCATCGTCG	126	0	0	430	0	0.00252831	Top64
k-mer_471	TTGATCAGCTCGGC	276	0	0	280	0	0.00139312	Top103
k-mer_472	CGAACGTGCCCTGGG	278	0	0	278	0	0.00141296	Top101
k-mer_473	CTGGGCACGCTTTCCACGCTGTTCGGCGTGGTGTTCCTCGGGCACCAGGTCGGTAGTTTCCTGGGCGTGTGGCTGGGCGGCGTGATCTTCGACCTGTCGG	270	0	0	286	0	0.000664306	Top359
k-mer_474	CTGGTGGCGCAGCTGTTCGGCCTGGGCACGCTTTCCACGCTGTTCGGCGTGGTGTTCCTCGGGCACCAGGTCGGTAGTTTCCTGGGCGTGTGGCTGGGCG	270	0	0	286	0	0.000611701	Top378
k-mer_475	CTGTTCGGCCTGGGCACGCTTTCCACGCTGTTCGGCGTGGTGTTCCTCGGGCACCAGGTCGGTAGTTTCCTGGGCGTGTGGCTGGGCGGCGTGATCTTCG	270	0	0	286	0	0.00063551	Top368
k-mer_476	CTGTTCGGCGTGGTGTTCCTCGGGCACCAGGTCGGTAGTTTCCTGGGCGTGTGGCTGGGCGGCGTGATCTTCGACCTGTCGGGCTCGTACGATGCGGTGT	270	0	0	286	0	0.000509796	Top417
k-mer_477	CTTTCCACGCTGTTCGGCGTGGTGTTCCTCGGGCACCAGGTCGGTAGTTTCCTGGGCGTGTGGCTGGGCGGCGTGATCTTCGACCTGTCGGGCTCGTACG	270	0	0	286	0	0.00061618	Top375
k-mer_478	GAAACTACCGACCTGGTGCCCGAGGAACACCACGCCGAACAGCGTGGAAAGCGTGCCCAGGCCGAACAGCTGCGCCACCAGGCCGGTCGTCACCGGCGCG	270	0	0	286	0	0.000650051	Top364
k-mer_479	GACCGGCCTGGTGGCGCAGCTGTTCGGCCTGGGCACGCTTTCCACGCTGTTCGGCGTGGTGTTCCTCGGGCACCAGGTCGGTAGTTTCCTGGGCGTGTGG	270	0	0	286	0	0.000550387	Top405
k-mer_480	GACGACCGGCCTGGTGGCGCAGCTGTTCGGCCTGGGCACGCTTTCCACGCTGTTCGGCGTGGTGTTCCTCGGGCACCAGGTCGGTAGTTTCCTGGGCGTG	270	0	0	286	0	0.000671884	Top352
k-mer_481	GATGGGTTTCCTGTGGCTGGGCACCGCGCCGGTGACGACCGGCCTGGTGGCGCAGCTGTTCGGCCTGGGCACGCTTTCCACGCTGTTCGGCGTGGTGTTC	270	0	0	286	0	0.000580445	Top386
k-mer_482	GCACCGCGCCGGTGACGACCGGCCTGGTGGCGCAGCTGTTCGGCCTGGGCACGCTTTCCACGCTGTTCGGCGTGGTGTTCCTCGGGCACCAGGTCGGTAG	270	0	0	286	0	0.000495205	Top421
k-mer_483	GCACGCTTTCCACGCTGTTCGGCGTGGTGTTCCTCGGGCACCAGGTCGGTAGTTTCCTGGGCGTGTGGCTGGGCGGCGTGATCTTCGACCTGTCGGGCTC	270	0	0	286	0	0.000664587	Top357
k-mer_484	GCAGCTGTTCGGCCTGGGCACGCTTTCCACGCTGTTCGGCGTGGTGTTCCTCGGGCACCAGGTCGGTAGTTTCCTGGGCGTGTGGCTGGGCGGCGTGATC	270	0	0	286	0	0.000794422	Top323
k-mer_485	GCATCGTACGAGCCCGACAGGTCGAAGATCACGCCGCCCAGCCACACGCCCAGGAAACTACCGACCTGGTGCCCGAGGAACACCACGCCGAACAGCGTGG	270	0	0	286	0	0.000445547	Top434
k-mer_486	GCCACACGCCCAGGAAACTACCGACCTGGTGCCCGAGGAACACCACGCCGAACAGCGTGGAAAGCGTGCCCAGGCCGAACAGCTGCGCCACCAGGCCGGT	270	0	0	286	0	0.000671158	Top354
k-mer_487	GCCAGCGCGATGGGTTTCCTGTGGCTGGGCACCGCGCCGGTGACGACCGGCCTGGTGGCGCAGCTGTTCGGCCTGGGCACGCTTTCCACGCTGTTCGGCG	270	0	0	286	0	0.000691401	Top347
k-mer_488	GCCCAGCCACACGCCCAGGAAACTACCGACCTGGTGCCCGAGGAACACCACGCCGAACAGCGTGGAAAGCGTGCCCAGGCCGAACAGCTGCGCCACCAGG	270	0	0	286	0	0.000554228	Top403
k-mer_489	GCCGAACAGCGTGGAAAGCGTGCCCAGGCCGAACAGCTGCGCCACCAGGCCGGTCGTCACCGGCGCGGTGCCCAGCCACAGGAAACCCATCGCGCTGGCG	270	0	0	286	0	0.000700938	Top342
k-mer_490	GCCGGTGACGACCGGCCTGGTGGCGCAGCTGTTCGGCCTGGGCACGCTTTCCACGCTGTTCGGCGTGGTGTTCCTCGGGCACCAGGTCGGTAGTTTCCTG	270	0	0	286	0	0.000581493	Top385
k-mer_491	GCCTGGGCACGCTTTCCACGCTGTTCGGCGTGGTGTTCCTCGGGCACCAGGTCGGTAGTTTCCTGGGCGTGTGGCTGGGCGGCGTGATCTTCGACCTGTC	270	0	0	286	0	0.000576737	Top389
k-mer_492	GCCTGGTGGCGCAGCTGTTCGGCCTGGGCACGCTTTCCACGCTGTTCGGCGTGGTGTTCCTCGGGCACCAGGTCGGTAGTTTCCTGGGCGTGTGGCTGGG	270	0	0	286	0	0.000570281	Top393
k-mer_493	GCGATGGGTTTCCTGTGGCTGGGCACCGCGCCGGTGACGACCGGCCTGGTGGCGCAGCTGTTCGGCCTGGGCACGCTTTCCACGCTGTTCGGCGTGGTGT	270	0	0	286	0	0.000604594	Top382
k-mer_494	CTGGGCACCGCGCCGGTGACGACCGGCCTGGTGGCGCAGCTGTTCGGCCTGGGCACGCTTTCCACGCTGTTCGGCGTGGTGTTCCTCGGGCACCAGGTCG	270	0	0	286	0	0.000825378	Top317
k-mer_495	CGTGGTGTTCCTCGGGCACCAGGTCGGTAGTTTCCTGGGCGTGTGGCTGGGCGGCGTGATCTTCGACCTGTCGGGCTCGTACGATGCGGTGTGGCTGCTG	270	0	0	286	0	0.000559962	Top400
k-mer_496	CGCGATGGGTTTCCTGTGGCTGGGCACCGCGCCGGTGACGACCGGCCTGGTGGCGCAGCTGTTCGGCCTGGGCACGCTTTCCACGCTGTTCGGCGTGGTG	270	0	0	286	0	0.000671161	Top353
k-mer_497	CGGTGACGACCGGCCTGGTGGCGCAGCTGTTCGGCCTGGGCACGCTTTCCACGCTGTTCGGCGTGGTGTTCCTCGGGCACCAGGTCGGTAGTTTCCTGGG	270	0	0	286	0	0.000556556	Top402
k-mer_498	CGCCGGTGACGACCGGCCTGGTGGCGCAGCTGTTCGGCCTGGGCACGCTTTCCACGCTGTTCGGCGTGGTGTTCCTCGGGCACCAGGTCGGTAGTTTCCT	270	0	0	286	0	0.000572712	Top391
k-mer_499	CGCATCGTACGAGCCCGACAGGTCGAAGATCACGCCGCCCAGCCACACGCCCAGGAAACTACCGACCTGGTGCCCGAGGAACACCACGCCGAACAGCGTG	270	0	0	286	0	0.000665015	Top356
k-mer_500	CGCAGCTGTTCGGCCTGGGCACGCTTTCCACGCTGTTCGGCGTGGTGTTCCTCGGGCACCAGGTCGGTAGTTTCCTGGGCGTGTGGCTGGGCGGCGTGAT	270	0	0	286	0	0.000568311	Top395
k-mer_501	CGATGGGTTTCCTGTGGCTGGGCACCGCGCCGGTGACGACCGGCCTGGTGGCGCAGCTGTTCGGCCTGGGCACGCTTTCCACGCTGTTCGGCGTGGTGTT	270	0	0	286	0	0.000572282	Top392
k-mer_502	CGAGCCCGACAGGTCGAAGATCACGCCGCCCAGCCACACGCCCAGGAAACTACCGACCTGGTGCCCGAGGAACACCACGCCGAACAGCGTGGAAAGCGTG	270	0	0	286	0	0.000560878	Top398
k-mer_503	CGACCGGCCTGGTGGCGCAGCTGTTCGGCCTGGGCACGCTTTCCACGCTGTTCGGCGTGGTGTTCCTCGGGCACCAGGTCGGTAGTTTCCTGGGCGTGTG	270	0	0	286	0	0.000358255	Top454
k-mer_504	CGACAGGTCGAAGATCACGCCGCCCAGCCACACGCCCAGGAAACTACCGACCTGGTGCCCGAGGAACACCACGCCGAACAGCGTGGAAAGCGTGCCCAGG	270	0	0	286	0	0.000858055	Top304
k-mer_505	CCGGTGACGACCGGCCTGGTGGCGCAGCTGTTCGGCCTGGGCACGCTTTCCACGCTGTTCGGCGTGGTGTTCCTCGGGCACCAGGTCGGTAGTTTCCTGG	270	0	0	286	0	0.000534692	Top411
k-mer_506	CCGGCCTGGTGGCGCAGCTGTTCGGCCTGGGCACGCTTTCCACGCTGTTCGGCGTGGTGTTCCTCGGGCACCAGGTCGGTAGTTTCCTGGGCGTGTGGCT	270	0	0	286	0	0.000575477	Top390
k-mer_507	CCGCGCCGGTGACGACCGGCCTGGTGGCGCAGCTGTTCGGCCTGGGCACGCTTTCCACGCTGTTCGGCGTGGTGTTCCTCGGGCACCAGGTCGGTAGTTT	270	0	0	286	0	0.000718571	Top336
k-mer_508	GCGCGATGGGTTTCCTGTGGCTGGGCACCGCGCCGGTGACGACCGGCCTGGTGGCGCAGCTGTTCGGCCTGGGCACGCTTTCCACGCTGTTCGGCGTGGT	270	0	0	286	0	0.000612239	Top377
k-mer_509	CCGCATCGTACGAGCCCGACAGGTCGAAGATCACGCCGCCCAGCCACACGCCCAGGAAACTACCGACCTGGTGCCCGAGGAACACCACGCCGAACAGCGT	270	0	0	286	0	0.000768697	Top329
k-mer_510	CCACGCCGAACAGCGTGGAAAGCGTGCCCAGGCCGAACAGCTGCGCCACCAGGCCGGTCGTCACCGGCGCGGTGCCCAGCCACAGGAAACCCATCGCGCT	270	0	0	286	0	0.000599414	Top383
k-mer_511	CAGCTGTTCGGCCTGGGCACGCTTTCCACGCTGTTCGGCGTGGTGTTCCTCGGGCACCAGGTCGGTAGTTTCCTGGGCGTGTGGCTGGGCGGCGTGATCT	270	0	0	286	0	0.000634153	Top369
k-mer_512	CAGCGCGATGGGTTTCCTGTGGCTGGGCACCGCGCCGGTGACGACCGGCCTGGTGGCGCAGCTGTTCGGCCTGGGCACGCTTTCCACGCTGTTCGGCGTG	270	0	0	286	0	0.000479681	Top426
k-mer_513	CACCGCGCCGGTGACGACCGGCCTGGTGGCGCAGCTGTTCGGCCTGGGCACGCTTTCCACGCTGTTCGGCGTGGTGTTCCTCGGGCACCAGGTCGGTAGT	270	0	0	286	0	0.000640949	Top367
k-mer_514	AGCTGTTCGGCCTGGGCACGCTTTCCACGCTGTTCGGCGTGGTGTTCCTCGGGCACCAGGTCGGTAGTTTCCTGGGCGTGTGGCTGGGCGGCGTGATCTT	270	0	0	286	0	0.000766231	Top330
k-mer_515	ACGCTTTCCACGCTGTTCGGCGTGGTGTTCCTCGGGCACCAGGTCGGTAGTTTCCTGGGCGTGTGGCTGGGCGGCGTGATCTTCGACCTGTCGGGCTCGT	270	0	0	286	0	0.00070979	Top341
k-mer_516	ACGACCGGCCTGGTGGCGCAGCTGTTCGGCCTGGGCACGCTTTCCACGCTGTTCGGCGTGGTGTTCCTCGGGCACCAGGTCGGTAGTTTCCTGGGCGTGT	270	0	0	286	0	0.000548511	Top406
k-mer_517	ACCGCGCCGGTGACGACCGGCCTGGTGGCGCAGCTGTTCGGCCTGGGCACGCTTTCCACGCTGTTCGGCGTGGTGTTCCTCGGGCACCAGGTCGGTAGTT	270	0	0	286	0	0.000681403	Top349
k-mer_518	CGGCCTGGTGGCGCAGCTGTTCGGCCTGGGCACGCTTTCCACGCTGTTCGGCGTGGTGTTCCTCGGGCACCAGGTCGGTAGTTTCCTGGGCGTGTGGCTG	270	0	0	286	0	0.000626458	Top371
k-mer_519	CGGCGTGGTGTTCCTCGGGCACCAGGTCGGTAGTTTCCTGGGCGTGTGGCTGGGCGGCGTGATCTTCGACCTGTCGGGCTCGTACGATGCGGTGTGGCTG	270	0	0	286	0	0.000524754	Top414
k-mer_520	CCAGCGCGATGGGTTTCCTGTGGCTGGGCACCGCGCCGGTGACGACCGGCCTGGTGGCGCAGCTGTTCGGCCTGGGCACGCTTTCCACGCTGTTCGGCGT	270	0	0	286	0	0.000695684	Top344
k-mer_521	GCGTGGTGTTCCTCGGGCACCAGGTCGGTAGTTTCCTGGGCGTGTGGCTGGGCGGCGTGATCTTCGACCTGTCGGGCTCGTACGATGCGGTGTGGCTGCT	270	0	0	286	0	0.000624145	Top372
k-mer_522	GTTCGGCGTGGTGTTCCTCGGGCACCAGGTCGGTAGTTTCCTGGGCGTGTGGCTGGGCGGCGTGATCTTCGACCTGTCGGGCTCGTACGATGCGGTGTGG	270	0	0	286	0	0.000739085	Top332
k-mer_523	GCTGTTCGGCCTGGGCACGCTTTCCACGCTGTTCGGCGTGGTGTTCCTCGGGCACCAGGTCGGTAGTTTCCTGGGCGTGTGGCTGGGCGGCGTGATCTTC	270	0	0	286	0	0.000606913	Top380
k-mer_524	TCACGCCGCCCAGCCACACGCCCAGGAAACTACCGACCTGGTGCCCGAGGAACACCACGCCGAACAGCGTGGAAAGCGTGCCCAGGCCGAACAGCTGCGC	270	0	0	286	0	0.000539746	Top409
k-mer_525	TCCACGCTGTTCGGCGTGGTGTTCCTCGGGCACCAGGTCGGTAGTTTCCTGGGCGTGTGGCTGGGCGGCGTGATCTTCGACCTGTCGGGCTCGTACGATG	270	0	0	286	0	0.000508925	Top419
k-mer_526	TCGGCCTGGGCACGCTTTCCACGCTGTTCGGCGTGGTGTTCCTCGGGCACCAGGTCGGTAGTTTCCTGGGCGTGTGGCTGGGCGGCGTGATCTTCGACCT	270	0	0	286	0	0.000490639	Top423
k-mer_527	TCGGCGTGGTGTTCCTCGGGCACCAGGTCGGTAGTTTCCTGGGCGTGTGGCTGGGCGGCGTGATCTTCGACCTGTCGGGCTCGTACGATGCGGTGTGGCT	270	0	0	286	0	0.000712706	Top339
k-mer_528	TGACGACCGGCCTGGTGGCGCAGCTGTTCGGCCTGGGCACGCTTTCCACGCTGTTCGGCGTGGTGTTCCTCGGGCACCAGGTCGGTAGTTTCCTGGGCGT	270	0	0	286	0	0.000443271	Top435
k-mer_529	TGCCCGAGGAACACCACGCCGAACAGCGTGGAAAGCGTGCCCAGGCCGAACAGCTGCGCCACCAGGCCGGTCGTCACCGGCGCGGTGCCCAGCCACAGGA	270	0	0	286	0	0.00068032	Top350
k-mer_530	TGGCGCAGCTGTTCGGCCTGGGCACGCTTTCCACGCTGTTCGGCGTGGTGTTCCTCGGGCACCAGGTCGGTAGTTTCCTGGGCGTGTGGCTGGGCGGCGT	270	0	0	286	0	0.000652073	Top361
k-mer_531	TGGCTGGGCACCGCGCCGGTGACGACCGGCCTGGTGGCGCAGCTGTTCGGCCTGGGCACGCTTTCCACGCTGTTCGGCGTGGTGTTCCTCGGGCACCAGG	270	0	0	286	0	0.000669331	Top355
k-mer_532	TGGGCACCGCGCCGGTGACGACCGGCCTGGTGGCGCAGCTGTTCGGCCTGGGCACGCTTTCCACGCTGTTCGGCGTGGTGTTCCTCGGGCACCAGGTCGG	270	0	0	286	0	0.000724517	Top334
k-mer_533	TGGGCACGCTTTCCACGCTGTTCGGCGTGGTGTTCCTCGGGCACCAGGTCGGTAGTTTCCTGGGCGTGTGGCTGGGCGGCGTGATCTTCGACCTGTCGGG	270	0	0	286	0	0.000591303	Top384
k-mer_534	TGGGTTTCCTGTGGCTGGGCACCGCGCCGGTGACGACCGGCCTGGTGGCGCAGCTGTTCGGCCTGGGCACGCTTTCCACGCTGTTCGGCGTGGTGTTCCT	270	0	0	286	0	0.000605215	Top381
k-mer_535	TGGTGGCGCAGCTGTTCGGCCTGGGCACGCTTTCCACGCTGTTCGGCGTGGTGTTCCTCGGGCACCAGGTCGGTAGTTTCCTGGGCGTGTGGCTGGGCGG	270	0	0	286	0	0.000449665	Top433
k-mer_536	TGTGGCTGGGCACCGCGCCGGTGACGACCGGCCTGGTGGCGCAGCTGTTCGGCCTGGGCACGCTTTCCACGCTGTTCGGCGTGGTGTTCCTCGGGCACCA	270	0	0	286	0	0.000560706	Top399
k-mer_537	TGTTCGGCCTGGGCACGCTTTCCACGCTGTTCGGCGTGGTGTTCCTCGGGCACCAGGTCGGTAGTTTCCTGGGCGTGTGGCTGGGCGGCGTGATCTTCGA	270	0	0	286	0	0.00051917	Top415
k-mer_538	TGTTCGGCGTGGTGTTCCTCGGGCACCAGGTCGGTAGTTTCCTGGGCGTGTGGCTGGGCGGCGTGATCTTCGACCTGTCGGGCTCGTACGATGCGGTGTG	270	0	0	286	0	0.000546166	Top408
k-mer_539	TTCCACGCTGTTCGGCGTGGTGTTCCTCGGGCACCAGGTCGGTAGTTTCCTGGGCGTGTGGCTGGGCGGCGTGATCTTCGACCTGTCGGGCTCGTACGAT	270	0	0	286	0	0.000693013	Top346
k-mer_540	TTCCTGTGGCTGGGCACCGCGCCGGTGACGACCGGCCTGGTGGCGCAGCTGTTCGGCCTGGGCACGCTTTCCACGCTGTTCGGCGTGGTGTTCCTCGGGC	270	0	0	286	0	0.000711012	Top340
k-mer_541	TTCGGCCTGGGCACGCTTTCCACGCTGTTCGGCGTGGTGTTCCTCGGGCACCAGGTCGGTAGTTTCCTGGGCGTGTGGCTGGGCGGCGTGATCTTCGACC	270	0	0	286	0	0.000611137	Top379
k-mer_542	TTCGGCGTGGTGTTCCTCGGGCACCAGGTCGGTAGTTTCCTGGGCGTGTGGCTGGGCGGCGTGATCTTCGACCTGTCGGGCTCGTACGATGCGGTGTGGC	270	0	0	286	0	0.00065872	Top360
k-mer_543	TTTCCACGCTGTTCGGCGTGGTGTTCCTCGGGCACCAGGTCGGTAGTTTCCTGGGCGTGTGGCTGGGCGGCGTGATCTTCGACCTGTCGGGCTCGTACGA	270	0	0	286	0	0.000559569	Top401
k-mer_544	CGCTGTTCGGCGTGGTGTTCCTCGGGCACCAGGTCGGTAGTTTCCTGGGCGTGTGGCTGGGCGGCGTGATCTTCGACCTGTCGGGCTCGTACGATGCGGT	270	0	0	286	0	0.000577556	Top388
k-mer_545	TACGAGCCCGACAGGTCGAAGATCACGCCGCCCAGCCACACGCCCAGGAAACTACCGACCTGGTGCCCGAGGAACACCACGCCGAACAGCGTGGAAAGCG	270	0	0	286	0	0.000548247	Top407
k-mer_546	TACCGACCTGGTGCCCGAGGAACACCACGCCGAACAGCGTGGAAAGCGTGCCCAGGCCGAACAGCTGCGCCACCAGGCCGGTCGTCACCGGCGCGGTGCC	270	0	0	286	0	0.000536541	Top410
k-mer_547	GTTTCCTGTGGCTGGGCACCGCGCCGGTGACGACCGGCCTGGTGGCGCAGCTGTTCGGCCTGGGCACGCTTTCCACGCTGTTCGGCGTGGTGTTCCTCGG	270	0	0	286	0	0.000684247	Top348
k-mer_548	GTTCGGCCTGGGCACGCTTTCCACGCTGTTCGGCGTGGTGTTCCTCGGGCACCAGGTCGGTAGTTTCCTGGGCGTGTGGCTGGGCGGCGTGATCTTCGAC	270	0	0	286	0	0.00084799	Top306
k-mer_549	GCTGTTCGGCGTGGTGTTCCTCGGGCACCAGGTCGGTAGTTTCCTGGGCGTGTGGCTGGGCGGCGTGATCTTCGACCTGTCGGGCTCGTACGATGCGGTG	270	0	0	286	0	0.000451074	Top432
k-mer_550	GGAAACTACCGACCTGGTGCCCGAGGAACACCACGCCGAACAGCGTGGAAAGCGTGCCCAGGCCGAACAGCTGCGCCACCAGGCCGGTCGTCACCGGCGC	270	0	0	286	0	0.000529166	Top413
k-mer_551	GGAACACCACGCCGAACAGCGTGGAAAGCGTGCCCAGGCCGAACAGCTGCGCCACCAGGCCGGTCGTCACCGGCGCGGTGCCCAGCCACAGGAAACCCAT	270	0	0	286	0	0.000698078	Top343
k-mer_552	GGCACGCTTTCCACGCTGTTCGGCGTGGTGTTCCTCGGGCACCAGGTCGGTAGTTTCCTGGGCGTGTGGCTGGGCGGCGTGATCTTCGACCTGTCGGGCT	270	0	0	286	0	0.00056814	Top396
k-mer_553	GGCCTGGGCACGCTTTCCACGCTGTTCGGCGTGGTGTTCCTCGGGCACCAGGTCGGTAGTTTCCTGGGCGTGTGGCTGGGCGGCGTGATCTTCGACCTGT	270	0	0	286	0	0.000717328	Top338
k-mer_554	GGCCTGGTGGCGCAGCTGTTCGGCCTGGGCACGCTTTCCACGCTGTTCGGCGTGGTGTTCCTCGGGCACCAGGTCGGTAGTTTCCTGGGCGTGTGGCTGG	270	0	0	286	0	0.000664386	Top358
k-mer_555	GGCGCAGCTGTTCGGCCTGGGCACGCTTTCCACGCTGTTCGGCGTGGTGTTCCTCGGGCACCAGGTCGGTAGTTTCCTGGGCGTGTGGCTGGGCGGCGTG	270	0	0	286	0	0.000616814	Top374
k-mer_556	GGCGTGGTGTTCCTCGGGCACCAGGTCGGTAGTTTCCTGGGCGTGTGGCTGGGCGGCGTGATCTTCGACCTGTCGGGCTCGTACGATGCGGTGTGGCTGC	270	0	0	286	0	0.000492991	Top422
k-mer_557	GGCTGGGCACCGCGCCGGTGACGACCGGCCTGGTGGCGCAGCTGTTCGGCCTGGGCACGCTTTCCACGCTGTTCGGCGTGGTGTTCCTCGGGCACCAGGT	270	0	0	286	0	0.000619507	Top373
k-mer_558	GGGCACCGCGCCGGTGACGACCGGCCTGGTGGCGCAGCTGTTCGGCCTGGGCACGCTTTCCACGCTGTTCGGCGTGGTGTTCCTCGGGCACCAGGTCGGT	270	0	0	286	0	0.000613121	Top376
k-mer_559	GCTGGGCACCGCGCCGGTGACGACCGGCCTGGTGGCGCAGCTGTTCGGCCTGGGCACGCTTTCCACGCTGTTCGGCGTGGTGTTCCTCGGGCACCAGGTC	270	0	0	286	0	0.000480729	Top425
k-mer_560	GGGCACGCTTTCCACGCTGTTCGGCGTGGTGTTCCTCGGGCACCAGGTCGGTAGTTTCCTGGGCGTGTGGCTGGGCGGCGTGATCTTCGACCTGTCGGGC	270	0	0	286	0	0.000563077	Top397
k-mer_561	GGTGACGACCGGCCTGGTGGCGCAGCTGTTCGGCCTGGGCACGCTTTCCACGCTGTTCGGCGTGGTGTTCCTCGGGCACCAGGTCGGTAGTTTCCTGGGC	270	0	0	286	0	0.000553605	Top404
k-mer_562	GGTGCCCGAGGAACACCACGCCGAACAGCGTGGAAAGCGTGCCCAGGCCGAACAGCTGCGCCACCAGGCCGGTCGTCACCGGCGCGGTGCCCAGCCACAG	270	0	0	286	0	0.000626594	Top370
k-mer_563	GGTGGCGCAGCTGTTCGGCCTGGGCACGCTTTCCACGCTGTTCGGCGTGGTGTTCCTCGGGCACCAGGTCGGTAGTTTCCTGGGCGTGTGGCTGGGCGGC	270	0	0	286	0	0.000568715	Top394
k-mer_564	TTTCCTGTGGCTGGGCACCGCGCCGGTGACGACCGGCCTGGTGGCGCAGCTGTTCGGCCTGGGCACGCTTTCCACGCTGTTCGGCGTGGTGTTCCTCGGG	270	0	0	286	0	0.000644473	Top365
k-mer_565	GGTTTCCTGTGGCTGGGCACCGCGCCGGTGACGACCGGCCTGGTGGCGCAGCTGTTCGGCCTGGGCACGCTTTCCACGCTGTTCGGCGTGGTGTTCCTCG	270	0	0	286	0	0.000489446	Top424
k-mer_566	GTACGAGCCCGACAGGTCGAAGATCACGCCGCCCAGCCACACGCCCAGGAAACTACCGACCTGGTGCCCGAGGAACACCACGCCGAACAGCGTGGAAAGC	270	0	0	286	0	0.000577652	Top387
k-mer_567	GTGACGACCGGCCTGGTGGCGCAGCTGTTCGGCCTGGGCACGCTTTCCACGCTGTTCGGCGTGGTGTTCCTCGGGCACCAGGTCGGTAGTTTCCTGGGCG	270	0	0	286	0	0.000509607	Top418
k-mer_568	GTGCCCGAGGAACACCACGCCGAACAGCGTGGAAAGCGTGCCCAGGCCGAACAGCTGCGCCACCAGGCCGGTCGTCACCGGCGCGGTGCCCAGCCACAGG	270	0	0	286	0	0.000464288	Top430
k-mer_569	GTGGCGCAGCTGTTCGGCCTGGGCACGCTTTCCACGCTGTTCGGCGTGGTGTTCCTCGGGCACCAGGTCGGTAGTTTCCTGGGCGTGTGGCTGGGCGGCG	270	0	0	286	0	0.000478409	Top427
k-mer_570	GTGGCTGGGCACCGCGCCGGTGACGACCGGCCTGGTGGCGCAGCTGTTCGGCCTGGGCACGCTTTCCACGCTGTTCGGCGTGGTGTTCCTCGGGCACCAG	270	0	0	286	0	0.00053082	Top412
k-mer_571	GGGTTTCCTGTGGCTGGGCACCGCGCCGGTGACGACCGGCCTGGTGGCGCAGCTGTTCGGCCTGGGCACGCTTTCCACGCTGTTCGGCGTGGTGTTCCTC	270	0	0	286	0	0.00065177	Top362
k-mer_572	CGGCCTGGGCACGCTTTCCACGCTGTTCGGCGTGGTGTTCCTCGGGCACCAGGTCGGTAGTTTCCTGGGCGTGTGGCTGGGCGGCGTGATCTTCGACCTG	270	0	0	286	0	0.00065065	Top363
k-mer_573	GTATCCGCTGGGCATGGTGATGAGCCTGGCGCGGCGCCGCATGCTGCTGGACTACGCGCACAAGCGCGGCGCCTGGATCGTCGAGGACGACTACGACAGC	277	0	0	279	0	0.000847226	Top307
k-mer_574	GCTGGGCATGGTGATGAGCCTGGCGCGGCGCCGCATGCTGCTGGACTACGCGCACAAGCGCGGCGCCTGGATCGTCGAGGACGACTACGACAGCGAGTTC	277	0	0	279	0	0.000940055	Top251
k-mer_575	TCCAGGCGCCGCGCTTGTGCGCGTAGTCCAGCAGCATGCGGCGCCGCGCCAGGCTCATCACCATGCCCAGCGGATACTGGTGCGACGGCGTCACGAAGAT	277	0	0	279	0	0.000928336	Top261
k-mer_576	TCATCTTCGTGACGCCGTCGCACCAGTATCCGCTGGGCATGGTGATGAGCCTGGCGCGGCGCCGCATGCTGCTGGACTACGCGCACAAGCGCGGCGCCTG	277	0	0	279	0	0.000827814	Top315
k-mer_577	TATCCGCTGGGCATGGTGATGAGCCTGGCGCGGCGCCGCATGCTGCTGGACTACGCGCACAAGCGCGGCGCCTGGATCGTCGAGGACGACTACGACAGCG	277	0	0	279	0	0.00118388	Top116
k-mer_578	TAGTCGTCCTCGACGATCCAGGCGCCGCGCTTGTGCGCGTAGTCCAGCAGCATGCGGCGCCGCGCCAGGCTCATCACCATGCCCAGCGGATACTGGTGCG	277	0	0	279	0	0.00088253	Top291
k-mer_579	TAGTCCAGCAGCATGCGGCGCCGCGCCAGGCTCATCACCATGCCCAGCGGATACTGGTGCGACGGCGTCACGAAGATGAAGCGCGGCGGATCCTGCAATT	277	0	0	279	0	0.000976855	Top220
k-mer_580	GTGCGCGTAGTCCAGCAGCATGCGGCGCCGCGCCAGGCTCATCACCATGCCCAGCGGATACTGGTGCGACGGCGTCACGAAGATGAAGCGCGGCGGATCC	277	0	0	279	0	0.000949418	Top246
k-mer_581	GTGACGCCGTCGCACCAGTATCCGCTGGGCATGGTGATGAGCCTGGCGCGGCGCCGCATGCTGCTGGACTACGCGCACAAGCGCGGCGCCTGGATCGTCG	277	0	0	279	0	0.00104471	Top177
k-mer_582	GTCGTCCTCGACGATCCAGGCGCCGCGCTTGTGCGCGTAGTCCAGCAGCATGCGGCGCCGCGCCAGGCTCATCACCATGCCCAGCGGATACTGGTGCGAC	277	0	0	279	0	0.00104536	Top175
k-mer_583	GTCGTAGTCGTCCTCGACGATCCAGGCGCCGCGCTTGTGCGCGTAGTCCAGCAGCATGCGGCGCCGCGCCAGGCTCATCACCATGCCCAGCGGATACTGG	277	0	0	279	0	0.00108399	Top147
k-mer_584	GTCCTCGACGATCCAGGCGCCGCGCTTGTGCGCGTAGTCCAGCAGCATGCGGCGCCGCGCCAGGCTCATCACCATGCCCAGCGGATACTGGTGCGACGGC	277	0	0	279	0	0.000956281	Top239
k-mer_585	GTCCAGCAGCATGCGGCGCCGCGCCAGGCTCATCACCATGCCCAGCGGATACTGGTGCGACGGCGTCACGAAGATGAAGCGCGGCGGATCCTGCAATTGC	277	0	0	279	0	0.000950121	Top245
k-mer_586	GTAGTCGTCCTCGACGATCCAGGCGCCGCGCTTGTGCGCGTAGTCCAGCAGCATGCGGCGCCGCGCCAGGCTCATCACCATGCCCAGCGGATACTGGTGC	277	0	0	279	0	0.00090527	Top278
k-mer_587	GTAGTCCAGCAGCATGCGGCGCCGCGCCAGGCTCATCACCATGCCCAGCGGATACTGGTGCGACGGCGTCACGAAGATGAAGCGCGGCGGATCCTGCAAT	277	0	0	279	0	0.00106539	Top161
k-mer_588	GGGCATGGTGATGAGCCTGGCGCGGCGCCGCATGCTGCTGGACTACGCGCACAAGCGCGGCGCCTGGATCGTCGAGGACGACTACGACAGCGAGTTCCGC	277	0	0	279	0	0.00101013	Top198
k-mer_589	GGCGCCGCGCTTGTGCGCGTAGTCCAGCAGCATGCGGCGCCGCGCCAGGCTCATCACCATGCCCAGCGGATACTGGTGCGACGGCGTCACGAAGATGAAG	277	0	0	279	0	0.000776088	Top327
k-mer_590	GGCATGGTGATGAGCCTGGCGCGGCGCCGCATGCTGCTGGACTACGCGCACAAGCGCGGCGCCTGGATCGTCGAGGACGACTACGACAGCGAGTTCCGCT	277	0	0	279	0	0.0010092	Top199
k-mer_591	GGAACTCGCTGTCGTAGTCGTCCTCGACGATCCAGGCGCCGCGCTTGTGCGCGTAGTCCAGCAGCATGCGGCGCCGCGCCAGGCTCATCACCATGCCCAG	277	0	0	279	0	0.00104711	Top173
k-mer_592	GCTTGTGCGCGTAGTCCAGCAGCATGCGGCGCCGCGCCAGGCTCATCACCATGCCCAGCGGATACTGGTGCGACGGCGTCACGAAGATGAAGCGCGGCGG	277	0	0	279	0	0.0011143	Top133
k-mer_593	GCTTCATCTTCGTGACGCCGTCGCACCAGTATCCGCTGGGCATGGTGATGAGCCTGGCGCGGCGCCGCATGCTGCTGGACTACGCGCACAAGCGCGGCGC	277	0	0	279	0	0.00106645	Top158
k-mer_594	CTGTCGTAGTCGTCCTCGACGATCCAGGCGCCGCGCTTGTGCGCGTAGTCCAGCAGCATGCGGCGCCGCGCCAGGCTCATCACCATGCCCAGCGGATACT	277	0	0	279	0	0.00109725	Top139
k-mer_595	GCGCTTGTGCGCGTAGTCCAGCAGCATGCGGCGCCGCGCCAGGCTCATCACCATGCCCAGCGGATACTGGTGCGACGGCGTCACGAAGATGAAGCGCGGC	277	0	0	279	0	0.00133243	Top106
k-mer_596	GCGCTTCATCTTCGTGACGCCGTCGCACCAGTATCCGCTGGGCATGGTGATGAGCCTGGCGCGGCGCCGCATGCTGCTGGACTACGCGCACAAGCGCGGC	277	0	0	279	0	0.000883015	Top290
k-mer_597	GCGCGTAGTCCAGCAGCATGCGGCGCCGCGCCAGGCTCATCACCATGCCCAGCGGATACTGGTGCGACGGCGTCACGAAGATGAAGCGCGGCGGATCCTG	277	0	0	279	0	0.000878467	Top293
k-mer_598	GCATGGTGATGAGCCTGGCGCGGCGCCGCATGCTGCTGGACTACGCGCACAAGCGCGGCGCCTGGATCGTCGAGGACGACTACGACAGCGAGTTCCGCTT	277	0	0	279	0	0.00108538	Top145
k-mer_599	GCAGGATCCGCCGCGCTTCATCTTCGTGACGCCGTCGCACCAGTATCCGCTGGGCATGGTGATGAGCCTGGCGCGGCGCCGCATGCTGCTGGACTACGCG	277	0	0	279	0	0.000994161	Top210
k-mer_600	GATCCAGGCGCCGCGCTTGTGCGCGTAGTCCAGCAGCATGCGGCGCCGCGCCAGGCTCATCACCATGCCCAGCGGATACTGGTGCGACGGCGTCACGAAG	277	0	0	279	0	0.000981372	Top218
k-mer_601	GACGCCGTCGCACCAGTATCCGCTGGGCATGGTGATGAGCCTGGCGCGGCGCCGCATGCTGCTGGACTACGCGCACAAGCGCGGCGCCTGGATCGTCGAG	277	0	0	279	0	0.000884153	Top289
k-mer_602	TCCGCCGCGCTTCATCTTCGTGACGCCGTCGCACCAGTATCCGCTGGGCATGGTGATGAGCCTGGCGCGGCGCCGCATGCTGCTGGACTACGCGCACAAG	277	0	0	279	0	0.00096643	Top232
k-mer_603	TCCGCTGGGCATGGTGATGAGCCTGGCGCGGCGCCGCATGCTGCTGGACTACGCGCACAAGCGCGGCGCCTGGATCGTCGAGGACGACTACGACAGCGAG	277	0	0	279	0	0.00102178	Top187
k-mer_604	TCCTCGACGATCCAGGCGCCGCGCTTGTGCGCGTAGTCCAGCAGCATGCGGCGCCGCGCCAGGCTCATCACCATGCCCAGCGGATACTGGTGCGACGGCG	277	0	0	279	0	0.000957221	Top238
k-mer_605	TCGCACCAGTATCCGCTGGGCATGGTGATGAGCCTGGCGCGGCGCCGCATGCTGCTGGACTACGCGCACAAGCGCGGCGCCTGGATCGTCGAGGACGACT	277	0	0	279	0	0.000960974	Top236
k-mer_606	CAATTGCAGGATCCGCCGCGCTTCATCTTCGTGACGCCGTCGCACCAGTATCCGCTGGGCATGGTGATGAGCCTGGCGCGGCGCCGCATGCTGCTGGACT	277	0	0	279	0	0.00101733	Top191
k-mer_607	CCAGGCGCCGCGCTTGTGCGCGTAGTCCAGCAGCATGCGGCGCCGCGCCAGGCTCATCACCATGCCCAGCGGATACTGGTGCGACGGCGTCACGAAGATG	277	0	0	279	0	0.000861832	Top299
k-mer_608	CCGCTGGGCATGGTGATGAGCCTGGCGCGGCGCCGCATGCTGCTGGACTACGCGCACAAGCGCGGCGCCTGGATCGTCGAGGACGACTACGACAGCGAGT	277	0	0	279	0	0.000782045	Top324
k-mer_609	CCTCGACGATCCAGGCGCCGCGCTTGTGCGCGTAGTCCAGCAGCATGCGGCGCCGCGCCAGGCTCATCACCATGCCCAGCGGATACTGGTGCGACGGCGT	277	0	0	279	0	0.00104597	Top174
k-mer_610	CGAAGCGGAACTCGCTGTCGTAGTCGTCCTCGACGATCCAGGCGCCGCGCTTGTGCGCGTAGTCCAGCAGCATGCGGCGCCGCGCCAGGCTCATCACCAT	277	0	0	279	0	0.000995403	Top209
k-mer_611	CGCGCTTCATCTTCGTGACGCCGTCGCACCAGTATCCGCTGGGCATGGTGATGAGCCTGGCGCGGCGCCGCATGCTGCTGGACTACGCGCACAAGCGCGG	277	0	0	279	0	0.000922879	Top265
k-mer_612	CGCGCTTGTGCGCGTAGTCCAGCAGCATGCGGCGCCGCGCCAGGCTCATCACCATGCCCAGCGGATACTGGTGCGACGGCGTCACGAAGATGAAGCGCGG	277	0	0	279	0	0.000985557	Top214
k-mer_613	CGCTGGGCATGGTGATGAGCCTGGCGCGGCGCCGCATGCTGCTGGACTACGCGCACAAGCGCGGCGCCTGGATCGTCGAGGACGACTACGACAGCGAGTT	277	0	0	279	0	0.000695502	Top345
k-mer_614	CGCTTCATCTTCGTGACGCCGTCGCACCAGTATCCGCTGGGCATGGTGATGAGCCTGGCGCGGCGCCGCATGCTGCTGGACTACGCGCACAAGCGCGGCG	277	0	0	279	0	0.000982591	Top216
k-mer_615	CGCTTGTGCGCGTAGTCCAGCAGCATGCGGCGCCGCGCCAGGCTCATCACCATGCCCAGCGGATACTGGTGCGACGGCGTCACGAAGATGAAGCGCGGCG	277	0	0	279	0	0.00103768	Top181
k-mer_616	CGTAGTCGTCCTCGACGATCCAGGCGCCGCGCTTGTGCGCGTAGTCCAGCAGCATGCGGCGCCGCGCCAGGCTCATCACCATGCCCAGCGGATACTGGTG	277	0	0	279	0	0.000924126	Top264
k-mer_617	CGTCCTCGACGATCCAGGCGCCGCGCTTGTGCGCGTAGTCCAGCAGCATGCGGCGCCGCGCCAGGCTCATCACCATGCCCAGCGGATACTGGTGCGACGG	277	0	0	279	0	0.00124044	Top112
k-mer_618	TTGTGCGCGTAGTCCAGCAGCATGCGGCGCCGCGCCAGGCTCATCACCATGCCCAGCGGATACTGGTGCGACGGCGTCACGAAGATGAAGCGCGGCGGAT	277	0	0	279	0	0.000824331	Top318
k-mer_619	GACGATCCAGGCGCCGCGCTTGTGCGCGTAGTCCAGCAGCATGCGGCGCCGCGCCAGGCTCATCACCATGCCCAGCGGATACTGGTGCGACGGCGTCACG	277	0	0	279	0	0.00118798	Top115
k-mer_620	TTGCAGGATCCGCCGCGCTTCATCTTCGTGACGCCGTCGCACCAGTATCCGCTGGGCATGGTGATGAGCCTGGCGCGGCGCCGCATGCTGCTGGACTACG	277	0	0	279	0	0.00115231	Top125
k-mer_621	TTCATCTTCGTGACGCCGTCGCACCAGTATCCGCTGGGCATGGTGATGAGCCTGGCGCGGCGCCGCATGCTGCTGGACTACGCGCACAAGCGCGGCGCCT	277	0	0	279	0	0.00113948	Top128
k-mer_622	TGTGCGCGTAGTCCAGCAGCATGCGGCGCCGCGCCAGGCTCATCACCATGCCCAGCGGATACTGGTGCGACGGCGTCACGAAGATGAAGCGCGGCGGATC	277	0	0	279	0	0.00103427	Top182
k-mer_623	TGTCGTAGTCGTCCTCGACGATCCAGGCGCCGCGCTTGTGCGCGTAGTCCAGCAGCATGCGGCGCCGCGCCAGGCTCATCACCATGCCCAGCGGATACTG	277	0	0	279	0	0.000930908	Top259
k-mer_624	TGGTGATGAGCCTGGCGCGGCGCCGCATGCTGCTGGACTACGCGCACAAGCGCGGCGCCTGGATCGTCGAGGACGACTACGACAGCGAGTTCCGCTTCGA	277	0	0	279	0	0.000943738	Top250
k-mer_625	TGGGCATGGTGATGAGCCTGGCGCGGCGCCGCATGCTGCTGGACTACGCGCACAAGCGCGGCGCCTGGATCGTCGAGGACGACTACGACAGCGAGTTCCG	277	0	0	279	0	0.00122266	Top113
k-mer_626	TGCGCGTAGTCCAGCAGCATGCGGCGCCGCGCCAGGCTCATCACCATGCCCAGCGGATACTGGTGCGACGGCGTCACGAAGATGAAGCGCGGCGGATCCT	277	0	0	279	0	0.00105671	Top166
k-mer_627	TGCAGGATCCGCCGCGCTTCATCTTCGTGACGCCGTCGCACCAGTATCCGCTGGGCATGGTGATGAGCCTGGCGCGGCGCCGCATGCTGCTGGACTACGC	277	0	0	279	0	0.000959679	Top237
k-mer_628	TGACGCCGTCGCACCAGTATCCGCTGGGCATGGTGATGAGCCTGGCGCGGCGCCGCATGCTGCTGGACTACGCGCACAAGCGCGGCGCCTGGATCGTCGA	277	0	0	279	0	0.000901516	Top280
k-mer_629	TCTTCGTGACGCCGTCGCACCAGTATCCGCTGGGCATGGTGATGAGCCTGGCGCGGCGCCGCATGCTGCTGGACTACGCGCACAAGCGCGGCGCCTGGAT	277	0	0	279	0	0.000858291	Top303
k-mer_630	TCGTGACGCCGTCGCACCAGTATCCGCTGGGCATGGTGATGAGCCTGGCGCGGCGCCGCATGCTGCTGGACTACGCGCACAAGCGCGGCGCCTGGATCGT	277	0	0	279	0	0.000920205	Top269
k-mer_631	TCGTCCTCGACGATCCAGGCGCCGCGCTTGTGCGCGTAGTCCAGCAGCATGCGGCGCCGCGCCAGGCTCATCACCATGCCCAGCGGATACTGGTGCGACG	277	0	0	279	0	0.00073854	Top333
k-mer_632	TCGTAGTCGTCCTCGACGATCCAGGCGCCGCGCTTGTGCGCGTAGTCCAGCAGCATGCGGCGCCGCGCCAGGCTCATCACCATGCCCAGCGGATACTGGT	277	0	0	279	0	0.000971382	Top227
k-mer_633	TCGCTGTCGTAGTCGTCCTCGACGATCCAGGCGCCGCGCTTGTGCGCGTAGTCCAGCAGCATGCGGCGCCGCGCCAGGCTCATCACCATGCCCAGCGGAT	277	0	0	279	0	0.00105291	Top170
k-mer_634	TTCGTGACGCCGTCGCACCAGTATCCGCTGGGCATGGTGATGAGCCTGGCGCGGCGCCGCATGCTGCTGGACTACGCGCACAAGCGCGGCGCCTGGATCG	277	0	0	279	0	0.00087501	Top296
k-mer_635	GAAGCGGAACTCGCTGTCGTAGTCGTCCTCGACGATCCAGGCGCCGCGCTTGTGCGCGTAGTCCAGCAGCATGCGGCGCCGCGCCAGGCTCATCACCATG	277	0	0	279	0	0.00110337	Top137
k-mer_636	TGCCCTGGGCGTG	279	0	0	277	0	0.0014247	Top100
k-mer_637	CAAGGTTCGGT	279	0	56	277	0	0.00135118	Top105
k-mer_638	TCGCTCGCCAGG	279	0	0	277	0	0.00121875	Top114
k-mer_639	TCGCCAGGGCAT	279	0	2	277	0	0.00111225	Top135
k-mer_640	TCCAGGTTGATCAGC	279	0	0	277	0	0.0012989	Top107
k-mer_641	TATCCGCTGGGCACGGT	279	0	0	277	0	0.00126572	Top109
k-mer_642	GTGCCCTGGGCGT	279	0	0	277	0	0.00139697	Top102
k-mer_643	TCACCGTGCCCAGCG	279	0	0	277	0	0.00125859	Top110
k-mer_644	CGTGCCCAGCGGAT	339	0	0	277	0	0.00182835	Top79
k-mer_645	CGCCACCGAACCTTG	279	0	0	277	0	0.00109798	Top138
k-mer_646	CGAACGTGCCCTG	335	0	0	277	0	0.000975321	Top223
k-mer_647	CCGCTGGGCACGGT	339	0	0	277	0	0.00172617	Top82
k-mer_648	GCTGATCAACCTGG	339	0	0	277	0	0.00200306	Top75
k-mer_649	TTCCTGCATGCTG	175	0	0	381	0	0.000471794	Top428
k-mer_650	GTCGGCCGGCACCGCGAGGATGAAATGGTCCTGCTCCAGGTCGATCAGCTCGGCATCGCAGGCGTCGAACAGCGGCGTGCGCAGCAGCGCCACGTCCACG	272	0	0	284	0	0.000269136	Top508
k-mer_651	TACCGTGGACGTGGCGCTGCTGCGCACGCCGCTGTTCGACGCCTGCGATGCCGAGCTGATCGACCTGGAGCAGGACCATTTCATCCTCGCGGTGCCGGCC	272	0	0	284	0	0.000157683	Top777
k-mer_652	GTGGACGTGGCGCTGCTGCGCACGCCGCTGTTCGACGCCTGCGATGCCGAGCTGATCGACCTGGAGCAGGACCATTTCATCCTCGCGGTGCCGGCCGACC	272	0	0	284	0	0.000143642	Top874
k-mer_653	GTGAGCGAACTGGCGGCCCATACCGTGGACGTGGCGCTGCTGCGCACGCCGCTGTTCGACGCCTGCGATGCCGAGCTGATCGACCTGGAGCAGGACCATT	272	0	0	284	0	0.000125322	Top975
k-mer_654	GTCGATCAGCTCGGCATCGCAGGCGTCGAACAGCGGCGTGCGCAGCAGCGCCACGTCCACGGTATGGGCCGCCAGTTCGCTCACCAGCTCGTGGGTGGTG	272	0	0	284	0	0.000187667	Top662
k-mer_655	GGCCGTCCAGGTCGGCCAGCCGCGCGCAGCTTTGCTGCGCCAGCGGATGGTCGGCCGGCACCGCGAGGATGAAATGGTCCTGCTCCAGGTCGATCAGCTC	272	0	0	284	0	0.00021593	Top588
k-mer_656	GGTGAGCGAACTGGCGGCCCATACCGTGGACGTGGCGCTGCTGCGCACGCCGCTGTTCGACGCCTGCGATGCCGAGCTGATCGACCTGGAGCAGGACCAT	272	0	0	284	0	0.000172707	Top709
k-mer_657	GGTCGATCAGCTCGGCATCGCAGGCGTCGAACAGCGGCGTGCGCAGCAGCGCCACGTCCACGGTATGGGCCGCCAGTTCGCTCACCAGCTCGTGGGTGGT	272	0	0	284	0	0.000145096	Top861
k-mer_658	GGTCCTGCTCCAGGTCGATCAGCTCGGCATCGCAGGCGTCGAACAGCGGCGTGCGCAGCAGCGCCACGTCCACGGTATGGGCCGCCAGTTCGCTCACCAG	272	0	0	284	0	0.00019572	Top643
k-mer_659	GGCGGCCCATACCGTGGACGTGGCGCTGCTGCGCACGCCGCTGTTCGACGCCTGCGATGCCGAGCTGATCGACCTGGAGCAGGACCATTTCATCCTCGCG	272	0	0	284	0	0.000218587	Top583
k-mer_660	TCCACCACCCACGAGCTGGTGAGCGAACTGGCGGCCCATACCGTGGACGTGGCGCTGCTGCGCACGCCGCTGTTCGACGCCTGCGATGCCGAGCTGATCG	272	0	0	284	0	0.000123552	Top989
k-mer_661	GGCCCATACCGTGGACGTGGCGCTGCTGCGCACGCCGCTGTTCGACGCCTGCGATGCCGAGCTGATCGACCTGGAGCAGGACCATTTCATCCTCGCGGTG	272	0	0	284	0	0.000179003	Top689
k-mer_662	GTCCTGCTCCAGGTCGATCAGCTCGGCATCGCAGGCGTCGAACAGCGGCGTGCGCAGCAGCGCCACGTCCACGGTATGGGCCGCCAGTTCGCTCACCAGC	272	0	0	284	0	0.000241683	Top547
k-mer_663	TCCAGGTCGATCAGCTCGGCATCGCAGGCGTCGAACAGCGGCGTGCGCAGCAGCGCCACGTCCACGGTATGGGCCGCCAGTTCGCTCACCAGCTCGTGGG	272	0	0	284	0	0.000221645	Top572
k-mer_664	TGAAGCGCTGGCCGTCCAGGTCGGCCAGCCGCGCGCAGCTTTGCTGCGCCAGCGGATGGTCGGCCGGCACCGCGAGGATGAAATGGTCCTGCTCCAGGTC	272	0	0	284	0	0.000328762	Top475
k-mer_665	TCGACCTGGAGCAGGACCATTTCATCCTCGCGGTGCCGGCCGACCATCCGCTGGCGCAGCAAAGCTGCGCGCGGCTGGCCGACCTGGACGGCCAGCGCTT	272	0	0	284	0	0.000120414	Top1009
k-mer_666	TCGATCAGCTCGGCATCGCAGGCGTCGAACAGCGGCGTGCGCAGCAGCGCCACGTCCACGGTATGGGCCGCCAGTTCGCTCACCAGCTCGTGGGTGGTGG	272	0	0	284	0	0.00010766	Top1066
k-mer_667	TCGGCCGGCACCGCGAGGATGAAATGGTCCTGCTCCAGGTCGATCAGCTCGGCATCGCAGGCGTCGAACAGCGGCGTGCGCAGCAGCGCCACGTCCACGG	272	0	0	284	0	0.00020758	Top607
k-mer_668	TGAAATGGTCCTGCTCCAGGTCGATCAGCTCGGCATCGCAGGCGTCGAACAGCGGCGTGCGCAGCAGCGCCACGTCCACGGTATGGGCCGCCAGTTCGCT	272	0	0	284	0	0.000187412	Top663
k-mer_669	TGAGCGAACTGGCGGCCCATACCGTGGACGTGGCGCTGCTGCGCACGCCGCTGTTCGACGCCTGCGATGCCGAGCTGATCGACCTGGAGCAGGACCATTT	272	0	0	284	0	0.0002097	Top603
k-mer_670	TGATCGACCTGGAGCAGGACCATTTCATCCTCGCGGTGCCGGCCGACCATCCGCTGGCGCAGCAAAGCTGCGCGCGGCTGGCCGACCTGGACGGCCAGCG	272	0	0	284	0	0.000134927	Top920
k-mer_671	TGCCGAGCTGATCGACCTGGAGCAGGACCATTTCATCCTCGCGGTGCCGGCCGACCATCCGCTGGCGCAGCAAAGCTGCGCGCGGCTGGCCGACCTGGAC	272	0	0	284	0	0.000220984	Top573
k-mer_672	TGCTCCAGGTCGATCAGCTCGGCATCGCAGGCGTCGAACAGCGGCGTGCGCAGCAGCGCCACGTCCACGGTATGGGCCGCCAGTTCGCTCACCAGCTCGT	272	0	0	284	0	0.000135503	Top914
k-mer_673	TGGCCGTCCAGGTCGGCCAGCCGCGCGCAGCTTTGCTGCGCCAGCGGATGGTCGGCCGGCACCGCGAGGATGAAATGGTCCTGCTCCAGGTCGATCAGCT	272	0	0	284	0	0.000171886	Top713
k-mer_674	TGGCGGCCCATACCGTGGACGTGGCGCTGCTGCGCACGCCGCTGTTCGACGCCTGCGATGCCGAGCTGATCGACCTGGAGCAGGACCATTTCATCCTCGC	272	0	0	284	0	0.00013299	Top936
k-mer_675	TGGTCGGCCGGCACCGCGAGGATGAAATGGTCCTGCTCCAGGTCGATCAGCTCGGCATCGCAGGCGTCGAACAGCGGCGTGCGCAGCAGCGCCACGTCCA	272	0	0	284	0	0.000233981	Top556
k-mer_676	TGGTGAGCGAACTGGCGGCCCATACCGTGGACGTGGCGCTGCTGCGCACGCCGCTGTTCGACGCCTGCGATGCCGAGCTGATCGACCTGGAGCAGGACCA	272	0	0	284	0	0.000274027	Top501
k-mer_677	GGCACCGCGAGGATGAAATGGTCCTGCTCCAGGTCGATCAGCTCGGCATCGCAGGCGTCGAACAGCGGCGTGCGCAGCAGCGCCACGTCCACGGTATGGG	272	0	0	284	0	0.00032783	Top476
k-mer_678	TCCTGCTCCAGGTCGATCAGCTCGGCATCGCAGGCGTCGAACAGCGGCGTGCGCAGCAGCGCCACGTCCACGGTATGGGCCGCCAGTTCGCTCACCAGCT	272	0	0	284	0	0.000204375	Top612
k-mer_679	GGATGAAATGGTCCTGCTCCAGGTCGATCAGCTCGGCATCGCAGGCGTCGAACAGCGGCGTGCGCAGCAGCGCCACGTCCACGGTATGGGCCGCCAGTTC	272	0	0	284	0	0.000201956	Top622
k-mer_680	CTGCTCCAGGTCGATCAGCTCGGCATCGCAGGCGTCGAACAGCGGCGTGCGCAGCAGCGCCACGTCCACGGTATGGGCCGCCAGTTCGCTCACCAGCTCG	272	0	0	284	0	0.000155406	Top789
k-mer_681	GCTGGCCGTCCAGGTCGGCCAGCCGCGCGCAGCTTTGCTGCGCCAGCGGATGGTCGGCCGGCACCGCGAGGATGAAATGGTCCTGCTCCAGGTCGATCAG	272	0	0	284	0	0.000248151	Top535
k-mer_682	AGGATGAAATGGTCCTGCTCCAGGTCGATCAGCTCGGCATCGCAGGCGTCGAACAGCGGCGTGCGCAGCAGCGCCACGTCCACGGTATGGGCCGCCAGTT	272	0	0	284	0	0.000226806	Top563
k-mer_683	ATCGACCTGGAGCAGGACCATTTCATCCTCGCGGTGCCGGCCGACCATCCGCTGGCGCAGCAAAGCTGCGCGCGGCTGGCCGACCTGGACGGCCAGCGCT	272	0	0	284	0	0.000191573	Top652
k-mer_684	CAGGTCGATCAGCTCGGCATCGCAGGCGTCGAACAGCGGCGTGCGCAGCAGCGCCACGTCCACGGTATGGGCCGCCAGTTCGCTCACCAGCTCGTGGGTG	272	0	0	284	0	0.00014518	Top860
k-mer_685	CCACCCACGAGCTGGTGAGCGAACTGGCGGCCCATACCGTGGACGTGGCGCTGCTGCGCACGCCGCTGTTCGACGCCTGCGATGCCGAGCTGATCGACCT	272	0	0	284	0	0.000235594	Top553
k-mer_686	CCAGGTCGATCAGCTCGGCATCGCAGGCGTCGAACAGCGGCGTGCGCAGCAGCGCCACGTCCACGGTATGGGCCGCCAGTTCGCTCACCAGCTCGTGGGT	272	0	0	284	0	0.00013457	Top923
k-mer_687	CCGGCACCGCGAGGATGAAATGGTCCTGCTCCAGGTCGATCAGCTCGGCATCGCAGGCGTCGAACAGCGGCGTGCGCAGCAGCGCCACGTCCACGGTATG	272	0	0	284	0	0.000166666	Top738
k-mer_688	CCGTCCAGGTCGGCCAGCCGCGCGCAGCTTTGCTGCGCCAGCGGATGGTCGGCCGGCACCGCGAGGATGAAATGGTCCTGCTCCAGGTCGATCAGCTCGG	272	0	0	284	0	0.00019224	Top650
k-mer_689	CGGCACCGCGAGGATGAAATGGTCCTGCTCCAGGTCGATCAGCTCGGCATCGCAGGCGTCGAACAGCGGCGTGCGCAGCAGCGCCACGTCCACGGTATGG	272	0	0	284	0	0.000174879	Top707
k-mer_690	CGGCCCATACCGTGGACGTGGCGCTGCTGCGCACGCCGCTGTTCGACGCCTGCGATGCCGAGCTGATCGACCTGGAGCAGGACCATTTCATCCTCGCGGT	272	0	0	284	0	0.000218762	Top581
k-mer_691	CGGCCGGCACCGCGAGGATGAAATGGTCCTGCTCCAGGTCGATCAGCTCGGCATCGCAGGCGTCGAACAGCGGCGTGCGCAGCAGCGCCACGTCCACGGT	272	0	0	284	0	0.000222854	Top569
k-mer_692	CTCCAGGTCGATCAGCTCGGCATCGCAGGCGTCGAACAGCGGCGTGCGCAGCAGCGCCACGTCCACGGTATGGGCCGCCAGTTCGCTCACCAGCTCGTGG	272	0	0	284	0	0.000178683	Top690
k-mer_693	CTGGCGGCCCATACCGTGGACGTGGCGCTGCTGCGCACGCCGCTGTTCGACGCCTGCGATGCCGAGCTGATCGACCTGGAGCAGGACCATTTCATCCTCG	272	0	0	284	0	0.00015282	Top807
k-mer_694	GAAGCGCTGGCCGTCCAGGTCGGCCAGCCGCGCGCAGCTTTGCTGCGCCAGCGGATGGTCGGCCGGCACCGCGAGGATGAAATGGTCCTGCTCCAGGTCG	272	0	0	284	0	0.000203736	Top615
k-mer_695	GGACGTGGCGCTGCTGCGCACGCCGCTGTTCGACGCCTGCGATGCCGAGCTGATCGACCTGGAGCAGGACCATTTCATCCTCGCGGTGCCGGCCGACCAT	272	0	0	284	0	0.000168493	Top729
k-mer_696	GAGCTGGTGAGCGAACTGGCGGCCCATACCGTGGACGTGGCGCTGCTGCGCACGCCGCTGTTCGACGCCTGCGATGCCGAGCTGATCGACCTGGAGCAGG	272	0	0	284	0	0.000186358	Top668
k-mer_697	GAGCGAACTGGCGGCCCATACCGTGGACGTGGCGCTGCTGCGCACGCCGCTGTTCGACGCCTGCGATGCCGAGCTGATCGACCTGGAGCAGGACCATTTC	272	0	0	284	0	0.000133981	Top927
k-mer_698	GCTGATCGACCTGGAGCAGGACCATTTCATCCTCGCGGTGCCGGCCGACCATCCGCTGGCGCAGCAAAGCTGCGCGCGGCTGGCCGACCTGGACGGCCAG	272	0	0	284	0	0.000167395	Top736
k-mer_699	GCTCCAGGTCGATCAGCTCGGCATCGCAGGCGTCGAACAGCGGCGTGCGCAGCAGCGCCACGTCCACGGTATGGGCCGCCAGTTCGCTCACCAGCTCGTG	272	0	0	284	0	0.000150491	Top818
k-mer_700	GCGCTGGCCGTCCAGGTCGGCCAGCCGCGCGCAGCTTTGCTGCGCCAGCGGATGGTCGGCCGGCACCGCGAGGATGAAATGGTCCTGCTCCAGGTCGATC	272	0	0	284	0	0.000129344	Top952
k-mer_701	GCGAACTGGCGGCCCATACCGTGGACGTGGCGCTGCTGCGCACGCCGCTGTTCGACGCCTGCGATGCCGAGCTGATCGACCTGGAGCAGGACCATTTCAT	272	0	0	284	0	0.000184221	Top677
k-mer_702	GCCGTCCAGGTCGGCCAGCCGCGCGCAGCTTTGCTGCGCCAGCGGATGGTCGGCCGGCACCGCGAGGATGAAATGGTCCTGCTCCAGGTCGATCAGCTCG	272	0	0	284	0	0.000220504	Top576
k-mer_703	GCGGCCCATACCGTGGACGTGGCGCTGCTGCGCACGCCGCTGTTCGACGCCTGCGATGCCGAGCTGATCGACCTGGAGCAGGACCATTTCATCCTCGCGG	272	0	0	284	0	0.000113047	Top1040
k-mer_704	GCCGAGCTGATCGACCTGGAGCAGGACCATTTCATCCTCGCGGTGCCGGCCGACCATCCGCTGGCGCAGCAAAGCTGCGCGCGGCTGGCCGACCTGGACG	272	0	0	284	0	0.000211288	Top598
k-mer_705	GCCCATACCGTGGACGTGGCGCTGCTGCGCACGCCGCTGTTCGACGCCTGCGATGCCGAGCTGATCGACCTGGAGCAGGACCATTTCATCCTCGCGGTGC	272	0	0	284	0	0.00024729	Top538
k-mer_706	GATGGTCGGCCGGCACCGCGAGGATGAAATGGTCCTGCTCCAGGTCGATCAGCTCGGCATCGCAGGCGTCGAACAGCGGCGTGCGCAGCAGCGCCACGTC	272	0	0	284	0	0.000176359	Top700
k-mer_707	GATGAAATGGTCCTGCTCCAGGTCGATCAGCTCGGCATCGCAGGCGTCGAACAGCGGCGTGCGCAGCAGCGCCACGTCCACGGTATGGGCCGCCAGTTCG	272	0	0	284	0	0.000159016	Top768
k-mer_708	GAGGATGAAATGGTCCTGCTCCAGGTCGATCAGCTCGGCATCGCAGGCGTCGAACAGCGGCGTGCGCAGCAGCGCCACGTCCACGGTATGGGCCGCCAGT	272	0	0	284	0	0.000262625	Top514
k-mer_709	GCCGGCACCGCGAGGATGAAATGGTCCTGCTCCAGGTCGATCAGCTCGGCATCGCAGGCGTCGAACAGCGGCGTGCGCAGCAGCGCCACGTCCACGGTAT	272	0	0	284	0	0.00019675	Top640
k-mer_710	GGGAGGTTGGCGATTTCCAGTTTCTCAAATCCGGTTCGGATGAACCATGCATACAACCTATTGAATCTTCACACCTAGCGGCGTGAGTACCTGCCTATCG	0	0	325	231	0	0.00014412	Top867
k-mer_711	AGGCAGGTACTCACGCCGCTAGGTGTGAAGATTCAATAGGTTGTATGCATGGTTCATCCGAACCGGATTTGAGAAACTGGAAATCGCCAACCTCCCAGTT	0	0	324	232	0	0.000193327	Top648
k-mer_712	TGGGAGGTTGGCGATTTCCAGTTTCTCAAATCCGGTTCGGATGAACCATGCATACAACCTATTGAATCTTCACACCTAGCGGCGTGAGTACCTGCCTATC	0	0	325	231	0	0.000149898	Top822
k-mer_713	TGAGTGAACTGGGAGGTTGGCGATTTCCAGTTTCTCAAATCCGGTTCGGATGAACCATGCATACAACCTATTGAATCTTCACACCTAGCGGCGTGAGTAC	0	0	324	232	0	0.000151503	Top811
k-mer_714	TGAACTGGGAGGTTGGCGATTTCCAGTTTCTCAAATCCGGTTCGGATGAACCATGCATACAACCTATTGAATCTTCACACCTAGCGGCGTGAGTACCTGC	0	0	324	232	0	0.000159558	Top766
k-mer_715	TCCTTGAGTGAACTGGGAGGTTGGCGATTTCCAGTTTCTCAAATCCGGTTCGGATGAACCATGCATACAACCTATTGAATCTTCACACCTAGCGGCGTGA	0	0	324	232	0	0.000124804	Top981
k-mer_716	TAGGCAGGTACTCACGCCGCTAGGTGTGAAGATTCAATAGGTTGTATGCATGGTTCATCCGAACCGGATTTGAGAAACTGGAAATCGCCAACCTCCCAGT	0	0	324	232	0	0.000168852	Top728
k-mer_717	GTGAACTGGGAGGTTGGCGATTTCCAGTTTCTCAAATCCGGTTCGGATGAACCATGCATACAACCTATTGAATCTTCACACCTAGCGGCGTGAGTACCTG	0	0	324	232	0	0.000163031	Top753
k-mer_718	GGTACTCACGCCGCTAGGTGTGAAGATTCAATAGGTTGTATGCATGGTTCATCCGAACCGGATTTGAGAAACTGGAAATCGCCAACCTCCCAGTTCACTC	0	0	324	232	0	0.000189477	Top656
k-mer_719	GGCTCCTTGAGTGAACTGGGAGGTTGGCGATTTCCAGTTTCTCAAATCCGGTTCGGATGAACCATGCATACAACCTATTGAATCTTCACACCTAGCGGCG	0	0	324	232	0	0.00018458	Top674
k-mer_720	GGGCTCCTTGAGTGAACTGGGAGGTTGGCGATTTCCAGTTTCTCAAATCCGGTTCGGATGAACCATGCATACAACCTATTGAATCTTCACACCTAGCGGC	0	0	324	232	0	0.00015544	Top787
k-mer_721	GCTCCTTGAGTGAACTGGGAGGTTGGCGATTTCCAGTTTCTCAAATCCGGTTCGGATGAACCATGCATACAACCTATTGAATCTTCACACCTAGCGGCGT	0	0	324	232	0	0.000129604	Top950
k-mer_722	TTGAGTGAACTGGGAGGTTGGCGATTTCCAGTTTCTCAAATCCGGTTCGGATGAACCATGCATACAACCTATTGAATCTTCACACCTAGCGGCGTGAGTA	0	0	324	232	0	0.000185321	Top672
k-mer_723	CTTGAGTGAACTGGGAGGTTGGCGATTTCCAGTTTCTCAAATCCGGTTCGGATGAACCATGCATACAACCTATTGAATCTTCACACCTAGCGGCGTGAGT	0	0	324	232	0	0.000202065	Top621
k-mer_724	CTGGGAGGTTGGCGATTTCCAGTTTCTCAAATCCGGTTCGGATGAACCATGCATACAACCTATTGAATCTTCACACCTAGCGGCGTGAGTACCTGCCTAT	0	0	324	232	0	0.000155318	Top790
k-mer_725	CTCCTTGAGTGAACTGGGAGGTTGGCGATTTCCAGTTTCTCAAATCCGGTTCGGATGAACCATGCATACAACCTATTGAATCTTCACACCTAGCGGCGTG	0	0	324	232	0	0.000213337	Top593
k-mer_726	CTCACGCCGCTAGGTGTGAAGATTCAATAGGTTGTATGCATGGTTCATCCGAACCGGATTTGAGAAACTGGAAATCGCCAACCTCCCAGTTCACTCAAGG	0	0	324	232	0	0.000196364	Top642
k-mer_727	AGTGAACTGGGAGGTTGGCGATTTCCAGTTTCTCAAATCCGGTTCGGATGAACCATGCATACAACCTATTGAATCTTCACACCTAGCGGCGTGAGTACCT	0	0	324	232	0	0.000178021	Top694
k-mer_728	GGCAGGTACTCACGCCGCTAGGTGTGAAGATTCAATAGGTTGTATGCATGGTTCATCCGAACCGGATTTGAGAAACTGGAAATCGCCAACCTCCCAGTTC	0	0	324	232	0	0.000172371	Top710
k-mer_729	TGGCGATTTCCAGTTTCTCAAATCCGGTTCGGATGAACCATGCATACAACCTATTGAATCTTCACACCTAGCGGCGTGAGTACCTGCCTATCGTGCCCCT	0	0	386	170	0	9.68176e-05	Top1119
k-mer_730	GGCTCCTTGAGTGAACTGGGGGGTTGGCGATTTCCAGTTTCTCAAATCCGGTTCGGATGAACCATGCATACAACCTATTGAATCTTCACAGCTAGTGCGG	365	0	0	191	0	0.000877757	Top294
k-mer_731	GGGCTCCTTGAGTGAACTGGGGGGTTGGCGATTTCCAGTTTCTCAAATCCGGTTCGGATGAACCATGCATACAACCTATTGAATCTTCACAGCTAGTGCG	365	0	0	191	0	0.00106926	Top155
k-mer_732	GGTACAGCCATACGGACGCCAAGGCGCCCGACCGGGCCTCCTCGGGCCGCAGCGACAACTACCACCTGGGCGTGTACGGCGGCACCCAATCGGGCGCCCT	270	0	0	286	0	0.000322954	Top478
k-mer_733	TACCACCTGGGCGTGTACGGCGGCACCCAATCGGGCGCCCTGGGCGTGCGCACGGGCCTGGCCTACTCCTGGCACGACATCCGCACCCGGCGCTCGGTAG	270	0	0	286	0	0.000285691	Top496
k-mer_734	TACAGCCATACGGACGCCAAGGCGCCCGACCGGGCCTCCTCGGGCCGCAGCGACAACTACCACCTGGGCGTGTACGGCGGCACCCAATCGGGCGCCCTGG	270	0	0	286	0	0.000465165	Top429
k-mer_735	GTGTACGGCGGCACCCAATCGGGCGCCCTGGGCGTGCGCACGGGCCTGGCCTACTCCTGGCACGACATCCGCACCCGGCGCTCGGTAGACATCCCGGGAC	270	0	0	286	0	0.000283048	Top497
k-mer_736	GTGCGGATGTCGTGCCAGGAGTAGGCCAGGCCCGTGCGCACGCCCAGGGCGCCCGATTGGGTGCCGCCGTACACGCCCAGGTGGTAGTTGTCGCTGCGGC	270	0	0	286	0	0.00034479	Top461
k-mer_737	TACCGAGCGCCGGGTGCGGATGTCGTGCCAGGAGTAGGCCAGGCCCGTGCGCACGCCCAGGGCGCCCGATTGGGTGCCGCCGTACACGCCCAGGTGGTAG	270	0	0	286	0	0.000434568	Top437
k-mer_738	GTGCGCACGCCCAGGGCGCCCGATTGGGTGCCGCCGTACACGCCCAGGTGGTAGTTGTCGCTGCGGCCCGAGGAGGCCCGGTCGGGCGCCTTGGCGTCCG	270	0	0	286	0	0.000239237	Top548
k-mer_739	GTGCCAGGAGTAGGCCAGGCCCGTGCGCACGCCCAGGGCGCCCGATTGGGTGCCGCCGTACACGCCCAGGTGGTAGTTGTCGCTGCGGCCCGAGGAGGCC	270	0	0	286	0	0.000258275	Top519
k-mer_740	GTCTACCGAGCGCCGGGTGCGGATGTCGTGCCAGGAGTAGGCCAGGCCCGTGCGCACGCCCAGGGCGCCCGATTGGGTGCCGCCGTACACGCCCAGGTGG	270	0	0	286	0	0.000201242	Top624
k-mer_741	GTCGTGCCAGGAGTAGGCCAGGCCCGTGCGCACGCCCAGGGCGCCCGATTGGGTGCCGCCGTACACGCCCAGGTGGTAGTTGTCGCTGCGGCCCGAGGAG	270	0	0	286	0	0.000333226	Top472
k-mer_742	GTCGCTCAGTCCCGGGATGTCTACCGAGCGCCGGGTGCGGATGTCGTGCCAGGAGTAGGCCAGGCCCGTGCGCACGCCCAGGGCGCCCGATTGGGTGCCG	270	0	0	286	0	0.000198161	Top632
k-mer_743	GTAGGCCAGGCCCGTGCGCACGCCCAGGGCGCCCGATTGGGTGCCGCCGTACACGCCCAGGTGGTAGTTGTCGCTGCGGCCCGAGGAGGCCCGGTCGGGC	270	0	0	286	0	0.000256493	Top522
k-mer_744	GTACGGCGGCACCCAATCGGGCGCCCTGGGCGTGCGCACGGGCCTGGCCTACTCCTGGCACGACATCCGCACCCGGCGCTCGGTAGACATCCCGGGACTG	270	0	0	286	0	0.000357028	Top456
k-mer_745	GTACAGCCATACGGACGCCAAGGCGCCCGACCGGGCCTCCTCGGGCCGCAGCGACAACTACCACCTGGGCGTGTACGGCGGCACCCAATCGGGCGCCCTG	270	0	0	286	0	0.000264091	Top513
k-mer_746	GGTGCGGATGTCGTGCCAGGAGTAGGCCAGGCCCGTGCGCACGCCCAGGGCGCCCGATTGGGTGCCGCCGTACACGCCCAGGTGGTAGTTGTCGCTGCGG	270	0	0	286	0	0.000303744	Top485
k-mer_747	GGTGCCGCCGTACACGCCCAGGTGGTAGTTGTCGCTGCGGCCCGAGGAGGCCCGGTCGGGCGCCTTGGCGTCCGTATGGCTGTACCCGGCCAGGGCGCCC	270	0	0	286	0	0.000351567	Top458
k-mer_748	GGGTGCGGATGTCGTGCCAGGAGTAGGCCAGGCCCGTGCGCACGCCCAGGGCGCCCGATTGGGTGCCGCCGTACACGCCCAGGTGGTAGTTGTCGCTGCG	270	0	0	286	0	0.0003356	Top470
k-mer_749	TACGGACGCCAAGGCGCCCGACCGGGCCTCCTCGGGCCGCAGCGACAACTACCACCTGGGCGTGTACGGCGGCACCCAATCGGGCGCCCTGGGCGTGCGC	270	0	0	286	0	0.000268411	Top509
k-mer_750	TGTCGCTCAGTCCCGGGATGTCTACCGAGCGCCGGGTGCGGATGTCGTGCCAGGAGTAGGCCAGGCCCGTGCGCACGCCCAGGGCGCCCGATTGGGTGCC	270	0	0	286	0	0.000196631	Top641
k-mer_751	TCAGTCCCGGGATGTCTACCGAGCGCCGGGTGCGGATGTCGTGCCAGGAGTAGGCCAGGCCCGTGCGCACGCCCAGGGCGCCCGATTGGGTGCCGCCGTA	270	0	0	286	0	0.000312639	Top482
k-mer_752	TTGGGTGCCGCCGTACACGCCCAGGTGGTAGTTGTCGCTGCGGCCCGAGGAGGCCCGGTCGGGCGCCTTGGCGTCCGTATGGCTGTACCCGGCCAGGGCG	270	0	0	286	0	0.000388545	Top441
k-mer_753	TGTCTACCGAGCGCCGGGTGCGGATGTCGTGCCAGGAGTAGGCCAGGCCCGTGCGCACGCCCAGGGCGCCCGATTGGGTGCCGCCGTACACGCCCAGGTG	270	0	0	286	0	0.000336919	Top467
k-mer_754	TGTCGTGCCAGGAGTAGGCCAGGCCCGTGCGCACGCCCAGGGCGCCCGATTGGGTGCCGCCGTACACGCCCAGGTGGTAGTTGTCGCTGCGGCCCGAGGA	270	0	0	286	0	0.000243336	Top543
k-mer_755	GGGTGCCGCCGTACACGCCCAGGTGGTAGTTGTCGCTGCGGCCCGAGGAGGCCCGGTCGGGCGCCTTGGCGTCCGTATGGCTGTACCCGGCCAGGGCGCC	270	0	0	286	0	0.000247844	Top537
k-mer_756	TGTACGGCGGCACCCAATCGGGCGCCCTGGGCGTGCGCACGGGCCTGGCCTACTCCTGGCACGACATCCGCACCCGGCGCTCGGTAGACATCCCGGGACT	270	0	0	286	0	0.000297386	Top492
k-mer_757	TGGGTGCCGCCGTACACGCCCAGGTGGTAGTTGTCGCTGCGGCCCGAGGAGGCCCGGTCGGGCGCCTTGGCGTCCGTATGGCTGTACCCGGCCAGGGCGC	270	0	0	286	0	0.000249773	Top532
k-mer_758	TGGGCGTGTACGGCGGCACCCAATCGGGCGCCCTGGGCGTGCGCACGGGCCTGGCCTACTCCTGGCACGACATCCGCACCCGGCGCTCGGTAGACATCCC	270	0	0	286	0	0.000251698	Top527
k-mer_759	TGGGCGCCCTGGCCGGGTACAGCCATACGGACGCCAAGGCGCCCGACCGGGCCTCCTCGGGCCGCAGCGACAACTACCACCTGGGCGTGTACGGCGGCAC	270	0	0	286	0	0.000275474	Top499
k-mer_760	TAGGCCAGGCCCGTGCGCACGCCCAGGGCGCCCGATTGGGTGCCGCCGTACACGCCCAGGTGGTAGTTGTCGCTGCGGCCCGAGGAGGCCCGGTCGGGCG	270	0	0	286	0	0.00031119	Top483
k-mer_761	TGGCCGGGTACAGCCATACGGACGCCAAGGCGCCCGACCGGGCCTCCTCGGGCCGCAGCGACAACTACCACCTGGGCGTGTACGGCGGCACCCAATCGGG	270	0	0	286	0	0.00027158	Top503
k-mer_762	TGCGCACGCCCAGGGCGCCCGATTGGGTGCCGCCGTACACGCCCAGGTGGTAGTTGTCGCTGCGGCCCGAGGAGGCCCGGTCGGGCGCCTTGGCGTCCGT	270	0	0	286	0	0.000369818	Top447
k-mer_763	TGCCGCCGTACACGCCCAGGTGGTAGTTGTCGCTGCGGCCCGAGGAGGCCCGGTCGGGCGCCTTGGCGTCCGTATGGCTGTACCCGGCCAGGGCGCCCAC	270	0	0	286	0	0.000269196	Top507
k-mer_764	TGCCAGGAGTAGGCCAGGCCCGTGCGCACGCCCAGGGCGCCCGATTGGGTGCCGCCGTACACGCCCAGGTGGTAGTTGTCGCTGCGGCCCGAGGAGGCCC	270	0	0	286	0	0.000254483	Top524
k-mer_765	TCTACCGAGCGCCGGGTGCGGATGTCGTGCCAGGAGTAGGCCAGGCCCGTGCGCACGCCCAGGGCGCCCGATTGGGTGCCGCCGTACACGCCCAGGTGGT	270	0	0	286	0	0.000330501	Top474
k-mer_766	TCGTGCCAGGAGTAGGCCAGGCCCGTGCGCACGCCCAGGGCGCCCGATTGGGTGCCGCCGTACACGCCCAGGTGGTAGTTGTCGCTGCGGCCCGAGGAGG	270	0	0	286	0	0.000241913	Top545
k-mer_767	TCGGGCCGCAGCGACAACTACCACCTGGGCGTGTACGGCGGCACCCAATCGGGCGCCCTGGGCGTGCGCACGGGCCTGGCCTACTCCTGGCACGACATCC	270	0	0	286	0	0.000357104	Top455
k-mer_768	TCGCTCAGTCCCGGGATGTCTACCGAGCGCCGGGTGCGGATGTCGTGCCAGGAGTAGGCCAGGCCCGTGCGCACGCCCAGGGCGCCCGATTGGGTGCCGC	270	0	0	286	0	0.000241732	Top546
k-mer_769	TCCCGGGATGTCTACCGAGCGCCGGGTGCGGATGTCGTGCCAGGAGTAGGCCAGGCCCGTGCGCACGCCCAGGGCGCCCGATTGGGTGCCGCCGTACACG	270	0	0	286	0	0.000244494	Top541
k-mer_770	TGCGGATGTCGTGCCAGGAGTAGGCCAGGCCCGTGCGCACGCCCAGGGCGCCCGATTGGGTGCCGCCGTACACGCCCAGGTGGTAGTTGTCGCTGCGGCC	270	0	0	286	0	0.00034043	Top463
k-mer_771	GGGTACAGCCATACGGACGCCAAGGCGCCCGACCGGGCCTCCTCGGGCCGCAGCGACAACTACCACCTGGGCGTGTACGGCGGCACCCAATCGGGCGCCC	270	0	0	286	0	0.000365392	Top449
k-mer_772	GGCCCGTGCGCACGCCCAGGGCGCCCGATTGGGTGCCGCCGTACACGCCCAGGTGGTAGTTGTCGCTGCGGCCCGAGGAGGCCCGGTCGGGCGCCTTGGC	270	0	0	286	0	0.000319019	Top479
k-mer_773	GGGCCGCAGCGACAACTACCACCTGGGCGTGTACGGCGGCACCCAATCGGGCGCCCTGGGCGTGCGCACGGGCCTGGCCTACTCCTGGCACGACATCCGC	270	0	0	286	0	0.000338401	Top465
k-mer_774	GAGTAGGCCAGGCCCGTGCGCACGCCCAGGGCGCCCGATTGGGTGCCGCCGTACACGCCCAGGTGGTAGTTGTCGCTGCGGCCCGAGGAGGCCCGGTCGG	270	0	0	286	0	0.000377595	Top444
k-mer_775	GAGCGCCGGGTGCGGATGTCGTGCCAGGAGTAGGCCAGGCCCGTGCGCACGCCCAGGGCGCCCGATTGGGTGCCGCCGTACACGCCCAGGTGGTAGTTGT	270	0	0	286	0	0.000261578	Top515
k-mer_776	GACGCCAAGGCGCCCGACCGGGCCTCCTCGGGCCGCAGCGACAACTACCACCTGGGCGTGTACGGCGGCACCCAATCGGGCGCCCTGGGCGTGCGCACGG	270	0	0	286	0	0.00025853	Top518
k-mer_777	GACCGGGCCTCCTCGGGCCGCAGCGACAACTACCACCTGGGCGTGTACGGCGGCACCCAATCGGGCGCCCTGGGCGTGCGCACGGGCCTGGCCTACTCCT	270	0	0	286	0	0.000265055	Top512
k-mer_778	GACAACTACCACCTGGGCGTGTACGGCGGCACCCAATCGGGCGCCCTGGGCGTGCGCACGGGCCTGGCCTACTCCTGGCACGACATCCGCACCCGGCGCT	270	0	0	286	0	0.000289192	Top495
k-mer_779	CTGGCCGGGTACAGCCATACGGACGCCAAGGCGCCCGACCGGGCCTCCTCGGGCCGCAGCGACAACTACCACCTGGGCGTGTACGGCGGCACCCAATCGG	270	0	0	286	0	0.00042478	Top438
k-mer_780	CTCAGTCCCGGGATGTCTACCGAGCGCCGGGTGCGGATGTCGTGCCAGGAGTAGGCCAGGCCCGTGCGCACGCCCAGGGCGCCCGATTGGGTGCCGCCGT	270	0	0	286	0	0.000356582	Top457
k-mer_781	CGGGCCGCAGCGACAACTACCACCTGGGCGTGTACGGCGGCACCCAATCGGGCGCCCTGGGCGTGCGCACGGGCCTGGCCTACTCCTGGCACGACATCCG	270	0	0	286	0	0.000406345	Top440
k-mer_782	CGCCCAGGGCGCCCGATTGGGTGCCGCCGTACACGCCCAGGTGGTAGTTGTCGCTGCGGCCCGAGGAGGCCCGGTCGGGCGCCTTGGCGTCCGTATGGCT	270	0	0	286	0	0.000303213	Top486
k-mer_783	CGCACGCCCAGGGCGCCCGATTGGGTGCCGCCGTACACGCCCAGGTGGTAGTTGTCGCTGCGGCCCGAGGAGGCCCGGTCGGGCGCCTTGGCGTCCGTAT	270	0	0	286	0	0.00023507	Top555
k-mer_784	CGATTGGGTGCCGCCGTACACGCCCAGGTGGTAGTTGTCGCTGCGGCCCGAGGAGGCCCGGTCGGGCGCCTTGGCGTCCGTATGGCTGTACCCGGCCAGG	270	0	0	286	0	0.00051404	Top416
k-mer_785	CGAGCGCCGGGTGCGGATGTCGTGCCAGGAGTAGGCCAGGCCCGTGCGCACGCCCAGGGCGCCCGATTGGGTGCCGCCGTACACGCCCAGGTGGTAGTTG	270	0	0	286	0	0.000338087	Top466
k-mer_786	GATGTCGTGCCAGGAGTAGGCCAGGCCCGTGCGCACGCCCAGGGCGCCCGATTGGGTGCCGCCGTACACGCCCAGGTGGTAGTTGTCGCTGCGGCCCGAG	270	0	0	286	0	0.000336288	Top468
k-mer_787	CCTCGGGCCGCAGCGACAACTACCACCTGGGCGTGTACGGCGGCACCCAATCGGGCGCCCTGGGCGTGCGCACGGGCCTGGCCTACTCCTGGCACGACAT	270	0	0	286	0	0.000301844	Top489
k-mer_788	CCGGGCCTCCTCGGGCCGCAGCGACAACTACCACCTGGGCGTGTACGGCGGCACCCAATCGGGCGCCCTGGGCGTGCGCACGGGCCTGGCCTACTCCTGG	270	0	0	286	0	0.000302614	Top487
k-mer_789	CCGAGCGCCGGGTGCGGATGTCGTGCCAGGAGTAGGCCAGGCCCGTGCGCACGCCCAGGGCGCCCGATTGGGTGCCGCCGTACACGCCCAGGTGGTAGTT	270	0	0	286	0	0.000334776	Top471
k-mer_790	CCCGTGCGCACGCCCAGGGCGCCCGATTGGGTGCCGCCGTACACGCCCAGGTGGTAGTTGTCGCTGCGGCCCGAGGAGGCCCGGTCGGGCGCCTTGGCGT	270	0	0	286	0	0.000245797	Top539
k-mer_791	CCCGACCGGGCCTCCTCGGGCCGCAGCGACAACTACCACCTGGGCGTGTACGGCGGCACCCAATCGGGCGCCCTGGGCGTGCGCACGGGCCTGGCCTACT	270	0	0	286	0	0.000220636	Top575
k-mer_792	CCCAGGGCGCCCGATTGGGTGCCGCCGTACACGCCCAGGTGGTAGTTGTCGCTGCGGCCCGAGGAGGCCCGGTCGGGCGCCTTGGCGTCCGTATGGCTGT	270	0	0	286	0	0.000364152	Top450
k-mer_793	CCATACGGACGCCAAGGCGCCCGACCGGGCCTCCTCGGGCCGCAGCGACAACTACCACCTGGGCGTGTACGGCGGCACCCAATCGGGCGCCCTGGGCGTG	270	0	0	286	0	0.000300328	Top491
k-mer_794	CCAGGCCCGTGCGCACGCCCAGGGCGCCCGATTGGGTGCCGCCGTACACGCCCAGGTGGTAGTTGTCGCTGCGGCCCGAGGAGGCCCGGTCGGGCGCCTT	270	0	0	286	0	0.000274217	Top500
k-mer_795	CCAAGGCGCCCGACCGGGCCTCCTCGGGCCGCAGCGACAACTACCACCTGGGCGTGTACGGCGGCACCCAATCGGGCGCCCTGGGCGTGCGCACGGGCCT	270	0	0	286	0	0.000258261	Top520
k-mer_796	CAGGCCCGTGCGCACGCCCAGGGCGCCCGATTGGGTGCCGCCGTACACGCCCAGGTGGTAGTTGTCGCTGCGGCCCGAGGAGGCCCGGTCGGGCGCCTTG	270	0	0	286	0	0.000360764	Top452
k-mer_797	CAGGAGTAGGCCAGGCCCGTGCGCACGCCCAGGGCGCCCGATTGGGTGCCGCCGTACACGCCCAGGTGGTAGTTGTCGCTGCGGCCCGAGGAGGCCCGGT	270	0	0	286	0	0.000502431	Top420
k-mer_798	ATGTCTACCGAGCGCCGGGTGCGGATGTCGTGCCAGGAGTAGGCCAGGCCCGTGCGCACGCCCAGGGCGCCCGATTGGGTGCCGCCGTACACGCCCAGGT	270	0	0	286	0	0.000261036	Top517
k-mer_799	ACTACCACCTGGGCGTGTACGGCGGCACCCAATCGGGCGCCCTGGGCGTGCGCACGGGCCTGGCCTACTCCTGGCACGACATCCGCACCCGGCGCTCGGT	270	0	0	286	0	0.000206854	Top609
k-mer_800	CCGGGTGCGGATGTCGTGCCAGGAGTAGGCCAGGCCCGTGCGCACGCCCAGGGCGCCCGATTGGGTGCCGCCGTACACGCCCAGGTGGTAGTTGTCGCTG	270	0	0	286	0	0.000245776	Top540
k-mer_801	GGGCGTGTACGGCGGCACCCAATCGGGCGCCCTGGGCGTGCGCACGGGCCTGGCCTACTCCTGGCACGACATCCGCACCCGGCGCTCGGTAGACATCCCG	270	0	0	286	0	0.000348114	Top459
k-mer_802	GATGTCTACCGAGCGCCGGGTGCGGATGTCGTGCCAGGAGTAGGCCAGGCCCGTGCGCACGCCCAGGGCGCCCGATTGGGTGCCGCCGTACACGCCCAGG	270	0	0	286	0	0.000385886	Top443
k-mer_803	GCACCCAATCGGGCGCCCTGGGCGTGCGCACGGGCCTGGCCTACTCCTGGCACGACATCCGCACCCGGCGCTCGGTAGACATCCCGGGACTGAGCGACAG	270	0	0	286	0	0.000344509	Top462
k-mer_804	GGCTGTCGCTCAGTCCCGGGATGTCTACCGAGCGCCGGGTGCGGATGTCGTGCCAGGAGTAGGCCAGGCCCGTGCGCACGCCCAGGGCGCCCGATTGGGT	270	0	0	286	0	0.000327208	Top477
k-mer_805	GGCGTGTACGGCGGCACCCAATCGGGCGCCCTGGGCGTGCGCACGGGCCTGGCCTACTCCTGGCACGACATCCGCACCCGGCGCTCGGTAGACATCCCGG	270	0	0	286	0	0.000266491	Top511
k-mer_806	GGCGGCACCCAATCGGGCGCCCTGGGCGTGCGCACGGGCCTGGCCTACTCCTGGCACGACATCCGCACCCGGCGCTCGGTAGACATCCCGGGACTGAGCG	270	0	0	286	0	0.000248798	Top534
k-mer_807	GGCGCCCGATTGGGTGCCGCCGTACACGCCCAGGTGGTAGTTGTCGCTGCGGCCCGAGGAGGCCCGGTCGGGCGCCTTGGCGTCCGTATGGCTGTACCCG	270	0	0	286	0	0.000268004	Top510
k-mer_808	GGCGCCCGACCGGGCCTCCTCGGGCCGCAGCGACAACTACCACCTGGGCGTGTACGGCGGCACCCAATCGGGCGCCCTGGGCGTGCGCACGGGCCTGGCC	270	0	0	286	0	0.000367278	Top448
k-mer_809	GGCCGGGTACAGCCATACGGACGCCAAGGCGCCCGACCGGGCCTCCTCGGGCCGCAGCGACAACTACCACCTGGGCGTGTACGGCGGCACCCAATCGGGC	270	0	0	286	0	0.000318558	Top480
k-mer_810	GGATGTCTACCGAGCGCCGGGTGCGGATGTCGTGCCAGGAGTAGGCCAGGCCCGTGCGCACGCCCAGGGCGCCCGATTGGGTGCCGCCGTACACGCCCAG	270	0	0	286	0	0.000335682	Top469
k-mer_811	GGAGTAGGCCAGGCCCGTGCGCACGCCCAGGGCGCCCGATTGGGTGCCGCCGTACACGCCCAGGTGGTAGTTGTCGCTGCGGCCCGAGGAGGCCCGGTCG	270	0	0	286	0	0.000296873	Top493
k-mer_812	GGACGCCAAGGCGCCCGACCGGGCCTCCTCGGGCCGCAGCGACAACTACCACCTGGGCGTGTACGGCGGCACCCAATCGGGCGCCCTGGGCGTGCGCACG	270	0	0	286	0	0.000315094	Top481
k-mer_813	GCTGTCGCTCAGTCCCGGGATGTCTACCGAGCGCCGGGTGCGGATGTCGTGCCAGGAGTAGGCCAGGCCCGTGCGCACGCCCAGGGCGCCCGATTGGGTG	270	0	0	286	0	0.000223944	Top566
k-mer_814	GCTCAGTCCCGGGATGTCTACCGAGCGCCGGGTGCGGATGTCGTGCCAGGAGTAGGCCAGGCCCGTGCGCACGCCCAGGGCGCCCGATTGGGTGCCGCCG	270	0	0	286	0	0.000279479	Top498
k-mer_815	GCGTGTACGGCGGCACCCAATCGGGCGCCCTGGGCGTGCGCACGGGCCTGGCCTACTCCTGGCACGACATCCGCACCCGGCGCTCGGTAGACATCCCGGG	270	0	0	286	0	0.000370749	Top446
k-mer_816	GCGCCGGGTGCGGATGTCGTGCCAGGAGTAGGCCAGGCCCGTGCGCACGCCCAGGGCGCCCGATTGGGTGCCGCCGTACACGCCCAGGTGGTAGTTGTCG	270	0	0	286	0	0.000440563	Top436
k-mer_817	GCGCCCGACCGGGCCTCCTCGGGCCGCAGCGACAACTACCACCTGGGCGTGTACGGCGGCACCCAATCGGGCGCCCTGGGCGTGCGCACGGGCCTGGCCT	270	0	0	286	0	0.000236336	Top552
k-mer_818	GCGACAACTACCACCTGGGCGTGTACGGCGGCACCCAATCGGGCGCCCTGGGCGTGCGCACGGGCCTGGCCTACTCCTGGCACGACATCCGCACCCGGCG	270	0	0	286	0	0.000386649	Top442
k-mer_819	GCCTCCTCGGGCCGCAGCGACAACTACCACCTGGGCGTGTACGGCGGCACCCAATCGGGCGCCCTGGGCGTGCGCACGGGCCTGGCCTACTCCTGGCACG	270	0	0	286	0	0.000308402	Top484
k-mer_820	GCCGGGTGCGGATGTCGTGCCAGGAGTAGGCCAGGCCCGTGCGCACGCCCAGGGCGCCCGATTGGGTGCCGCCGTACACGCCCAGGTGGTAGTTGTCGCT	270	0	0	286	0	0.000338591	Top464
k-mer_821	GCCGGGTACAGCCATACGGACGCCAAGGCGCCCGACCGGGCCTCCTCGGGCCGCAGCGACAACTACCACCTGGGCGTGTACGGCGGCACCCAATCGGGCG	270	0	0	286	0	0.000218648	Top582
k-mer_822	GCCCTGGCCGGGTACAGCCATACGGACGCCAAGGCGCCCGACCGGGCCTCCTCGGGCCGCAGCGACAACTACCACCTGGGCGTGTACGGCGGCACCCAAT	270	0	0	286	0	0.000271209	Top505
k-mer_823	GCCCGTGCGCACGCCCAGGGCGCCCGATTGGGTGCCGCCGTACACGCCCAGGTGGTAGTTGTCGCTGCGGCCCGAGGAGGCCCGGTCGGGCGCCTTGGCG	270	0	0	286	0	0.000250958	Top528
k-mer_824	GCCCAGGGCGCCCGATTGGGTGCCGCCGTACACGCCCAGGTGGTAGTTGTCGCTGCGGCCCGAGGAGGCCCGGTCGGGCGCCTTGGCGTCCGTATGGCTG	270	0	0	286	0	0.000261094	Top516
k-mer_825	GCCATACGGACGCCAAGGCGCCCGACCGGGCCTCCTCGGGCCGCAGCGACAACTACCACCTGGGCGTGTACGGCGGCACCCAATCGGGCGCCCTGGGCGT	270	0	0	286	0	0.000359414	Top453
k-mer_826	GCCAGGCCCGTGCGCACGCCCAGGGCGCCCGATTGGGTGCCGCCGTACACGCCCAGGTGGTAGTTGTCGCTGCGGCCCGAGGAGGCCCGGTCGGGCGCCT	270	0	0	286	0	0.000346538	Top460
k-mer_827	GCCAGGAGTAGGCCAGGCCCGTGCGCACGCCCAGGGCGCCCGATTGGGTGCCGCCGTACACGCCCAGGTGGTAGTTGTCGCTGCGGCCCGAGGAGGCCCG	270	0	0	286	0	0.000237007	Top550
k-mer_828	GCAGCGACAACTACCACCTGGGCGTGTACGGCGGCACCCAATCGGGCGCCCTGGGCGTGCGCACGGGCCTGGCCTACTCCTGGCACGACATCCGCACCCG	270	0	0	286	0	0.000302549	Top488
k-mer_829	GCACGCCCAGGGCGCCCGATTGGGTGCCGCCGTACACGCCCAGGTGGTAGTTGTCGCTGCGGCCCGAGGAGGCCCGGTCGGGCGCCTTGGCGTCCGTATG	270	0	0	286	0	0.000331192	Top473
k-mer_830	GATTGGGTGCCGCCGTACACGCCCAGGTGGTAGTTGTCGCTGCGGCCCGAGGAGGCCCGGTCGGGCGCCTTGGCGTCCGTATGGCTGTACCCGGCCAGGG	270	0	0	286	0	0.000363484	Top451
k-mer_831	GCGCCCGATTGGGTGCCGCCGTACACGCCCAGGTGGTAGTTGTCGCTGCGGCCCGAGGAGGCCCGGTCGGGCGCCTTGGCGTCCGTATGGCTGTACCCGG	270	0	0	286	0	0.000301021	Top490
k-mer_832	CCACCGAACCT	346	0	0	270	0	0.00101454	Top196
k-mer_833	CGGGCTCCTTGAGTGAACTGGGAGGTTGGCGATTTCCAGTTTCTCAAATCCGGTTCGGATGAACCATGCATACAACCTATTGAATCTTCACACCTAGCGG	7	0	324	229	0	0.000372759	Top445
k-mer_834	CGGCAAGGGTGCCTGTCCCGACGAGGACAGGCACCCCGGCGTACGGAAGGATTCGGCAGGAGCCTGTCCCCGTCGGGACAGGCTCCTGTGTCATAGGTAT	387	0	0	169	0	0.000198883	Top629
k-mer_835	GCCTGTCCCGACGAGGACAGGCACCCCGGCGTACGGAAGGATTCGGCAGGAGCCTGTCCCCGTCGGGACAGGCTCCTGTGTCATAGGTATCTTTCCTTGT	387	0	0	169	0	0.000144034	Top870
k-mer_836	GCTGATGTACAAGGAAAGATACCTATGACACAGGAGCCTGTCCCGACGGGGACAGGCTCCTGCCGAATCCTTCCGTACGCCGGGGTGCCTGTCCTCGTCG	387	0	0	169	0	0.000214328	Top592
k-mer_837	GGCAAGGGTGCCTGTCCCGACGAGGACAGGCACCCCGGCGTACGGAAGGATTCGGCAGGAGCCTGTCCCCGTCGGGACAGGCTCCTGTGTCATAGGTATC	387	0	0	169	0	0.000147218	Top840
k-mer_838	GGGTGCCTGTCCCGACGAGGACAGGCACCCCGGCGTACGGAAGGATTCGGCAGGAGCCTGTCCCCGTCGGGACAGGCTCCTGTGTCATAGGTATCTTTCC	387	0	0	169	0	0.000137861	Top899
k-mer_839	GGTGCCTGTCCCGACGAGGACAGGCACCCCGGCGTACGGAAGGATTCGGCAGGAGCCTGTCCCCGTCGGGACAGGCTCCTGTGTCATAGGTATCTTTCCT	387	0	0	169	0	0.000163225	Top751
k-mer_840	GTACAAGGAAAGATACCTATGACACAGGAGCCTGTCCCGACGGGGACAGGCTCCTGCCGAATCCTTCCGTACGCCGGGGTGCCTGTCCTCGTCGGGACAG	387	0	0	169	0	0.000141327	Top884
k-mer_841	GTCCCGACGAGGACAGGCACCCCGGCGTACGGAAGGATTCGGCAGGAGCCTGTCCCCGTCGGGACAGGCTCCTGTGTCATAGGTATCTTTCCTTGTACAT	387	0	0	169	0	0.000197591	Top635
k-mer_842	GTCGCCGCTGATGTACAAGGAAAGATACCTATGACACAGGAGCCTGTCCCGACGGGGACAGGCTCCTGCCGAATCCTTCCGTACGCCGGGGTGCCTGTCC	387	0	0	169	0	0.000110635	Top1048
k-mer_843	GTGCCTGTCCCGACGAGGACAGGCACCCCGGCGTACGGAAGGATTCGGCAGGAGCCTGTCCCCGTCGGGACAGGCTCCTGTGTCATAGGTATCTTTCCTT	387	0	0	169	0	0.000133242	Top935
k-mer_844	TACAAGGAAAGATACCTATGACACAGGAGCCTGTCCCGACGGGGACAGGCTCCTGCCGAATCCTTCCGTACGCCGGGGTGCCTGTCCTCGTCGGGACAGG	387	0	0	169	0	0.000134709	Top922
k-mer_845	TACCTATGACACAGGAGCCTGTCCCGACGGGGACAGGCTCCTGCCGAATCCTTCCGTACGCCGGGGTGCCTGTCCTCGTCGGGACAGGCACCCTTGCCGC	387	0	0	169	0	0.000115254	Top1031
k-mer_846	TCCCGACGAGGACAGGCACCCCGGCGTACGGAAGGATTCGGCAGGAGCCTGTCCCCGTCGGGACAGGCTCCTGTGTCATAGGTATCTTTCCTTGTACATC	387	0	0	169	0	0.000208594	Top605
k-mer_847	TCGCCGCTGATGTACAAGGAAAGATACCTATGACACAGGAGCCTGTCCCGACGGGGACAGGCTCCTGCCGAATCCTTCCGTACGCCGGGGTGCCTGTCCT	387	0	0	169	0	9.52738e-05	Top1127
k-mer_848	TGATGTACAAGGAAAGATACCTATGACACAGGAGCCTGTCCCGACGGGGACAGGCTCCTGCCGAATCCTTCCGTACGCCGGGGTGCCTGTCCTCGTCGGG	387	0	0	169	0	0.000117769	Top1018
k-mer_849	TGCCTGTCCCGACGAGGACAGGCACCCCGGCGTACGGAAGGATTCGGCAGGAGCCTGTCCCCGTCGGGACAGGCTCCTGTGTCATAGGTATCTTTCCTTG	387	0	0	169	0	0.000145801	Top856
k-mer_850	GCCGCTGATGTACAAGGAAAGATACCTATGACACAGGAGCCTGTCCCGACGGGGACAGGCTCCTGCCGAATCCTTCCGTACGCCGGGGTGCCTGTCCTCG	387	0	0	169	0	0.00014079	Top885
k-mer_851	GCATGTCGCCGCTGATGTACAAGGAAAGATACCTATGACACAGGAGCCTGTCCCGACGGGGACAGGCTCCTGCCGAATCCTTCCGTACGCCGGGGTGCCT	387	0	0	169	0	0.000106264	Top1073
k-mer_852	GCAAGGGTGCCTGTCCCGACGAGGACAGGCACCCCGGCGTACGGAAGGATTCGGCAGGAGCCTGTCCCCGTCGGGACAGGCTCCTGTGTCATAGGTATCT	387	0	0	169	0	0.000175228	Top706
k-mer_853	GAGGACAGGCACCCCGGCGTACGGAAGGATTCGGCAGGAGCCTGTCCCCGTCGGGACAGGCTCCTGTGTCATAGGTATCTTTCCTTGTACATCAGCGGCG	387	0	0	169	0	0.000186188	Top670
k-mer_854	AAGGGTGCCTGTCCCGACGAGGACAGGCACCCCGGCGTACGGAAGGATTCGGCAGGAGCCTGTCCCCGTCGGGACAGGCTCCTGTGTCATAGGTATCTTT	387	0	0	169	0	0.000196867	Top639
k-mer_855	ATGTCGCCGCTGATGTACAAGGAAAGATACCTATGACACAGGAGCCTGTCCCGACGGGGACAGGCTCCTGCCGAATCCTTCCGTACGCCGGGGTGCCTGT	387	0	0	169	0	0.00015244	Top808
k-mer_856	CAAGGGTGCCTGTCCCGACGAGGACAGGCACCCCGGCGTACGGAAGGATTCGGCAGGAGCCTGTCCCCGTCGGGACAGGCTCCTGTGTCATAGGTATCTT	387	0	0	169	0	0.000170594	Top720
k-mer_857	CATGTCGCCGCTGATGTACAAGGAAAGATACCTATGACACAGGAGCCTGTCCCGACGGGGACAGGCTCCTGCCGAATCCTTCCGTACGCCGGGGTGCCTG	387	0	0	169	0	0.000196993	Top637
k-mer_858	CCGCTGATGTACAAGGAAAGATACCTATGACACAGGAGCCTGTCCCGACGGGGACAGGCTCCTGCCGAATCCTTCCGTACGCCGGGGTGCCTGTCCTCGT	387	0	0	169	0	0.000186904	Top665
k-mer_859	CTGATGTACAAGGAAAGATACCTATGACACAGGAGCCTGTCCCGACGGGGACAGGCTCCTGCCGAATCCTTCCGTACGCCGGGGTGCCTGTCCTCGTCGG	387	0	0	169	0	0.000139559	Top891
k-mer_860	TGTCCCGACGAGGACAGGCACCCCGGCGTACGGAAGGATTCGGCAGGAGCCTGTCCCCGTCGGGACAGGCTCCTGTGTCATAGGTATCTTTCCTTGTACA	387	0	0	169	0	0.000169564	Top725
k-mer_861	TGTCGCCGCTGATGTACAAGGAAAGATACCTATGACACAGGAGCCTGTCCCGACGGGGACAGGCTCCTGCCGAATCCTTCCGTACGCCGGGGTGCCTGTC	387	0	0	169	0	0.000125086	Top977
k-mer_862	GAAAGATACCTATGACACAGGAGCCTGTCCCGACGGGGACAGGCTCCTGCCGAATCCTTCCGTACGCCGGGGTGCCTGTCCTCGTCGGGACAGGCACCCT	387	0	0	169	0	0.000125543	Top974
k-mer_863	GACGAGGACAGGCACCCCGGCGTACGGAAGGATTCGGCAGGAGCCTGTCCCCGTCGGGACAGGCTCCTGTGTCATAGGTATCTTTCCTTGTACATCAGCG	387	0	0	169	0	0.000190857	Top654
k-mer_864	GCCGCCGGCAGCGCCG	108	0	60	388	0	0.000232733	Top557
k-mer_865	GCCTTGAGCGCTG	108	0	60	388	0	0.000187303	Top664
k-mer_866	GTCATAGGTGT	288	0	0	388	0	0.00105958	Top164
k-mer_867	GTGTGGATCAGC	168	0	0	388	0	0.000161637	Top758
k-mer_868	TGTGCGGCTGT	168	0	0	388	0	0.0001756	Top704
k-mer_869	GCATGCTGGGCACGGCG	168	0	0	388	0	0.000141824	Top881
k-mer_870	CGGCGCTGCCGGCGG	168	0	60	388	0	0.00085342	Top305
k-mer_871	GGGGGTGGCGATTTCCAGTTTCTCAAATCCGGTTCGGATGAACCATGCATACAACCTATTGAATCTTCACAGCTAGCCGGGCGCGGCGATGGGGTCTTGC	253	0	0	303	0	0.00160695	Top91
k-mer_872	GGGGTGGCGATTTCCAGTTTCTCAAATCCGGTTCGGATGAACCATGCATACAACCTATTGAATCTTCACAGCTAGCCGGGCGCGGCGATGGGGTCTTGCC	253	0	0	303	0	0.00158827	Top93
k-mer_873	GGGGGGTGGCGATTTCCAGTTTCTCAAATCCGGTTCGGATGAACCATGCATACAACCTATTGAATCTTCACAGCTAGCCGGGCGCGGCGATGGGGTCTTG	252	0	0	304	0	0.00151081	Top99
k-mer_874	GGGGGGGTGGCGATTTCCAGTTTCTCAAATCCGGTTCGGATGAACCATGCATACAACCTATTGAATCTTCACAGCTAGCCGGGCGCGGCGATGGGGTCTT	252	0	0	304	0	0.00164991	Top89
k-mer_875	GGCTCCTTGAGTGAACTGGGGGGGTGGCGATTTCCAGTTTCTCAAATCCGGTTCGGATGAACCATGCATACAACCTATTGAATCTTCACAGCTAGCCGGG	252	0	0	304	0	0.00155867	Top94
k-mer_876	GCTCCTTGAGTGAACTGGGGGGGTGGCGATTTCCAGTTTCTCAAATCCGGTTCGGATGAACCATGCATACAACCTATTGAATCTTCACAGCTAGCCGGGC	252	0	0	304	0	0.00166776	Top86
k-mer_877	GACCCCATCGCCGCGCCCGGCTAGCTGTGAAGATTCAATAGGTTGTATGCATGGTTCATCCGAACCGGATTTGAGAAACTGGAAATCGCCACCCCCCCAG	252	0	0	304	0	0.00195616	Top77
k-mer_878	GAACTGGGGGGGTGGCGATTTCCAGTTTCTCAAATCCGGTTCGGATGAACCATGCATACAACCTATTGAATCTTCACAGCTAGCCGGGCGCGGCGATGGG	252	0	0	304	0	0.00161513	Top90
k-mer_879	CTTGAGTGAACTGGGGGGGTGGCGATTTCCAGTTTCTCAAATCCGGTTCGGATGAACCATGCATACAACCTATTGAATCTTCACAGCTAGCCGGGCGCGG	252	0	0	304	0	0.00154492	Top97
k-mer_880	CTCCTTGAGTGAACTGGGGGGGTGGCGATTTCCAGTTTCTCAAATCCGGTTCGGATGAACCATGCATACAACCTATTGAATCTTCACAGCTAGCCGGGCG	252	0	0	304	0	0.00154706	Top96
k-mer_881	CCCCATCGCCGCGCCCGGCTAGCTGTGAAGATTCAATAGGTTGTATGCATGGTTCATCCGAACCGGATTTGAGAAACTGGAAATCGCCACCCCCCCAGTT	252	0	0	304	0	0.0016933	Top85
k-mer_882	ATCGCCGCGCCCGGCTAGCTGTGAAGATTCAATAGGTTGTATGCATGGTTCATCCGAACCGGATTTGAGAAACTGGAAATCGCCACCCCCCCAGTTCACT	252	0	0	304	0	0.00173788	Top81
k-mer_883	CGCGCCCGGCTAGCTGTGAAGATTCAATAGGTTGTATGCATGGTTCATCCGAACCGGATTTGAGAAACTGGAAATCGCCACCCCCCCAGTTCACTCAAGG	252	0	0	304	0	0.00166236	Top87
k-mer_884	TTGAGTGAACTGGGGGGGTGGCGATTTCCAGTTTCTCAAATCCGGTTCGGATGAACCATGCATACAACCTATTGAATCTTCACAGCTAGCCGGGCGCGGC	252	0	0	304	0	0.00165828	Top88
k-mer_885	TGGGGGGGTGGCGATTTCCAGTTTCTCAAATCCGGTTCGGATGAACCATGCATACAACCTATTGAATCTTCACAGCTAGCCGGGCGCGGCGATGGGGTCT	252	0	0	304	0	0.00183583	Top78
k-mer_886	TGAGTGAACTGGGGGGGTGGCGATTTCCAGTTTCTCAAATCCGGTTCGGATGAACCATGCATACAACCTATTGAATCTTCACAGCTAGCCGGGCGCGGCG	252	0	0	304	0	0.00181051	Top80
k-mer_887	TGAACTGGGGGGGTGGCGATTTCCAGTTTCTCAAATCCGGTTCGGATGAACCATGCATACAACCTATTGAATCTTCACAGCTAGCCGGGCGCGGCGATGG	252	0	0	304	0	0.00152715	Top98
k-mer_888	TCGCCGCGCCCGGCTAGCTGTGAAGATTCAATAGGTTGTATGCATGGTTCATCCGAACCGGATTTGAGAAACTGGAAATCGCCACCCCCCCAGTTCACTC	252	0	0	304	0	0.00155319	Top95
k-mer_889	TCCTTGAGTGAACTGGGGGGGTGGCGATTTCCAGTTTCTCAAATCCGGTTCGGATGAACCATGCATACAACCTATTGAATCTTCACAGCTAGCCGGGCGC	252	0	0	304	0	0.00172001	Top83
k-mer_890	GTGAACTGGGGGGGTGGCGATTTCCAGTTTCTCAAATCCGGTTCGGATGAACCATGCATACAACCTATTGAATCTTCACAGCTAGCCGGGCGCGGCGATG	252	0	0	304	0	0.0017011	Top84
k-mer_891	ACTGGGGGGGTGGCGATTTCCAGTTTCTCAAATCCGGTTCGGATGAACCATGCATACAACCTATTGAATCTTCACAGCTAGCCGGGCGCGGCGATGGGGT	252	0	0	304	0	0.00160161	Top92
k-mer_892	TGCTCGAGCCCCTGTCGCCGTGCAACCGCGAAATCTTCATGAAGCTGCTGTCGACGCTGGTCGACGCCAACAATCAGTACAGCCGCACGGCGCTCAAGGC	387	0	0	169	0	0.00303125	Top42
k-mer_893	GGCTACATGGCCTTGAGCGCCGTGCGGCTGTACTGATTGTTGGCGTCGACCAGCGTCGACAGCAGCTTCATGAAGATTTCGCGGTTGCACGGCGACAGGG	387	0	0	169	0	0.00277681	Top51
k-mer_894	TTGAGCGCCGTGCGGCTGTACTGATTGTTGGCGTCGACCAGCGTCGACAGCAGCTTCATGAAGATTTCGCGGTTGCACGGCGACAGGGGCTCGAGCAGCC	387	0	0	169	0	0.00259695	Top61
k-mer_895	TGTCGCCGTGCAACCGCGAAATCTTCATGAAGCTGCTGTCGACGCTGGTCGACGCCAACAATCAGTACAGCCGCACGGCGCTCAAGGCCATGTAGCCGGG	387	0	0	169	0	0.00246346	Top69
k-mer_896	TGGCCTTGAGCGCCGTGCGGCTGTACTGATTGTTGGCGTCGACCAGCGTCGACAGCAGCTTCATGAAGATTTCGCGGTTGCACGGCGACAGGGGCTCGAG	387	0	0	169	0	0.00251636	Top67
k-mer_897	TGCAACCGCGAAATCTTCATGAAGCTGCTGTCGACGCTGGTCGACGCCAACAATCAGTACAGCCGCACGGCGCTCAAGGCCATGTAGCCGGGCTTCAGCG	387	0	0	169	387	0.00278931	Top50
k-mer_898	GGCCTTGAGCGCCGTGCGGCTGTACTGATTGTTGGCGTCGACCAGCGTCGACAGCAGCTTCATGAAGATTTCGCGGTTGCACGGCGACAGGGGCTCGAGC	387	0	0	169	0	0.00262782	Top57
k-mer_899	TGAAGCCCGGCTACATGGCCTTGAGCGCCGTGCGGCTGTACTGATTGTTGGCGTCGACCAGCGTCGACAGCAGCTTCATGAAGATTTCGCGGTTGCACGG	387	0	0	169	387	0.00260177	Top59
k-mer_900	GCTACATGGCCTTGAGCGCCGTGCGGCTGTACTGATTGTTGGCGTCGACCAGCGTCGACAGCAGCTTCATGAAGATTTCGCGGTTGCACGGCGACAGGGG	387	0	0	169	0	0.00285154	Top46
k-mer_901	TGAGCGCCGTGCGGCTGTACTGATTGTTGGCGTCGACCAGCGTCGACAGCAGCTTCATGAAGATTTCGCGGTTGCACGGCGACAGGGGCTCGAGCAGCCG	387	0	0	169	0	0.00259719	Top60
k-mer_902	GCTGCTCGAGCCCCTGTCGCCGTGCAACCGCGAAATCTTCATGAAGCTGCTGTCGACGCTGGTCGACGCCAACAATCAGTACAGCCGCACGGCGCTCAAG	387	0	0	169	0	0.00238389	Top72
k-mer_903	GCGCCGTGCGGCTGTACTGATTGTTGGCGTCGACCAGCGTCGACAGCAGCTTCATGAAGATTTCGCGGTTGCACGGCGACAGGGGCTCGAGCAGCCGTTG	387	0	0	169	0	0.00243532	Top70
k-mer_904	GCCGTGCGGCTGTACTGATTGTTGGCGTCGACCAGCGTCGACAGCAGCTTCATGAAGATTTCGCGGTTGCACGGCGACAGGGGCTCGAGCAGCCGTTGCT	387	0	0	169	0	0.00272567	Top54
k-mer_905	GCCCCTGTCGCCGTGCAACCGCGAAATCTTCATGAAGCTGCTGTCGACGCTGGTCGACGCCAACAATCAGTACAGCCGCACGGCGCTCAAGGCCATGTAG	387	0	0	169	0	0.00254669	Top63
k-mer_906	GCAGCAACGGCTGCTCGAGCCCCTGTCGCCGTGCAACCGCGAAATCTTCATGAAGCTGCTGTCGACGCTGGTCGACGCCAACAATCAGTACAGCCGCACG	387	0	0	169	0	0.0024266	Top71
k-mer_907	GCAACGGCTGCTCGAGCCCCTGTCGCCGTGCAACCGCGAAATCTTCATGAAGCTGCTGTCGACGCTGGTCGACGCCAACAATCAGTACAGCCGCACGGCG	387	0	0	169	0	0.00234966	Top73
k-mer_908	GAGCGCCGTGCGGCTGTACTGATTGTTGGCGTCGACCAGCGTCGACAGCAGCTTCATGAAGATTTCGCGGTTGCACGGCGACAGGGGCTCGAGCAGCCGT	387	0	0	169	0	0.00252177	Top65
k-mer_909	GAGCCCCTGTCGCCGTGCAACCGCGAAATCTTCATGAAGCTGCTGTCGACGCTGGTCGACGCCAACAATCAGTACAGCCGCACGGCGCTCAAGGCCATGT	387	0	0	169	0	0.00287565	Top45
k-mer_910	CTGTCGCCGTGCAACCGCGAAATCTTCATGAAGCTGCTGTCGACGCTGGTCGACGCCAACAATCAGTACAGCCGCACGGCGCTCAAGGCCATGTAGCCGG	387	0	0	169	0	0.00282376	Top47
k-mer_911	GCCGTGCAACCGCGAAATCTTCATGAAGCTGCTGTCGACGCTGGTCGACGCCAACAATCAGTACAGCCGCACGGCGCTCAAGGCCATGTAGCCGGGCTTC	387	0	0	169	387	0.00281468	Top48
k-mer_912	CTGAAGCCCGGCTACATGGCCTTGAGCGCCGTGCGGCTGTACTGATTGTTGGCGTCGACCAGCGTCGACAGCAGCTTCATGAAGATTTCGCGGTTGCACG	387	0	0	169	387	0.00272877	Top53
k-mer_913	CTGCTCGAGCCCCTGTCGCCGTGCAACCGCGAAATCTTCATGAAGCTGCTGTCGACGCTGGTCGACGCCAACAATCAGTACAGCCGCACGGCGCTCAAGG	387	0	0	169	0	0.00262094	Top58
k-mer_914	TACATGGCCTTGAGCGCCGTGCGGCTGTACTGATTGTTGGCGTCGACCAGCGTCGACAGCAGCTTCATGAAGATTTCGCGGTTGCACGGCGACAGGGGCT	387	0	0	169	0	0.00276171	Top52
k-mer_915	GTGCAACCGCGAAATCTTCATGAAGCTGCTGTCGACGCTGGTCGACGCCAACAATCAGTACAGCCGCACGGCGCTCAAGGCCATGTAGCCGGGCTTCAGC	387	0	0	169	387	0.00289214	Top44
k-mer_916	TCGCCGTGCAACCGCGAAATCTTCATGAAGCTGCTGTCGACGCTGGTCGACGCCAACAATCAGTACAGCCGCACGGCGCTCAAGGCCATGTAGCCGGGCT	387	0	0	169	0	0.00292373	Top43
k-mer_917	AGCGCCGTGCGGCTGTACTGATTGTTGGCGTCGACCAGCGTCGACAGCAGCTTCATGAAGATTTCGCGGTTGCACGGCGACAGGGGCTCGAGCAGCCGTT	387	0	0	169	0	0.00248384	Top68
k-mer_918	GTCGCCGTGCAACCGCGAAATCTTCATGAAGCTGCTGTCGACGCTGGTCGACGCCAACAATCAGTACAGCCGCACGGCGCTCAAGGCCATGTAGCCGGGC	387	0	0	169	0	0.00231422	Top74
k-mer_919	CGAGCCCCTGTCGCCGTGCAACCGCGAAATCTTCATGAAGCTGCTGTCGACGCTGGTCGACGCCAACAATCAGTACAGCCGCACGGCGCTCAAGGCCATG	387	0	0	169	0	0.00259541	Top62
k-mer_920	CGCCGTGCAACCGCGAAATCTTCATGAAGCTGCTGTCGACGCTGGTCGACGCCAACAATCAGTACAGCCGCACGGCGCTCAAGGCCATGTAGCCGGGCTT	387	0	0	169	97	0.0026861	Top55
k-mer_921	CGGCTACATGGCCTTGAGCGCCGTGCGGCTGTACTGATTGTTGGCGTCGACCAGCGTCGACAGCAGCTTCATGAAGATTTCGCGGTTGCACGGCGACAGG	387	0	0	169	0	0.00264879	Top56
k-mer_922	CCGTGCGGCTGTACTGATTGTTGGCGTCGACCAGCGTCGACAGCAGCTTCATGAAGATTTCGCGGTTGCACGGCGACAGGGGCTCGAGCAGCCGTTGCTG	387	0	0	169	0	0.00252115	Top66
k-mer_923	TCGAGCCCCTGTCGCCGTGCAACCGCGAAATCTTCATGAAGCTGCTGTCGACGCTGGTCGACGCCAACAATCAGTACAGCCGCACGGCGCTCAAGGCCAT	387	0	0	169	0	0.00279129	Top49
k-mer_924	TCCCCGTCGGGACAGGCTCCTGTGTCATAGGTATCTTTCCTTGTACATCAGCGGCGACATGCCGCAGTACTTGTTGAAGATGTCGCGAAAGGCCTTGGTG	388	0	0	168	0	0.000154342	Top796
k-mer_925	TCAGTTGATTTTCGAACCGTGCGCACCGGTCTTCATCGCACCGGTGCACGCCCGGACGGAAATCATGATTTCCTGCGTGCTGGGCACGGCGGACGCGGCC	388	0	0	168	0	0.000178423	Top691
k-mer_926	TCCACTGCGGCGGCGCGGCGCGCGGCGCCACGATGGGATCGCCGTAGGGGTCGGCCTCGGCGTCCTGCGCCCATGCGCCCCCGCACAGCAGTCCGGCGGC	388	0	0	168	0	0.000146579	Top847
k-mer_927	TCATGATTTCCTGCGTGCTGGGCACGGCGGACGCGGCCAACCCGGCAAGCATGGCCCGAGCCAACTTCATGCAGGCCGGCAGCGGCGTCGTGGCCTGCAT	388	0	0	168	0	0.0002005	Top626
k-mer_928	TCATCGCACCGGTGCACGCCCGGACGGAAATCATGATTTCCTGCGTGCTGGGCACGGCGGACGCGGCCAACCCGGCAAGCATGGCCCGAGCCAACTTCAT	388	0	0	168	0	0.000100763	Top1100
k-mer_929	TCATAGGTATCTTTCCTTGTACATCAGCGGCGACATGCCGCAGTACTTGTTGAAGATGTCGCGAAAGGCCTTGGTGTCGTTGTAGCCGACCTCGTACATC	388	0	0	168	0	0.000225083	Top564
k-mer_930	TATCGAATCCGCGGGCCAGCAGCAGCTCTTGCAATTCGCGGCGTTCGGCGCGCGACAGGCCGGGATCGTCGGTGGGCCAGGCGCGCGCGAACGGCAAGTC	388	0	0	168	0	0.00020304	Top619
k-mer_931	TCAACAAGTACTGCGGCATGTCGCCGCTGATGTACAAGGAAAGATACCTATGACACAGGAGCCTGTCCCGACGGGGACAGGCTCCTGCCGAATCCTTCCG	388	0	0	168	0	8.77066e-05	Top1163
k-mer_932	TATTCGTACAACGCGGCCGAGAGCTACGCGCTGGCCATTGCCCATTTGTCGGACCGCCTGCGCGGCGACTTGCCGTTCGCGCGCGCCTGGCCCACCGACG	388	0	0	168	0	0.000144317	Top864
k-mer_933	TATCTTTCCTTGTACATCAGCGGCGACATGCCGCAGTACTTGTTGAAGATGTCGCGAAAGGCCTTGGTGTCGTTGTAGCCGACCTCGTACATCACTTCGG	388	0	0	168	0	0.000145697	Top857
k-mer_934	TATCCGGCCTTTTCCGCATAGGCGCGCTGCTGGCCGCCGGACTGCTGTGCGGGGGCGCATGGGCGCAGGACGCCGAGGCCGACCCCTACGGCGATCCCAT	388	0	0	168	0	0.000122357	Top1000
k-mer_935	TAGGTATCTTTCCTTGTACATCAGCGGCGACATGCCGCAGTACTTGTTGAAGATGTCGCGAAAGGCCTTGGTGTCGTTGTAGCCGACCTCGTACATCACT	388	0	0	168	0	8.47796e-05	Top1172
k-mer_936	TCCGCATAGGCGCGCTGCTGGCCGCCGGACTGCTGTGCGGGGGCGCATGGGCGCAGGACGCCGAGGCCGACCCCTACGGCGATCCCATCGTGGCGCCGCG	388	0	0	168	0	0.000216008	Top587
k-mer_937	TAGGCGCGCTGCTGGCCGCCGGACTGCTGTGCGGGGGCGCATGGGCGCAGGACGCCGAGGCCGACCCCTACGGCGATCCCATCGTGGCGCCGCGCGCCGC	388	0	0	168	0	0.000158758	Top769
k-mer_938	TCAGCGGCTTCCACTGCGGCGGCGCGGCGCGCGGCGCCACGATGGGATCGCCGTAGGGGTCGGCCTCGGCGTCCTGCGCCCATGCGCCCCCGCACAGCAG	388	0	0	168	0	0.000131319	Top943
k-mer_939	TCCGCCGTGCCCAGCACGCAGGAAATCATGATTTCCGTCCGGGCGTGCACCGGTGCGATGAAGACCGGTGCGCACGGTTCGAAAATCAACTGACACAGGC	388	0	0	168	0	0.000131752	Top941
k-mer_940	TCGCCGTAGGGGTCGGCCTCGGCGTCCTGCGCCCATGCGCCCCCGCACAGCAGTCCGGCGGCCAGCAGCGCGCCTATGCGGAAAAGGCCGGATACCATGG	388	0	0	168	0	0.000126014	Top970
k-mer_941	TCCGGCCGCGTGACTGCTTGCGGGCCGGAACCAGCGGTCAGCCGATTACCACTGCGAGCCGGTGTAGTGGGCGCTTTGGGCGCGGGCGCGGTTCATCGAT	388	0	0	168	0	0.000150936	Top814
k-mer_942	TCGGGACAGGCTCCTGTGTCATAGGTATCTTTCCTTGTACATCAGCGGCGACATGCCGCAGTACTTGTTGAAGATGTCGCGAAAGGCCTTGGTGTCGTTG	388	0	0	168	0	0.00016174	Top757
k-mer_943	TCGGCTACAACGACACCAAGGCCTTTCGCGACATCTTCAACAAGTACTGCGGCATGTCGCCGCTGATGTACAAGGAAAGATACCTATGACACAGGAGCCT	388	0	0	168	0	7.90131e-05	Top1198
k-mer_944	TCGGCGCGCGACAGGCCGGGATCGTCGGTGGGCCAGGCGCGCGCGAACGGCAAGTCGCCGCGCAGGCGGTCCGACAAATGGGCAATGGCCAGCGCGTAGC	388	0	0	168	0	0.000150534	Top817
k-mer_945	TCGGCCAGCCGGGTGTGGGTCAGCACCAGGCGCACCTGCTCGCCGGCCTCGCTCAGCTCGAACAACACCTCGGACGGCGCCTCGCCGGCGGCGCCGCCCC	388	0	0	168	0	0.000204303	Top613
k-mer_946	TCGGCAGGAGCCTGTCCCCGTCGGGACAGGCTCCTGTGTCATAGGTATCTTTCCTTGTACATCAGCGGCGACATGCCGCAGTACTTGTTGAAGATGTCGC	388	0	0	168	0	0.000148956	Top829
k-mer_947	TCGGACCGCCTGCGCGGCGACTTGCCGTTCGCGCGCGCCTGGCCCACCGACGATCCCGGCCTGTCGCGCGCCGAACGCCGCGAATTGCAAGAGCTGCTGC	388	0	0	168	0	0.000158503	Top771
k-mer_948	TCGCGCGCGCCTGGCCCACCGACGATCCCGGCCTGTCGCGCGCCGAACGCCGCGAATTGCAAGAGCTGCTGCTGGCCCGCGGATTCGATATCGGCAAGCC	388	0	0	168	0	0.000153213	Top805
k-mer_949	TCGCGACATCTTCAACAAGTACTGCGGCATGTCGCCGCTGATGTACAAGGAAAGATACCTATGACACAGGAGCCTGTCCCGACGGGGACAGGCTCCTGCC	388	0	0	168	0	0.000148991	Top827
k-mer_950	TACTGCGGCATGTCGCCGCTGATGTACAAGGAAAGATACCTATGACACAGGAGCCTGTCCCGACGGGGACAGGCTCCTGCCGAATCCTTCCGTACGCCGG	388	0	0	168	0	0.000144044	Top869
k-mer_951	TCGCCGCCGATGCAGGCCACGACGCCGCTGCCGGCCTGCATGAAGTTGGCTCGGGCCATGCTTGCCGGGTTGGCCGCGTCCGCCGTGCCCAGCACGCAGG	388	0	0	168	0	0.000101862	Top1097
k-mer_952	TCGATGCGCTGTATTCGTACAACGCGGCCGAGAGCTACGCGCTGGCCATTGCCCATTTGTCGGACCGCCTGCGCGGCGACTTGCCGTTCGCGCGCGCCTG	388	0	0	168	0	0.000143981	Top871
k-mer_953	TCGATCTTCAGCGGCTTCCACTGCGGCGGCGCGGCGCGCGGCGCCACGATGGGATCGCCGTAGGGGTCGGCCTCGGCGTCCTGCGCCCATGCGCCCCCGC	388	0	0	168	0	8.71536e-05	Top1165
k-mer_954	TCGAATCCGCGGGCCAGCAGCAGCTCTTGCAATTCGCGGCGTTCGGCGCGCGACAGGCCGGGATCGTCGGTGGGCCAGGCGCGCGCGAACGGCAAGTCGC	388	0	0	168	0	0.00010976	Top1054
k-mer_955	TCGAACCGTGCGCACCGGTCTTCATCGCACCGGTGCACGCCCGGACGGAAATCATGATTTCCTGCGTGCTGGGCACGGCGGACGCGGCCAACCCGGCAAG	388	0	0	168	0	0.000130179	Top948
k-mer_956	TCCTGTGTCATAGGTATCTTTCCTTGTACATCAGCGGCGACATGCCGCAGTACTTGTTGAAGATGTCGCGAAAGGCCTTGGTGTCGTTGTAGCCGACCTC	388	0	0	168	0	0.000147419	Top837
k-mer_957	TCCTGCGTGCTGGGCACGGCGGACGCGGCCAACCCGGCAAGCATGGCCCGAGCCAACTTCATGCAGGCCGGCAGCGGCGTCGTGGCCTGCATCGGCGGCG	388	0	0	168	0	0.000136951	Top907
k-mer_958	TCCGGCCTTTTCCGCATAGGCGCGCTGCTGGCCGCCGGACTGCTGTGCGGGGGCGCATGGGCGCAGGACGCCGAGGCCGACCCCTACGGCGATCCCATCG	388	0	0	168	0	0.000165804	Top742
k-mer_959	TCCGCGGGCCAGCAGCAGCTCTTGCAATTCGCGGCGTTCGGCGCGCGACAGGCCGGGATCGTCGGTGGGCCAGGCGCGCGCGAACGGCAAGTCGCCGCGC	388	0	0	168	0	0.000124144	Top985
k-mer_960	TACGGAAGGATTCGGCAGGAGCCTGTCCCCGTCGGGACAGGCTCCTGTGTCATAGGTATCTTTCCTTGTACATCAGCGGCGACATGCCGCAGTACTTGTT	388	0	0	168	0	0.000140363	Top888
k-mer_961	GTGGGTCAGCACCAGGCGCACCTGCTCGCCGGCCTCGCTCAGCTCGAACAACACCTCGGACGGCGCCTCGCCGGCGGCGCCGCCCCACGTCAGCGCCAGC	388	0	0	168	0	0.000109782	Top1052
k-mer_962	TACACCGGCTCGCAGTGGTAATCGGCTGACCGCTGGTTCCGGCCCGCAAGCAGTCACGCGGCCGGAACCGGTCTTGCCTCCCGCCGGGCCTGCCTCGGCC	388	0	0	168	0	0.000154203	Top797
k-mer_963	GTCGGCCAGCCGGGTGTGGGTCAGCACCAGGCGCACCTGCTCGCCGGCCTCGCTCAGCTCGAACAACACCTCGGACGGCGCCTCGCCGGCGGCGCCGCCC	388	0	0	168	0	0.000163929	Top745
k-mer_964	GTCGGACCGCCTGCGCGGCGACTTGCCGTTCGCGCGCGCCTGGCCCACCGACGATCCCGGCCTGTCGCGCGCCGAACGCCGCGAATTGCAAGAGCTGCTG	388	0	0	168	0	0.000124533	Top982
k-mer_965	GTCGATCTTCAGCGGCTTCCACTGCGGCGGCGCGGCGCGCGGCGCCACGATGGGATCGCCGTAGGGGTCGGCCTCGGCGTCCTGCGCCCATGCGCCCCCG	388	0	0	168	0	0.000124885	Top979
k-mer_966	GTCCGCCGTGCCCAGCACGCAGGAAATCATGATTTCCGTCCGGGCGTGCACCGGTGCGATGAAGACCGGTGCGCACGGTTCGAAAATCAACTGACACAGG	388	0	0	168	0	8.57881e-05	Top1170
k-mer_967	GTCCCCGTCGGGACAGGCTCCTGTGTCATAGGTATCTTTCCTTGTACATCAGCGGCGACATGCCGCAGTACTTGTTGAAGATGTCGCGAAAGGCCTTGGT	388	0	0	168	0	0.000146352	Top848
k-mer_968	GTCATAGGTATCTTTCCTTGTACATCAGCGGCGACATGCCGCAGTACTTGTTGAAGATGTCGCGAAAGGCCTTGGTGTCGTTGTAGCCGACCTCGTACAT	388	0	0	168	0	0.000184285	Top676
k-mer_969	GTCAGTTGATTTTCGAACCGTGCGCACCGGTCTTCATCGCACCGGTGCACGCCCGGACGGAAATCATGATTTCCTGCGTGCTGGGCACGGCGGACGCGGC	388	0	0	168	0	0.000161578	Top760
k-mer_970	GTCAGCACCAGGCGCACCTGCTCGCCGGCCTCGCTCAGCTCGAACAACACCTCGGACGGCGCCTCGCCGGCGGCGCCGCCCCACGTCAGCGCCAGCACGC	388	0	0	168	0	0.000177489	Top696
k-mer_971	GTATCTTTCCTTGTACATCAGCGGCGACATGCCGCAGTACTTGTTGAAGATGTCGCGAAAGGCCTTGGTGTCGTTGTAGCCGACCTCGTACATCACTTCG	388	0	0	168	0	0.000128634	Top958
k-mer_972	GTACTGCGGCATGTCGCCGCTGATGTACAAGGAAAGATACCTATGACACAGGAGCCTGTCCCGACGGGGACAGGCTCCTGCCGAATCCTTCCGTACGCCG	388	0	0	168	0	0.000162282	Top756
k-mer_973	GTACGGAAGGATTCGGCAGGAGCCTGTCCCCGTCGGGACAGGCTCCTGTGTCATAGGTATCTTTCCTTGTACATCAGCGGCGACATGCCGCAGTACTTGT	388	0	0	168	0	0.000148592	Top830
k-mer_974	GTACAACGCGGCCGAGAGCTACGCGCTGGCCATTGCCCATTTGTCGGACCGCCTGCGCGGCGACTTGCCGTTCGCGCGCGCCTGGCCCACCGACGATCCC	388	0	0	168	0	0.000180957	Top687
k-mer_975	GGTTCCGGCCGCGTGACTGCTTGCGGGCCGGAACCAGCGGTCAGCCGATTACCACTGCGAGCCGGTGTAGTGGGCGCTTTGGGCGCGGGCGCGGTTCATC	388	0	0	168	0	0.000124836	Top980
k-mer_976	GGTGTGGGTCAGCACCAGGCGCACCTGCTCGCCGGCCTCGCTCAGCTCGAACAACACCTCGGACGGCGCCTCGCCGGCGGCGCCGCCCCACGTCAGCGCC	388	0	0	168	0	0.00016307	Top752
k-mer_977	TCGGGCCATGCTTGCCGGGTTGGCCGCGTCCGCCGTGCCCAGCACGCAGGAAATCATGATTTCCGTCCGGGCGTGCACCGGTGCGATGAAGACCGGTGCG	388	0	0	168	0	0.000145411	Top859
k-mer_978	GTCGGGACAGGCTCCTGTGTCATAGGTATCTTTCCTTGTACATCAGCGGCGACATGCCGCAGTACTTGTTGAAGATGTCGCGAAAGGCCTTGGTGTCGTT	388	0	0	168	0	0.000169643	Top722
k-mer_979	GTCGGTGGGCCAGGCGCGCGCGAACGGCAAGTCGCCGCGCAGGCGGTCCGACAAATGGGCAATGGCCAGCGCGTAGCTCTCGGCCGCGTTGTACGAATAC	388	0	0	168	0	0.000162601	Top754
k-mer_980	GTCTTCATCGCACCGGTGCACGCCCGGACGGAAATCATGATTTCCTGCGTGCTGGGCACGGCGGACGCGGCCAACCCGGCAAGCATGGCCCGAGCCAACT	388	0	0	168	0	0.000147435	Top836
k-mer_981	GTGATGTACGAGGTCGGCTACAACGACACCAAGGCCTTTCGCGACATCTTCAACAAGTACTGCGGCATGTCGCCGCTGATGTACAAGGAAAGATACCTAT	388	0	0	168	0	0.000106922	Top1068
k-mer_982	TACAACGCGGCCGAGAGCTACGCGCTGGCCATTGCCCATTTGTCGGACCGCCTGCGCGGCGACTTGCCGTTCGCGCGCGCCTGGCCCACCGACGATCCCG	388	0	0	168	0	0.000121366	Top1006
k-mer_983	GTTGGCTCGGGCCATGCTTGCCGGGTTGGCCGCGTCCGCCGTGCCCAGCACGCAGGAAATCATGATTTCCGTCCGGGCGTGCACCGGTGCGATGAAGACC	388	0	0	168	0	0.000149419	Top825
k-mer_984	GTTGGCCGCGTCCGCCGTGCCCAGCACGCAGGAAATCATGATTTCCGTCCGGGCGTGCACCGGTGCGATGAAGACCGGTGCGCACGGTTCGAAAATCAAC	388	0	0	168	0	0.000138999	Top894
k-mer_985	GTTGCGCAATTTCGATGCGCTGTATTCGTACAACGCGGCCGAGAGCTACGCGCTGGCCATTGCCCATTTGTCGGACCGCCTGCGCGGCGACTTGCCGTTC	388	0	0	168	0	6.94117e-05	Top1238
k-mer_986	GTTCGCGCGCGCCTGGCCCACCGACGATCCCGGCCTGTCGCGCGCCGAACGCCGCGAATTGCAAGAGCTGCTGCTGGCCCGCGGATTCGATATCGGCAAG	388	0	0	168	0	0.000123178	Top995
k-mer_987	GTTCCGGCCGCGTGACTGCTTGCGGGCCGGAACCAGCGGTCAGCCGATTACCACTGCGAGCCGGTGTAGTGGGCGCTTTGGGCGCGGGCGCGGTTCATCG	388	0	0	168	0	0.000157445	Top778
k-mer_988	GTGTCATAGGTATCTTTCCTTGTACATCAGCGGCGACATGCCGCAGTACTTGTTGAAGATGTCGCGAAAGGCCTTGGTGTCGTTGTAGCCGACCTCGTAC	388	0	0	168	0	0.000143682	Top872
k-mer_989	TACGCGCTGGCCATTGCCCATTTGTCGGACCGCCTGCGCGGCGACTTGCCGTTCGCGCGCGCCTGGCCCACCGACGATCCCGGCCTGTCGCGCGCCGAAC	388	0	0	168	0	8.43423e-05	Top1176
k-mer_990	GTGTCAGTTGATTTTCGAACCGTGCGCACCGGTCTTCATCGCACCGGTGCACGCCCGGACGGAAATCATGATTTCCTGCGTGCTGGGCACGGCGGACGCG	388	0	0	168	0	0.000136576	Top910
k-mer_991	GTGGGCCAGGCGCGCGCGAACGGCAAGTCGCCGCGCAGGCGGTCCGACAAATGGGCAATGGCCAGCGCGTAGCTCTCGGCCGCGTTGTACGAATACAGCG	388	0	0	168	0	0.000101233	Top1098
k-mer_992	GTGCTGGGCACGGCGGACGCGGCCAACCCGGCAAGCATGGCCCGAGCCAACTTCATGCAGGCCGGCAGCGGCGTCGTGGCCTGCATCGGCGGCGATGGGT	388	0	0	168	0	0.000125769	Top973
k-mer_993	GTGCTGGCGCTGACGTGGGGCGGCGCCGCCGGCGAGGCGCCGTCCGAGGTGTTGTTCGAGCTGAGCGAGGCCGGCGAGCAGGTGCGCCTGGTGCTGACCC	388	0	0	168	0	0.000127987	Top960
k-mer_994	GTGCGGGGGCGCATGGGCGCAGGACGCCGAGGCCGACCCCTACGGCGATCCCATCGTGGCGCCGCGCGCCGCGCCGCCGCAGTGGAAGCCGCTGAAGATC	388	0	0	168	0	0.000175845	Top703
k-mer_995	GTGCGCACCGGTCTTCATCGCACCGGTGCACGCCCGGACGGAAATCATGATTTCCTGCGTGCTGGGCACGGCGGACGCGGCCAACCCGGCAAGCATGGCC	388	0	0	168	0	0.000135308	Top917
k-mer_996	GTGCCGGCGGCCTGTGTCAGTTGATTTTCGAACCGTGCGCACCGGTCTTCATCGCACCGGTGCACGCCCGGACGGAAATCATGATTTCCTGCGTGCTGGG	388	0	0	168	0	0.000137717	Top900
k-mer_997	GTGCCCAGCACGCAGGAAATCATGATTTCCGTCCGGGCGTGCACCGGTGCGATGAAGACCGGTGCGCACGGTTCGAAAATCAACTGACACAGGCCGCCGG	388	0	0	168	0	0.000255067	Top523
k-mer_998	GTGGGGCGGCGCCGCCGGCGAGGCGCCGTCCGAGGTGTTGTTCGAGCTGAGCGAGGCCGGCGAGCAGGTGCGCCTGGTGCTGACCCACACCCGGCTGGCC	388	0	0	168	0	0.000116648	Top1022
k-mer_999	GTCGGCTACAACGACACCAAGGCCTTTCGCGACATCTTCAACAAGTACTGCGGCATGTCGCCGCTGATGTACAAGGAAAGATACCTATGACACAGGAGCC	388	0	0	168	0	0.000242998	Top544
k-mer_1000	TGTGGGTCAGCACCAGGCGCACCTGCTCGCCGGCCTCGCTCAGCTCGAACAACACCTCGGACGGCGCCTCGCCGGCGGCGCCGCCCCACGTCAGCGCCAG	388	0	0	168	0	0.000199945	Top627
k-mer_1001	TCGTCGGTGGGCCAGGCGCGCGCGAACGGCAAGTCGCCGCGCAGGCGGTCCGACAAATGGGCAATGGCCAGCGCGTAGCTCTCGGCCGCGTTGTACGAAT	388	0	0	168	0	0.000100553	Top1101
k-mer_1002	TTCGGCAGGAGCCTGTCCCCGTCGGGACAGGCTCCTGTGTCATAGGTATCTTTCCTTGTACATCAGCGGCGACATGCCGCAGTACTTGTTGAAGATGTCG	388	0	0	168	0	0.00010921	Top1061
k-mer_1003	TTCGCGGCGTTCGGCGCGCGACAGGCCGGGATCGTCGGTGGGCCAGGCGCGCGCGAACGGCAAGTCGCCGCGCAGGCGGTCCGACAAATGGGCAATGGCC	388	0	0	168	0	0.000159501	Top767
k-mer_1004	TTCGCGCGCGCCTGGCCCACCGACGATCCCGGCCTGTCGCGCGCCGAACGCCGCGAATTGCAAGAGCTGCTGCTGGCCCGCGGATTCGATATCGGCAAGC	388	0	0	168	0	0.000160988	Top764
k-mer_1005	TTCGCGACATCTTCAACAAGTACTGCGGCATGTCGCCGCTGATGTACAAGGAAAGATACCTATGACACAGGAGCCTGTCCCGACGGGGACAGGCTCCTGC	388	0	0	168	0	0.000186061	Top671
k-mer_1006	TTCGATGCGCTGTATTCGTACAACGCGGCCGAGAGCTACGCGCTGGCCATTGCCCATTTGTCGGACCGCCTGCGCGGCGACTTGCCGTTCGCGCGCGCCT	388	0	0	168	0	0.000244425	Top542
k-mer_1007	TTCCTGCGTGCTGGGCACGGCGGACGCGGCCAACCCGGCAAGCATGGCCCGAGCCAACTTCATGCAGGCCGGCAGCGGCGTCGTGGCCTGCATCGGCGGC	388	0	0	168	0	0.000160546	Top765
k-mer_1008	TTCCGGCCGCGTGACTGCTTGCGGGCCGGAACCAGCGGTCAGCCGATTACCACTGCGAGCCGGTGTAGTGGGCGCTTTGGGCGCGGGCGCGGTTCATCGA	388	0	0	168	0	0.000133924	Top928
k-mer_1009	TTCGGCGCGCGACAGGCCGGGATCGTCGGTGGGCCAGGCGCGCGCGAACGGCAAGTCGCCGCGCAGGCGGTCCGACAAATGGGCAATGGCCAGCGCGTAG	388	0	0	168	0	0.000145865	Top854
k-mer_1010	TTCCGCATAGGCGCGCTGCTGGCCGCCGGACTGCTGTGCGGGGGCGCATGGGCGCAGGACGCCGAGGCCGACCCCTACGGCGATCCCATCGTGGCGCCGC	388	0	0	168	0	0.000119145	Top1013
k-mer_1011	TTCATCGCACCGGTGCACGCCCGGACGGAAATCATGATTTCCTGCGTGCTGGGCACGGCGGACGCGGCCAACCCGGCAAGCATGGCCCGAGCCAACTTCA	388	0	0	168	0	0.000145868	Top853
k-mer_1012	TTCAGCGGCTTCCACTGCGGCGGCGCGGCGCGCGGCGCCACGATGGGATCGCCGTAGGGGTCGGCCTCGGCGTCCTGCGCCCATGCGCCCCCGCACAGCA	388	0	0	168	0	0.000219103	Top579
k-mer_1013	TTCAACAAGTACTGCGGCATGTCGCCGCTGATGTACAAGGAAAGATACCTATGACACAGGAGCCTGTCCCGACGGGGACAGGCTCCTGCCGAATCCTTCC	388	0	0	168	0	0.000150428	Top819
k-mer_1014	TGTGTCATAGGTATCTTTCCTTGTACATCAGCGGCGACATGCCGCAGTACTTGTTGAAGATGTCGCGAAAGGCCTTGGTGTCGTTGTAGCCGACCTCGTA	388	0	0	168	0	0.000135046	Top919
k-mer_1015	TGTGTCAGTTGATTTTCGAACCGTGCGCACCGGTCTTCATCGCACCGGTGCACGCCCGGACGGAAATCATGATTTCCTGCGTGCTGGGCACGGCGGACGC	388	0	0	168	0	0.000127719	Top964
k-mer_1016	TGTGCGGGGGCGCATGGGCGCAGGACGCCGAGGCCGACCCCTACGGCGATCCCATCGTGGCGCCGCGCGCCGCGCCGCCGCAGTGGAAGCCGCTGAAGAT	388	0	0	168	0	0.000123872	Top986
k-mer_1017	TGTCGGACCGCCTGCGCGGCGACTTGCCGTTCGCGCGCGCCTGGCCCACCGACGATCCCGGCCTGTCGCGCGCCGAACGCCGCGAATTGCAAGAGCTGCT	388	0	0	168	0	0.000154727	Top792
k-mer_1018	TTCCACTGCGGCGGCGCGGCGCGCGGCGCCACGATGGGATCGCCGTAGGGGTCGGCCTCGGCGTCCTGCGCCCATGCGCCCCCGCACAGCAGTCCGGCGG	388	0	0	168	0	0.000136577	Top909
k-mer_1019	TGTCCCCGTCGGGACAGGCTCCTGTGTCATAGGTATCTTTCCTTGTACATCAGCGGCGACATGCCGCAGTACTTGTTGAAGATGTCGCGAAAGGCCTTGG	388	0	0	168	0	8.47324e-05	Top1174
k-mer_1020	TTCGTACAACGCGGCCGAGAGCTACGCGCTGGCCATTGCCCATTTGTCGGACCGCCTGCGCGGCGACTTGCCGTTCGCGCGCGCCTGGCCCACCGACGAT	388	0	0	168	0	0.00021202	Top595
k-mer_1021	TTGCAATTCGCGGCGTTCGGCGCGCGACAGGCCGGGATCGTCGGTGGGCCAGGCGCGCGCGAACGGCAAGTCGCCGCGCAGGCGGTCCGACAAATGGGCA	388	0	0	168	0	0.000231065	Top560
k-mer_1022	TTTTCGAACCGTGCGCACCGGTCTTCATCGCACCGGTGCACGCCCGGACGGAAATCATGATTTCCTGCGTGCTGGGCACGGCGGACGCGGCCAACCCGGC	388	0	0	168	0	6.31028e-05	Top1265
k-mer_1023	TTTTCCGCATAGGCGCGCTGCTGGCCGCCGGACTGCTGTGCGGGGGCGCATGGGCGCAGGACGCCGAGGCCGACCCCTACGGCGATCCCATCGTGGCGCC	388	0	0	168	0	0.00010967	Top1057
k-mer_1024	TTTGTCGGACCGCCTGCGCGGCGACTTGCCGTTCGCGCGCGCCTGGCCCACCGACGATCCCGGCCTGTCGCGCGCCGAACGCCGCGAATTGCAAGAGCTG	388	0	0	168	0	0.000133547	Top932
k-mer_1025	TTTCGCGACATCTTCAACAAGTACTGCGGCATGTCGCCGCTGATGTACAAGGAAAGATACCTATGACACAGGAGCCTGTCCCGACGGGGACAGGCTCCTG	388	0	0	168	0	6.84292e-05	Top1243
k-mer_1026	TTTCGATGCGCTGTATTCGTACAACGCGGCCGAGAGCTACGCGCTGGCCATTGCCCATTTGTCGGACCGCCTGCGCGGCGACTTGCCGTTCGCGCGCGCC	388	0	0	168	0	0.000172052	Top712
k-mer_1027	TTTCGAACCGTGCGCACCGGTCTTCATCGCACCGGTGCACGCCCGGACGGAAATCATGATTTCCTGCGTGCTGGGCACGGCGGACGCGGCCAACCCGGCA	388	0	0	168	0	0.000112494	Top1042
k-mer_1028	TTTCCTGCGTGCTGGGCACGGCGGACGCGGCCAACCCGGCAAGCATGGCCCGAGCCAACTTCATGCAGGCCGGCAGCGGCGTCGTGGCCTGCATCGGCGG	388	0	0	168	0	9.73946e-05	Top1117
k-mer_1029	TTGATTTTCGAACCGTGCGCACCGGTCTTCATCGCACCGGTGCACGCCCGGACGGAAATCATGATTTCCTGCGTGCTGGGCACGGCGGACGCGGCCAACC	388	0	0	168	0	0.000167955	Top733
k-mer_1030	TTTCCGCATAGGCGCGCTGCTGGCCGCCGGACTGCTGTGCGGGGGCGCATGGGCGCAGGACGCCGAGGCCGACCCCTACGGCGATCCCATCGTGGCGCCG	388	0	0	168	0	0.000126686	Top968
k-mer_1031	TTGGCTCGGGCCATGCTTGCCGGGTTGGCCGCGTCCGCCGTGCCCAGCACGCAGGAAATCATGATTTCCGTCCGGGCGTGCACCGGTGCGATGAAGACCG	388	0	0	168	0	0.000109792	Top1051
k-mer_1032	TTGGCCGCGTCCGCCGTGCCCAGCACGCAGGAAATCATGATTTCCGTCCGGGCGTGCACCGGTGCGATGAAGACCGGTGCGCACGGTTCGAAAATCAACT	388	0	0	168	0	0.000163597	Top749
k-mer_1033	TTGCGCAATTTCGATGCGCTGTATTCGTACAACGCGGCCGAGAGCTACGCGCTGGCCATTGCCCATTTGTCGGACCGCCTGCGCGGCGACTTGCCGTTCG	388	0	0	168	0	0.00013258	Top938
k-mer_1034	TTGCCGTTCGCGCGCGCCTGGCCCACCGACGATCCCGGCCTGTCGCGCGCCGAACGCCGCGAATTGCAAGAGCTGCTGCTGGCCCGCGGATTCGATATCG	388	0	0	168	0	0.00012589	Top972
k-mer_1035	TTGCCGGGTTGGCCGCGTCCGCCGTGCCCAGCACGCAGGAAATCATGATTTCCGTCCGGGCGTGCACCGGTGCGATGAAGACCGGTGCGCACGGTTCGAA	388	0	0	168	0	0.000109777	Top1053
k-mer_1036	TTGCCGATATCGAATCCGCGGGCCAGCAGCAGCTCTTGCAATTCGCGGCGTTCGGCGCGCGACAGGCCGGGATCGTCGGTGGGCCAGGCGCGCGCGAACG	388	0	0	168	0	0.00017091	Top718
k-mer_1037	TTGCCCATTTGTCGGACCGCCTGCGCGGCGACTTGCCGTTCGCGCGCGCCTGGCCCACCGACGATCCCGGCCTGTCGCGCGCCGAACGCCGCGAATTGCA	388	0	0	168	0	0.000177794	Top695
k-mer_1038	TTGTCGGACCGCCTGCGCGGCGACTTGCCGTTCGCGCGCGCCTGGCCCACCGACGATCCCGGCCTGTCGCGCGCCGAACGCCGCGAATTGCAAGAGCTGC	388	0	0	168	0	0.000157951	Top775
k-mer_1039	TCGTACAACGCGGCCGAGAGCTACGCGCTGGCCATTGCCCATTTGTCGGACCGCCTGCGCGGCGACTTGCCGTTCGCGCGCGCCTGGCCCACCGACGATC	388	0	0	168	0	0.000122237	Top1001
k-mer_1040	TGTCATAGGTATCTTTCCTTGTACATCAGCGGCGACATGCCGCAGTACTTGTTGAAGATGTCGCGAAAGGCCTTGGTGTCGTTGTAGCCGACCTCGTACA	388	0	0	168	0	8.53975e-05	Top1171
k-mer_1041	TGTATTCGTACAACGCGGCCGAGAGCTACGCGCTGGCCATTGCCCATTTGTCGGACCGCCTGCGCGGCGACTTGCCGTTCGCGCGCGCCTGGCCCACCGA	388	0	0	168	0	0.000155068	Top791
k-mer_1042	TGCCGGCGGCCTGTGTCAGTTGATTTTCGAACCGTGCGCACCGGTCTTCATCGCACCGGTGCACGCCCGGACGGAAATCATGATTTCCTGCGTGCTGGGC	388	0	0	168	0	0.000130322	Top947
k-mer_1043	TGCCGGCCTGCATGAAGTTGGCTCGGGCCATGCTTGCCGGGTTGGCCGCGTCCGCCGTGCCCAGCACGCAGGAAATCATGATTTCCGTCCGGGCGTGCAC	388	0	0	168	0	0.000198381	Top630
k-mer_1044	TGCCGATATCGAATCCGCGGGCCAGCAGCAGCTCTTGCAATTCGCGGCGTTCGGCGCGCGACAGGCCGGGATCGTCGGTGGGCCAGGCGCGCGCGAACGG	388	0	0	168	0	0.000157319	Top781
k-mer_1045	TGCCCAGCACGCAGGAAATCATGATTTCCGTCCGGGCGTGCACCGGTGCGATGAAGACCGGTGCGCACGGTTCGAAAATCAACTGACACAGGCCGCCGGC	388	0	0	168	0	5.81427e-05	Top1280
k-mer_1046	TGCATGAAGTTGGCTCGGGCCATGCTTGCCGGGTTGGCCGCGTCCGCCGTGCCCAGCACGCAGGAAATCATGATTTCCGTCCGGGCGTGCACCGGTGCGA	388	0	0	168	0	0.00020312	Top618
k-mer_1047	TGCAGGCCACGACGCCGCTGCCGGCCTGCATGAAGTTGGCTCGGGCCATGCTTGCCGGGTTGGCCGCGTCCGCCGTGCCCAGCACGCAGGAAATCATGAT	388	0	0	168	0	0.000105031	Top1080
k-mer_1048	TGCACGCCCGGACGGAAATCATGATTTCCTGCGTGCTGGGCACGGCGGACGCGGCCAACCCGGCAAGCATGGCCCGAGCCAACTTCATGCAGGCCGGCAG	388	0	0	168	0	0.000114414	Top1036
k-mer_1049	TGCCGTTCGCGCGCGCCTGGCCCACCGACGATCCCGGCCTGTCGCGCGCCGAACGCCGCGAATTGCAAGAGCTGCTGCTGGCCCGCGGATTCGATATCGG	388	0	0	168	0	0.000196943	Top638
k-mer_1050	TGATTTTCGAACCGTGCGCACCGGTCTTCATCGCACCGGTGCACGCCCGGACGGAAATCATGATTTCCTGCGTGCTGGGCACGGCGGACGCGGCCAACCC	388	0	0	168	0	0.000137053	Top905
k-mer_1051	TGATGTACGAGGTCGGCTACAACGACACCAAGGCCTTTCGCGACATCTTCAACAAGTACTGCGGCATGTCGCCGCTGATGTACAAGGAAAGATACCTATG	388	0	0	168	0	0.000146302	Top850
k-mer_1052	TGACGTGGGGCGGCGCCGCCGGCGAGGCGCCGTCCGAGGTGTTGTTCGAGCTGAGCGAGGCCGGCGAGCAGGTGCGCCTGGTGCTGACCCACACCCGGCT	388	0	0	168	0	0.000115612	Top1029
k-mer_1053	TGAACCGCGCCCGCGCCCAAAGCGCCCACTACACCGGCTCGCAGTGGTAATCGGCTGACCGCTGGTTCCGGCCCGCAAGCAGTCACGCGGCCGGAACCGG	388	0	0	168	0	8.47359e-05	Top1173
k-mer_1054	TCTTGCAATTCGCGGCGTTCGGCGCGCGACAGGCCGGGATCGTCGGTGGGCCAGGCGCGCGCGAACGGCAAGTCGCCGCGCAGGCGGTCCGACAAATGGG	388	0	0	168	0	0.000102102	Top1095
k-mer_1055	TCTTCATCGCACCGGTGCACGCCCGGACGGAAATCATGATTTCCTGCGTGCTGGGCACGGCGGACGCGGCCAACCCGGCAAGCATGGCCCGAGCCAACTT	388	0	0	168	0	0.000123723	Top987
k-mer_1056	TCTTCAGCGGCTTCCACTGCGGCGGCGCGGCGCGCGGCGCCACGATGGGATCGCCGTAGGGGTCGGCCTCGGCGTCCTGCGCCCATGCGCCCCCGCACAG	388	0	0	168	0	0.000152919	Top806
k-mer_1057	TCTTCAACAAGTACTGCGGCATGTCGCCGCTGATGTACAAGGAAAGATACCTATGACACAGGAGCCTGTCCCGACGGGGACAGGCTCCTGCCGAATCCTT	388	0	0	168	0	9.51236e-05	Top1128
k-mer_1058	TGATTTCCTGCGTGCTGGGCACGGCGGACGCGGCCAACCCGGCAAGCATGGCCCGAGCCAACTTCATGCAGGCCGGCAGCGGCGTCGTGGCCTGCATCGG	388	0	0	168	0	9.43745e-05	Top1131
k-mer_1059	TGTCAGTTGATTTTCGAACCGTGCGCACCGGTCTTCATCGCACCGGTGCACGCCCGGACGGAAATCATGATTTCCTGCGTGCTGGGCACGGCGGACGCGG	388	0	0	168	0	7.74345e-05	Top1206
k-mer_1060	TGCGCAATTTCGATGCGCTGTATTCGTACAACGCGGCCGAGAGCTACGCGCTGGCCATTGCCCATTTGTCGGACCGCCTGCGCGGCGACTTGCCGTTCGC	388	0	0	168	0	0.000121658	Top1005
k-mer_1061	TGCGCGGCGACTTGCCGTTCGCGCGCGCCTGGCCCACCGACGATCCCGGCCTGTCGCGCGCCGAACGCCGCGAATTGCAAGAGCTGCTGCTGGCCCGCGG	388	0	0	168	0	0.000158127	Top773
k-mer_1062	TGGTATCCGGCCTTTTCCGCATAGGCGCGCTGCTGGCCGCCGGACTGCTGTGCGGGGGCGCATGGGCGCAGGACGCCGAGGCCGACCCCTACGGCGATCC	388	0	0	168	0	0.000182524	Top682
k-mer_1063	TGGGTCAGCACCAGGCGCACCTGCTCGCCGGCCTCGCTCAGCTCGAACAACACCTCGGACGGCGCCTCGCCGGCGGCGCCGCCCCACGTCAGCGCCAGCA	388	0	0	168	0	0.000122818	Top999
k-mer_1064	TGGGGCGGCGCCGCCGGCGAGGCGCCGTCCGAGGTGTTGTTCGAGCTGAGCGAGGCCGGCGAGCAGGTGCGCCTGGTGCTGACCCACACCCGGCTGGCCG	388	0	0	168	0	0.000125926	Top971
k-mer_1065	TGGGCCAGGCGCGCGCGAACGGCAAGTCGCCGCGCAGGCGGTCCGACAAATGGGCAATGGCCAGCGCGTAGCTCTCGGCCGCGTTGTACGAATACAGCGC	388	0	0	168	0	0.000124528	Top983
k-mer_1066	TGGGATCGCCGTAGGGGTCGGCCTCGGCGTCCTGCGCCCATGCGCCCCCGCACAGCAGTCCGGCGGCCAGCAGCGCGCCTATGCGGAAAAGGCCGGATAC	388	0	0	168	0	7.9861e-05	Top1194
k-mer_1067	TGGCTCGGGCCATGCTTGCCGGGTTGGCCGCGTCCGCCGTGCCCAGCACGCAGGAAATCATGATTTCCGTCCGGGCGTGCACCGGTGCGATGAAGACCGG	388	0	0	168	0	0.000186296	Top669
k-mer_1068	TGGCGCTGACGTGGGGCGGCGCCGCCGGCGAGGCGCCGTCCGAGGTGTTGTTCGAGCTGAGCGAGGCCGGCGAGCAGGTGCGCCTGGTGCTGACCCACAC	388	0	0	168	0	0.000194329	Top646
k-mer_1069	TGCGCACCGGTCTTCATCGCACCGGTGCACGCCCGGACGGAAATCATGATTTCCTGCGTGCTGGGCACGGCGGACGCGGCCAACCCGGCAAGCATGGCCC	388	0	0	168	0	0.000132402	Top939
k-mer_1070	TGGCCGCGTCCGCCGTGCCCAGCACGCAGGAAATCATGATTTCCGTCCGGGCGTGCACCGGTGCGATGAAGACCGGTGCGCACGGTTCGAAAATCAACTG	388	0	0	168	0	0.000252846	Top526
k-mer_1071	TGGCCATTGCCCATTTGTCGGACCGCCTGCGCGGCGACTTGCCGTTCGCGCGCGCCTGGCCCACCGACGATCCCGGCCTGTCGCGCGCCGAACGCCGCGA	388	0	0	168	0	5.08146e-05	Top1303
k-mer_1072	TGCTTGCCGGGTTGGCCGCGTCCGCCGTGCCCAGCACGCAGGAAATCATGATTTCCGTCCGGGCGTGCACCGGTGCGATGAAGACCGGTGCGCACGGTTC	388	0	0	168	0	0.000116415	Top1024
k-mer_1073	TGCTGGCCGCCGGACTGCTGTGCGGGGGCGCATGGGCGCAGGACGCCGAGGCCGACCCCTACGGCGATCCCATCGTGGCGCCGCGCGCCGCGCCGCCGCA	388	0	0	168	0	0.00019761	Top634
k-mer_1074	TGCGTGCTGGGCACGGCGGACGCGGCCAACCCGGCAAGCATGGCCCGAGCCAACTTCATGCAGGCCGGCAGCGGCGTCGTGGCCTGCATCGGCGGCGATG	388	0	0	168	0	0.000145002	Top863
k-mer_1075	TGCGGGGGCGCATGGGCGCAGGACGCCGAGGCCGACCCCTACGGCGATCCCATCGTGGCGCCGCGCGCCGCGCCGCCGCAGTGGAAGCCGCTGAAGATCG	388	0	0	168	0	0.000133269	Top934
k-mer_1076	TGCGGCATGTCGCCGCTGATGTACAAGGAAAGATACCTATGACACAGGAGCCTGTCCCGACGGGGACAGGCTCCTGCCGAATCCTTCCGTACGCCGGGGT	388	0	0	168	0	0.000109369	Top1060
k-mer_1077	TGCGCTGTATTCGTACAACGCGGCCGAGAGCTACGCGCTGGCCATTGCCCATTTGTCGGACCGCCTGCGCGGCGACTTGCCGTTCGCGCGCGCCTGGCCC	388	0	0	168	0	0.000167948	Top734
k-mer_1078	TGGCCGCCGGACTGCTGTGCGGGGGCGCATGGGCGCAGGACGCCGAGGCCGACCCCTACGGCGATCCCATCGTGGCGCCGCGCGCCGCGCCGCCGCAGTG	388	0	0	168	0	0.000157299	Top782
k-mer_1079	GGTGGGCCAGGCGCGCGCGAACGGCAAGTCGCCGCGCAGGCGGTCCGACAAATGGGCAATGGCCAGCGCGTAGCTCTCGGCCGCGTTGTACGAATACAGC	388	0	0	168	0	0.000153219	Top804
k-mer_1080	GGTCGGCTACAACGACACCAAGGCCTTTCGCGACATCTTCAACAAGTACTGCGGCATGTCGCCGCTGATGTACAAGGAAAGATACCTATGACACAGGAGC	388	0	0	168	0	0.000163766	Top747
k-mer_1081	GGTGCACGCCCGGACGGAAATCATGATTTCCTGCGTGCTGGGCACGGCGGACGCGGCCAACCCGGCAAGCATGGCCCGAGCCAACTTCATGCAGGCCGGC	388	0	0	168	0	0.000184638	Top673
k-mer_1082	CTGGCCATTGCCCATTTGTCGGACCGCCTGCGCGGCGACTTGCCGTTCGCGCGCGCCTGGCCCACCGACGATCCCGGCCTGTCGCGCGCCGAACGCCGCG	388	0	0	168	0	0.000158113	Top774
k-mer_1083	CTGCGTGCTGGGCACGGCGGACGCGGCCAACCCGGCAAGCATGGCCCGAGCCAACTTCATGCAGGCCGGCAGCGGCGTCGTGGCCTGCATCGGCGGCGAT	388	0	0	168	0	0.000197286	Top636
k-mer_1084	CTGCGGCATGTCGCCGCTGATGTACAAGGAAAGATACCTATGACACAGGAGCCTGTCCCGACGGGGACAGGCTCCTGCCGAATCCTTCCGTACGCCGGGG	388	0	0	168	0	0.000135211	Top918
k-mer_1085	CTGCGCGGCGACTTGCCGTTCGCGCGCGCCTGGCCCACCGACGATCCCGGCCTGTCGCGCGCCGAACGCCGCGAATTGCAAGAGCTGCTGCTGGCCCGCG	388	0	0	168	0	0.00013725	Top903
k-mer_1086	CTGCATGAAGTTGGCTCGGGCCATGCTTGCCGGGTTGGCCGCGTCCGCCGTGCCCAGCACGCAGGAAATCATGATTTCCGTCCGGGCGTGCACCGGTGCG	388	0	0	168	0	0.000128797	Top957
k-mer_1087	CTCTTGCAATTCGCGGCGTTCGGCGCGCGACAGGCCGGGATCGTCGGTGGGCCAGGCGCGCGCGAACGGCAAGTCGCCGCGCAGGCGGTCCGACAAATGG	388	0	0	168	0	0.000150743	Top816
k-mer_1088	CTCCTGTGTCATAGGTATCTTTCCTTGTACATCAGCGGCGACATGCCGCAGTACTTGTTGAAGATGTCGCGAAAGGCCTTGGTGTCGTTGTAGCCGACCT	388	0	0	168	0	0.00020841	Top606
k-mer_1089	CGTTCGGCGCGCGACAGGCCGGGATCGTCGGTGGGCCAGGCGCGCGCGAACGGCAAGTCGCCGCGCAGGCGGTCCGACAAATGGGCAATGGCCAGCGCGT	388	0	0	168	0	0.000111083	Top1047
k-mer_1090	CGTGCTGGGCACGGCGGACGCGGCCAACCCGGCAAGCATGGCCCGAGCCAACTTCATGCAGGCCGGCAGCGGCGTCGTGGCCTGCATCGGCGGCGATGGG	388	0	0	168	0	0.00013014	Top949
k-mer_1091	CGTGCCCAGCACGCAGGAAATCATGATTTCCGTCCGGGCGTGCACCGGTGCGATGAAGACCGGTGCGCACGGTTCGAAAATCAACTGACACAGGCCGCCG	388	0	0	168	0	0.000102387	Top1094
k-mer_1092	CGTCGGGACAGGCTCCTGTGTCATAGGTATCTTTCCTTGTACATCAGCGGCGACATGCCGCAGTACTTGTTGAAGATGTCGCGAAAGGCCTTGGTGTCGT	388	0	0	168	0	0.0001418	Top883
k-mer_1093	CGTACGGAAGGATTCGGCAGGAGCCTGTCCCCGTCGGGACAGGCTCCTGTGTCATAGGTATCTTTCCTTGTACATCAGCGGCGACATGCCGCAGTACTTG	388	0	0	168	0	7.23149e-05	Top1226
k-mer_1094	CGGTTCCGGCCGCGTGACTGCTTGCGGGCCGGAACCAGCGGTCAGCCGATTACCACTGCGAGCCGGTGTAGTGGGCGCTTTGGGCGCGGGCGCGGTTCAT	388	0	0	168	0	0.000189099	Top657
k-mer_1095	CGGTGCCGGCGGCCTGTGTCAGTTGATTTTCGAACCGTGCGCACCGGTCTTCATCGCACCGGTGCACGCCCGGACGGAAATCATGATTTCCTGCGTGCTG	388	0	0	168	0	0.00012198	Top1002
k-mer_1096	CGGTGCACGCCCGGACGGAAATCATGATTTCCTGCGTGCTGGGCACGGCGGACGCGGCCAACCCGGCAAGCATGGCCCGAGCCAACTTCATGCAGGCCGG	388	0	0	168	0	0.000191659	Top651
k-mer_1097	CGGGTGTGGGTCAGCACCAGGCGCACCTGCTCGCCGGCCTCGCTCAGCTCGAACAACACCTCGGACGGCGCCTCGCCGGCGGCGCCGCCCCACGTCAGCG	388	0	0	168	0	0.000146249	Top851
k-mer_1098	CGGCTTGCCGATATCGAATCCGCGGGCCAGCAGCAGCTCTTGCAATTCGCGGCGTTCGGCGCGCGACAGGCCGGGATCGTCGGTGGGCCAGGCGCGCGCG	388	0	0	168	0	0.000101962	Top1096
k-mer_1099	CGGCTTCCACTGCGGCGGCGCGGCGCGCGGCGCCACGATGGGATCGCCGTAGGGGTCGGCCTCGGCGTCCTGCGCCCATGCGCCCCCGCACAGCAGTCCG	388	0	0	168	0	0.000126947	Top966
k-mer_1100	CGGCTACAACGACACCAAGGCCTTTCGCGACATCTTCAACAAGTACTGCGGCATGTCGCCGCTGATGTACAAGGAAAGATACCTATGACACAGGAGCCTG	388	0	0	168	0	0.000147172	Top841
k-mer_1101	CGGCGTTCGGCGCGCGACAGGCCGGGATCGTCGGTGGGCCAGGCGCGCGCGAACGGCAAGTCGCCGCGCAGGCGGTCCGACAAATGGGCAATGGCCAGCG	388	0	0	168	0	0.00015458	Top793
k-mer_1102	CGGCGGGAGGCAAGACCGGTTCCGGCCGCGTGACTGCTTGCGGGCCGGAACCAGCGGTCAGCCGATTACCACTGCGAGCCGGTGTAGTGGGCGCTTTGGG	388	0	0	168	0	0.000110054	Top1050
k-mer_1103	CGGCGCGGCGCGCGGCGCCACGATGGGATCGCCGTAGGGGTCGGCCTCGGCGTCCTGCGCCCATGCGCCCCCGCACAGCAGTCCGGCGGCCAGCAGCGCG	388	0	0	168	0	0.000149038	Top826
k-mer_1104	CGGCGCGCGGCGCCACGATGGGATCGCCGTAGGGGTCGGCCTCGGCGTCCTGCGCCCATGCGCCCCCGCACAGCAGTCCGGCGGCCAGCAGCGCGCCTAT	388	0	0	168	0	0.000100409	Top1103
k-mer_1105	CGGCGCGCGACAGGCCGGGATCGTCGGTGGGCCAGGCGCGCGCGAACGGCAAGTCGCCGCGCAGGCGGTCCGACAAATGGGCAATGGCCAGCGCGTAGCT	388	0	0	168	0	7.77829e-05	Top1204
k-mer_1106	CGGCCTTTTCCGCATAGGCGCGCTGCTGGCCGCCGGACTGCTGTGCGGGGGCGCATGGGCGCAGGACGCCGAGGCCGACCCCTACGGCGATCCCATCGTG	388	0	0	168	0	0.000210569	Top600
k-mer_1107	CTGGCCGCCGGACTGCTGTGCGGGGGCGCATGGGCGCAGGACGCCGAGGCCGACCCCTACGGCGATCCCATCGTGGCGCCGCGCGCCGCGCCGCCGCAGT	388	0	0	168	0	0.00019353	Top647
k-mer_1108	CTGTATTCGTACAACGCGGCCGAGAGCTACGCGCTGGCCATTGCCCATTTGTCGGACCGCCTGCGCGGCGACTTGCCGTTCGCGCGCGCCTGGCCCACCG	388	0	0	168	0	0.000109064	Top1063
k-mer_1109	CTGTCCCCGTCGGGACAGGCTCCTGTGTCATAGGTATCTTTCCTTGTACATCAGCGGCGACATGCCGCAGTACTTGTTGAAGATGTCGCGAAAGGCCTTG	388	0	0	168	0	0.000180097	Top688
k-mer_1110	CTGTGTCAGTTGATTTTCGAACCGTGCGCACCGGTCTTCATCGCACCGGTGCACGCCCGGACGGAAATCATGATTTCCTGCGTGCTGGGCACGGCGGACG	388	0	0	168	0	0.000186857	Top666
k-mer_1111	GATTCGGCAGGAGCCTGTCCCCGTCGGGACAGGCTCCTGTGTCATAGGTATCTTTCCTTGTACATCAGCGGCGACATGCCGCAGTACTTGTTGAAGATGT	388	0	0	168	0	0.000147834	Top834
k-mer_1112	GATGGGATCGCCGTAGGGGTCGGCCTCGGCGTCCTGCGCCCATGCGCCCCCGCACAGCAGTCCGGCGGCCAGCAGCGCGCCTATGCGGAAAAGGCCGGAT	388	0	0	168	0	0.000163754	Top748
k-mer_1113	GATGCAGGCCACGACGCCGCTGCCGGCCTGCATGAAGTTGGCTCGGGCCATGCTTGCCGGGTTGGCCGCGTCCGCCGTGCCCAGCACGCAGGAAATCATG	388	0	0	168	0	0.000188708	Top658
k-mer_1114	GATCGCCGTAGGGGTCGGCCTCGGCGTCCTGCGCCCATGCGCCCCCGCACAGCAGTCCGGCGGCCAGCAGCGCGCCTATGCGGAAAAGGCCGGATACCAT	388	0	0	168	0	0.000250684	Top530
k-mer_1115	GATATCGAATCCGCGGGCCAGCAGCAGCTCTTGCAATTCGCGGCGTTCGGCGCGCGACAGGCCGGGATCGTCGGTGGGCCAGGCGCGCGCGAACGGCAAG	388	0	0	168	0	0.000134054	Top926
k-mer_1116	GAGGCAGGCCCGGCGGGAGGCAAGACCGGTTCCGGCCGCGTGACTGCTTGCGGGCCGGAACCAGCGGTCAGCCGATTACCACTGCGAGCCGGTGTAGTGG	388	0	0	168	0	0.000171072	Top717
k-mer_1117	GAGGCAAGACCGGTTCCGGCCGCGTGACTGCTTGCGGGCCGGAACCAGCGGTCAGCCGATTACCACTGCGAGCCGGTGTAGTGGGCGCTTTGGGCGCGGG	388	0	0	168	0	0.000156786	Top785
k-mer_1118	GAGAGCTACGCGCTGGCCATTGCCCATTTGTCGGACCGCCTGCGCGGCGACTTGCCGTTCGCGCGCGCCTGGCCCACCGACGATCCCGGCCTGTCGCGCG	388	0	0	168	0	0.000135336	Top916
k-mer_1119	GACTGCTGTGCGGGGGCGCATGGGCGCAGGACGCCGAGGCCGACCCCTACGGCGATCCCATCGTGGCGCCGCGCGCCGCGCCGCCGCAGTGGAAGCCGCT	388	0	0	168	0	0.00020643	Top610
k-mer_1120	GACGTGGGGCGGCGCCGCCGGCGAGGCGCCGTCCGAGGTGTTGTTCGAGCTGAGCGAGGCCGGCGAGCAGGTGCGCCTGGTGCTGACCCACACCCGGCTG	388	0	0	168	0	0.000109097	Top1062
k-mer_1121	GACGGAAATCATGATTTCCTGCGTGCTGGGCACGGCGGACGCGGCCAACCCGGCAAGCATGGCCCGAGCCAACTTCATGCAGGCCGGCAGCGGCGTCGTG	388	0	0	168	0	0.00014796	Top833
k-mer_1122	GACGCCGCTGCCGGCCTGCATGAAGTTGGCTCGGGCCATGCTTGCCGGGTTGGCCGCGTCCGCCGTGCCCAGCACGCAGGAAATCATGATTTCCGTCCGG	388	0	0	168	0	0.000105352	Top1078
k-mer_1123	CGGCCTGTGTCAGTTGATTTTCGAACCGTGCGCACCGGTCTTCATCGCACCGGTGCACGCCCGGACGGAAATCATGATTTCCTGCGTGCTGGGCACGGCG	388	0	0	168	0	0.000168376	Top730
k-mer_1124	GACCGGTTCCGGCCGCGTGACTGCTTGCGGGCCGGAACCAGCGGTCAGCCGATTACCACTGCGAGCCGGTGTAGTGGGCGCTTTGGGCGCGGGCGCGGTT	388	0	0	168	0	0.000116018	Top1027
k-mer_1125	GACATCTTCAACAAGTACTGCGGCATGTCGCCGCTGATGTACAAGGAAAGATACCTATGACACAGGAGCCTGTCCCGACGGGGACAGGCTCCTGCCGAAT	388	0	0	168	0	0.000201864	Top623
k-mer_1126	GACAGGCCGGGATCGTCGGTGGGCCAGGCGCGCGCGAACGGCAAGTCGCCGCGCAGGCGGTCCGACAAATGGGCAATGGCCAGCGCGTAGCTCTCGGCCG	388	0	0	168	0	0.000183664	Top680
k-mer_1127	GACACCAAGGCCTTTCGCGACATCTTCAACAAGTACTGCGGCATGTCGCCGCTGATGTACAAGGAAAGATACCTATGACACAGGAGCCTGTCCCGACGGG	388	0	0	168	0	0.00021245	Top594
k-mer_1128	GAATCGATGAACCGCGCCCGCGCCCAAAGCGCCCACTACACCGGCTCGCAGTGGTAATCGGCTGACCGCTGGTTCCGGCCCGCAAGCAGTCACGCGGCCG	388	0	0	168	0	0.000151204	Top812
k-mer_1129	GAATCCGCGGGCCAGCAGCAGCTCTTGCAATTCGCGGCGTTCGGCGCGCGACAGGCCGGGATCGTCGGTGGGCCAGGCGCGCGCGAACGGCAAGTCGCCG	388	0	0	168	0	0.000154529	Top795
k-mer_1130	GAAGTTGGCTCGGGCCATGCTTGCCGGGTTGGCCGCGTCCGCCGTGCCCAGCACGCAGGAAATCATGATTTCCGTCCGGGCGTGCACCGGTGCGATGAAG	388	0	0	168	0	0.0001442	Top866
k-mer_1131	GAAGGATTCGGCAGGAGCCTGTCCCCGTCGGGACAGGCTCCTGTGTCATAGGTATCTTTCCTTGTACATCAGCGGCGACATGCCGCAGTACTTGTTGAAG	388	0	0	168	0	0.000176226	Top701
k-mer_1132	GAACCGCGCCCGCGCCCAAAGCGCCCACTACACCGGCTCGCAGTGGTAATCGGCTGACCGCTGGTTCCGGCCCGCAAGCAGTCACGCGGCCGGAACCGGT	388	0	0	168	0	0.000109699	Top1056
k-mer_1133	GAAATCATGATTTCCTGCGTGCTGGGCACGGCGGACGCGGCCAACCCGGCAAGCATGGCCCGAGCCAACTTCATGCAGGCCGGCAGCGGCGTCGTGGCCT	388	0	0	168	0	0.000153776	Top802
k-mer_1134	CTTTCGCGACATCTTCAACAAGTACTGCGGCATGTCGCCGCTGATGTACAAGGAAAGATACCTATGACACAGGAGCCTGTCCCGACGGGGACAGGCTCCT	388	0	0	168	0	0.000157126	Top783
k-mer_1135	CTTCCACTGCGGCGGCGCGGCGCGCGGCGCCACGATGGGATCGCCGTAGGGGTCGGCCTCGGCGTCCTGCGCCCATGCGCCCCCGCACAGCAGTCCGGCG	388	0	0	168	0	0.000150018	Top821
k-mer_1136	CTGTGTCATAGGTATCTTTCCTTGTACATCAGCGGCGACATGCCGCAGTACTTGTTGAAGATGTCGCGAAAGGCCTTGGTGTCGTTGTAGCCGACCTCGT	388	0	0	168	0	0.000144221	Top865
k-mer_1137	GACCGCCTGCGCGGCGACTTGCCGTTCGCGCGCGCCTGGCCCACCGACGATCCCGGCCTGTCGCGCGCCGAACGCCGCGAATTGCAAGAGCTGCTGCTGG	388	0	0	168	0	0.000141804	Top882
k-mer_1138	CGGCCTGCATGAAGTTGGCTCGGGCCATGCTTGCCGGGTTGGCCGCGTCCGCCGTGCCCAGCACGCAGGAAATCATGATTTCCGTCCGGGCGTGCACCGG	388	0	0	168	0	0.000134902	Top921
k-mer_1139	CGGCCGAGGCAGGCCCGGCGGGAGGCAAGACCGGTTCCGGCCGCGTGACTGCTTGCGGGCCGGAACCAGCGGTCAGCCGATTACCACTGCGAGCCGGTGT	388	0	0	168	0	0.000162532	Top755
k-mer_1140	CGGCAGGAGCCTGTCCCCGTCGGGACAGGCTCCTGTGTCATAGGTATCTTTCCTTGTACATCAGCGGCGACATGCCGCAGTACTTGTTGAAGATGTCGCG	388	0	0	168	0	0.000169121	Top727
k-mer_1141	CCGAGGCAGGCCCGGCGGGAGGCAAGACCGGTTCCGGCCGCGTGACTGCTTGCGGGCCGGAACCAGCGGTCAGCCGATTACCACTGCGAGCCGGTGTAGT	388	0	0	168	0	0.000123293	Top994
k-mer_1142	CCCGGCGTACGGAAGGATTCGGCAGGAGCCTGTCCCCGTCGGGACAGGCTCCTGTGTCATAGGTATCTTTCCTTGTACATCAGCGGCGACATGCCGCAGT	388	0	0	168	0	0.000178146	Top693
k-mer_1143	CCCGGCGGGAGGCAAGACCGGTTCCGGCCGCGTGACTGCTTGCGGGCCGGAACCAGCGGTCAGCCGATTACCACTGCGAGCCGGTGTAGTGGGCGCTTTG	388	0	0	168	0	0.000161171	Top763
k-mer_1144	CCCGGACGGAAATCATGATTTCCTGCGTGCTGGGCACGGCGGACGCGGCCAACCCGGCAAGCATGGCCCGAGCCAACTTCATGCAGGCCGGCAGCGGCGT	388	0	0	168	0	0.000148409	Top831
k-mer_1145	CCCCGTCGGGACAGGCTCCTGTGTCATAGGTATCTTTCCTTGTACATCAGCGGCGACATGCCGCAGTACTTGTTGAAGATGTCGCGAAAGGCCTTGGTGT	388	0	0	168	0	0.000166667	Top737
k-mer_1146	CCCCGGTGCCGGCGGCCTGTGTCAGTTGATTTTCGAACCGTGCGCACCGGTCTTCATCGCACCGGTGCACGCCCGGACGGAAATCATGATTTCCTGCGTG	388	0	0	168	0	0.000176999	Top699
k-mer_1147	CCCACTACACCGGCTCGCAGTGGTAATCGGCTGACCGCTGGTTCCGGCCCGCAAGCAGTCACGCGGCCGGAACCGGTCTTGCCTCCCGCCGGGCCTGCCT	388	0	0	168	0	0.000134558	Top924
k-mer_1148	CCATTGCCCATTTGTCGGACCGCCTGCGCGGCGACTTGCCGTTCGCGCGCGCCTGGCCCACCGACGATCCCGGCCTGTCGCGCGCCGAACGCCGCGAATT	388	0	0	168	0	0.000183989	Top679
k-mer_1149	CCAGCCGGGTGTGGGTCAGCACCAGGCGCACCTGCTCGCCGGCCTCGCTCAGCTCGAACAACACCTCGGACGGCGCCTCGCCGGCGGCGCCGCCCCACGT	388	0	0	168	0	0.000178285	Top692
k-mer_1150	CCACGACGCCGCTGCCGGCCTGCATGAAGTTGGCTCGGGCCATGCTTGCCGGGTTGGCCGCGTCCGCCGTGCCCAGCACGCAGGAAATCATGATTTCCGT	388	0	0	168	0	0.000139939	Top889
k-mer_1151	CATTGCCCATTTGTCGGACCGCCTGCGCGGCGACTTGCCGTTCGCGCGCGCCTGGCCCACCGACGATCCCGGCCTGTCGCGCGCCGAACGCCGCGAATTG	388	0	0	168	0	9.92693e-05	Top1107
k-mer_1152	CATGGTATCCGGCCTTTTCCGCATAGGCGCGCTGCTGGCCGCCGGACTGCTGTGCGGGGGCGCATGGGCGCAGGACGCCGAGGCCGACCCCTACGGCGAT	388	0	0	168	0	0.000175277	Top705
k-mer_1153	CCGCGCCCGCGCCCAAAGCGCCCACTACACCGGCTCGCAGTGGTAATCGGCTGACCGCTGGTTCCGGCCCGCAAGCAGTCACGCGGCCGGAACCGGTCTT	388	0	0	168	0	0.000187881	Top660
k-mer_1154	CATGCTTGCCGGGTTGGCCGCGTCCGCCGTGCCCAGCACGCAGGAAATCATGATTTCCGTCCGGGCGTGCACCGGTGCGATGAAGACCGGTGCGCACGGT	388	0	0	168	0	0.000168122	Top732
k-mer_1155	CAGGCCACGACGCCGCTGCCGGCCTGCATGAAGTTGGCTCGGGCCATGCTTGCCGGGTTGGCCGCGTCCGCCGTGCCCAGCACGCAGGAAATCATGATTT	388	0	0	168	0	0.000152033	Top809
k-mer_1156	CAGCGGCTTCCACTGCGGCGGCGCGGCGCGCGGCGCCACGATGGGATCGCCGTAGGGGTCGGCCTCGGCGTCCTGCGCCCATGCGCCCCCGCACAGCAGT	388	0	0	168	0	0.000140741	Top886
k-mer_1157	CAACAAGTACTGCGGCATGTCGCCGCTGATGTACAAGGAAAGATACCTATGACACAGGAGCCTGTCCCGACGGGGACAGGCTCCTGCCGAATCCTTCCGT	388	0	0	168	0	0.000147524	Top835
k-mer_1158	ATTTGTCGGACCGCCTGCGCGGCGACTTGCCGTTCGCGCGCGCCTGGCCCACCGACGATCCCGGCCTGTCGCGCGCCGAACGCCGCGAATTGCAAGAGCT	388	0	0	168	0	0.000139062	Top893
k-mer_1159	ATGCTTGCCGGGTTGGCCGCGTCCGCCGTGCCCAGCACGCAGGAAATCATGATTTCCGTCCGGGCGTGCACCGGTGCGATGAAGACCGGTGCGCACGGTT	388	0	0	168	0	0.00014286	Top877
k-mer_1160	ATCTTCAACAAGTACTGCGGCATGTCGCCGCTGATGTACAAGGAAAGATACCTATGACACAGGAGCCTGTCCCGACGGGGACAGGCTCCTGCCGAATCCT	388	0	0	168	0	0.000203512	Top616
k-mer_1161	ATATCGAATCCGCGGGCCAGCAGCAGCTCTTGCAATTCGCGGCGTTCGGCGCGCGACAGGCCGGGATCGTCGGTGGGCCAGGCGCGCGCGAACGGCAAGT	388	0	0	168	0	0.000146708	Top845
k-mer_1162	AGGTATCTTTCCTTGTACATCAGCGGCGACATGCCGCAGTACTTGTTGAAGATGTCGCGAAAGGCCTTGGTGTCGTTGTAGCCGACCTCGTACATCACTT	388	0	0	168	0	0.000145822	Top855
k-mer_1163	AGGCCGGGATCGTCGGTGGGCCAGGCGCGCGCGAACGGCAAGTCGCCGCGCAGGCGGTCCGACAAATGGGCAATGGCCAGCGCGTAGCTCTCGGCCGCGT	388	0	0	168	0	0.000147046	Top843
k-mer_1164	AGGCCCGGCGGGAGGCAAGACCGGTTCCGGCCGCGTGACTGCTTGCGGGCCGGAACCAGCGGTCAGCCGATTACCACTGCGAGCCGGTGTAGTGGGCGCT	388	0	0	168	0	0.000171074	Top716
k-mer_1165	AGACCGGTTCCGGCCGCGTGACTGCTTGCGGGCCGGAACCAGCGGTCAGCCGATTACCACTGCGAGCCGGTGTAGTGGGCGCTTTGGGCGCGGGCGCGGT	388	0	0	168	0	0.000134425	Top925
k-mer_1166	ACGCAGGAAATCATGATTTCCGTCCGGGCGTGCACCGGTGCGATGAAGACCGGTGCGCACGGTTCGAAAATCAACTGACACAGGCCGCCGGCACCGGGGT	388	0	0	168	0	0.000136962	Top906
k-mer_1167	CATGAAGTTGGCTCGGGCCATGCTTGCCGGGTTGGCCGCGTCCGCCGTGCCCAGCACGCAGGAAATCATGATTTCCGTCCGGGCGTGCACCGGTGCGATG	388	0	0	168	0	0.000217761	Top585
k-mer_1168	GGTGCCGGCGGCCTGTGTCAGTTGATTTTCGAACCGTGCGCACCGGTCTTCATCGCACCGGTGCACGCCCGGACGGAAATCATGATTTCCTGCGTGCTGG	388	0	0	168	0	0.000230175	Top562
k-mer_1169	CCGCTGCCGGCCTGCATGAAGTTGGCTCGGGCCATGCTTGCCGGGTTGGCCGCGTCCGCCGTGCCCAGCACGCAGGAAATCATGATTTCCGTCCGGGCGT	388	0	0	168	0	0.000203977	Top614
k-mer_1170	CCGGCCTTTTCCGCATAGGCGCGCTGCTGGCCGCCGGACTGCTGTGCGGGGGCGCATGGGCGCAGGACGCCGAGGCCGACCCCTACGGCGATCCCATCGT	388	0	0	168	0	0.000169284	Top726
k-mer_1171	CGGACGGAAATCATGATTTCCTGCGTGCTGGGCACGGCGGACGCGGCCAACCCGGCAAGCATGGCCCGAGCCAACTTCATGCAGGCCGGCAGCGGCGTCG	388	0	0	168	0	0.000154173	Top798
k-mer_1172	CGGACCGCCTGCGCGGCGACTTGCCGTTCGCGCGCGCCTGGCCCACCGACGATCCCGGCCTGTCGCGCGCCGAACGCCGCGAATTGCAAGAGCTGCTGCT	388	0	0	168	0	0.000202133	Top620
k-mer_1173	CGCTGCCGGCCTGCATGAAGTTGGCTCGGGCCATGCTTGCCGGGTTGGCCGCGTCCGCCGTGCCCAGCACGCAGGAAATCATGATTTCCGTCCGGGCGTG	388	0	0	168	0	0.000171627	Top714
k-mer_1174	CGCGGCGCGCGGCGCCACGATGGGATCGCCGTAGGGGTCGGCCTCGGCGTCCTGCGCCCATGCGCCCCCGCACAGCAGTCCGGCGGCCAGCAGCGCGCCT	388	0	0	168	0	0.00012782	Top962
k-mer_1175	CGCGGCGACTTGCCGTTCGCGCGCGCCTGGCCCACCGACGATCCCGGCCTGTCGCGCGCCGAACGCCGCGAATTGCAAGAGCTGCTGCTGGCCCGCGGAT	388	0	0	168	0	0.000102576	Top1092
k-mer_1176	CGCGGCCGAGAGCTACGCGCTGGCCATTGCCCATTTGTCGGACCGCCTGCGCGGCGACTTGCCGTTCGCGCGCGCCTGGCCCACCGACGATCCCGGCCTG	388	0	0	168	0	6.80656e-05	Top1244
k-mer_1177	CGCGCGGCGCCACGATGGGATCGCCGTAGGGGTCGGCCTCGGCGTCCTGCGCCCATGCGCCCCCGCACAGCAGTCCGGCGGCCAGCAGCGCGCCTATGCG	388	0	0	168	0	0.000172145	Top711
k-mer_1178	CGCGCGCGAACGGCAAGTCGCCGCGCAGGCGGTCCGACAAATGGGCAATGGCCAGCGCGTAGCTCTCGGCCGCGTTGTACGAATACAGCGCATCGAAATT	388	0	0	168	0	9.37135e-05	Top1136
k-mer_1179	CGCGCCCGCGCCCAAAGCGCCCACTACACCGGCTCGCAGTGGTAATCGGCTGACCGCTGGTTCCGGCCCGCAAGCAGTCACGCGGCCGGAACCGGTCTTG	388	0	0	168	0	0.000119414	Top1012
k-mer_1180	CGCGACAGGCCGGGATCGTCGGTGGGCCAGGCGCGCGCGAACGGCAAGTCGCCGCGCAGGCGGTCCGACAAATGGGCAATGGCCAGCGCGTAGCTCTCGG	388	0	0	168	0	0.000186547	Top667
k-mer_1181	CGCCGTAGGGGTCGGCCTCGGCGTCCTGCGCCCATGCGCCCCCGCACAGCAGTCCGGCGGCCAGCAGCGCGCCTATGCGGAAAAGGCCGGATACCATGGG	388	0	0	168	0	0.000158367	Top772
k-mer_1182	CGCCGATGCAGGCCACGACGCCGCTGCCGGCCTGCATGAAGTTGGCTCGGGCCATGCTTGCCGGGTTGGCCGCGTCCGCCGTGCCCAGCACGCAGGAAAT	388	0	0	168	0	0.000168315	Top731
k-mer_1183	CCGGCCGCGTGACTGCTTGCGGGCCGGAACCAGCGGTCAGCCGATTACCACTGCGAGCCGGTGTAGTGGGCGCTTTGGGCGCGGGCGCGGTTCATCGATT	388	0	0	168	0	0.000137974	Top898
k-mer_1184	CGCCACGATGGGATCGCCGTAGGGGTCGGCCTCGGCGTCCTGCGCCCATGCGCCCCCGCACAGCAGTCCGGCGGCCAGCAGCGCGCCTATGCGGAAAAGG	388	0	0	168	0	0.000117207	Top1020
k-mer_1185	CGATGCGCTGTATTCGTACAACGCGGCCGAGAGCTACGCGCTGGCCATTGCCCATTTGTCGGACCGCCTGCGCGGCGACTTGCCGTTCGCGCGCGCCTGG	388	0	0	168	0	0.00010976	Top1055
k-mer_1186	CGATGCAGGCCACGACGCCGCTGCCGGCCTGCATGAAGTTGGCTCGGGCCATGCTTGCCGGGTTGGCCGCGTCCGCCGTGCCCAGCACGCAGGAAATCAT	388	0	0	168	0	7.96749e-05	Top1195
k-mer_1187	CGAGGTCGGCTACAACGACACCAAGGCCTTTCGCGACATCTTCAACAAGTACTGCGGCATGTCGCCGCTGATGTACAAGGAAAGATACCTATGACACAGG	388	0	0	168	0	0.000219094	Top580
k-mer_1188	CGAGGCAGGCCCGGCGGGAGGCAAGACCGGTTCCGGCCGCGTGACTGCTTGCGGGCCGGAACCAGCGGTCAGCCGATTACCACTGCGAGCCGGTGTAGTG	388	0	0	168	0	0.000135361	Top915
k-mer_1189	CGACTTGCCGTTCGCGCGCGCCTGGCCCACCGACGATCCCGGCCTGTCGCGCGCCGAACGCCGCGAATTGCAAGAGCTGCTGCTGGCCCGCGGATTCGAT	388	0	0	168	0	0.00025011	Top531
k-mer_1190	CGACACCAAGGCCTTTCGCGACATCTTCAACAAGTACTGCGGCATGTCGCCGCTGATGTACAAGGAAAGATACCTATGACACAGGAGCCTGTCCCGACGG	388	0	0	168	0	8.98114e-05	Top1152
k-mer_1191	CCTGTCCCCGTCGGGACAGGCTCCTGTGTCATAGGTATCTTTCCTTGTACATCAGCGGCGACATGCCGCAGTACTTGTTGAAGATGTCGCGAAAGGCCTT	388	0	0	168	0	0.00013767	Top901
k-mer_1192	CCGTGCGCACCGGTCTTCATCGCACCGGTGCACGCCCGGACGGAAATCATGATTTCCTGCGTGCTGGGCACGGCGGACGCGGCCAACCCGGCAAGCATGG	388	0	0	168	0	0.000140553	Top887
k-mer_1193	CCGGTGCCGGCGGCCTGTGTCAGTTGATTTTCGAACCGTGCGCACCGGTCTTCATCGCACCGGTGCACGCCCGGACGGAAATCATGATTTCCTGCGTGCT	388	0	0	168	0	0.000143368	Top875
k-mer_1194	CCGGGTTGGCCGCGTCCGCCGTGCCCAGCACGCAGGAAATCATGATTTCCGTCCGGGCGTGCACCGGTGCGATGAAGACCGGTGCGCACGGTTCGAAAAT	388	0	0	168	0	0.000138575	Top897
k-mer_1195	CCGGGATCGTCGGTGGGCCAGGCGCGCGCGAACGGCAAGTCGCCGCGCAGGCGGTCCGACAAATGGGCAATGGCCAGCGCGTAGCTCTCGGCCGCGTTGT	388	0	0	168	0	9.47903e-05	Top1129
k-mer_1196	CCGGCGGGAGGCAAGACCGGTTCCGGCCGCGTGACTGCTTGCGGGCCGGAACCAGCGGTCAGCCGATTACCACTGCGAGCCGGTGTAGTGGGCGCTTTGG	388	0	0	168	0	0.000169573	Top724
k-mer_1197	CGCAGGAAATCATGATTTCCGTCCGGGCGTGCACCGGTGCGATGAAGACCGGTGCGCACGGTTCGAAAATCAACTGACACAGGCCGCCGGCACCGGGGTT	388	0	0	168	0	8.0873e-05	Top1188
k-mer_1198	GCAATTCGCGGCGTTCGGCGCGCGACAGGCCGGGATCGTCGGTGGGCCAGGCGCGCGCGAACGGCAAGTCGCCGCGCAGGCGGTCCGACAAATGGGCAAT	388	0	0	168	0	0.000163247	Top750
k-mer_1199	GATTTTCGAACCGTGCGCACCGGTCTTCATCGCACCGGTGCACGCCCGGACGGAAATCATGATTTCCTGCGTGCTGGGCACGGCGGACGCGGCCAACCCG	388	0	0	168	0	0.000156701	Top786
k-mer_1200	GCACCCCGGCGTACGGAAGGATTCGGCAGGAGCCTGTCCCCGTCGGGACAGGCTCCTGTGTCATAGGTATCTTTCCTTGTACATCAGCGGCGACATGCCG	388	0	0	168	0	0.000104861	Top1081
k-mer_1201	GGCCGCCGGACTGCTGTGCGGGGGCGCATGGGCGCAGGACGCCGAGGCCGACCCCTACGGCGATCCCATCGTGGCGCCGCGCGCCGCGCCGCCGCAGTGG	388	0	0	168	0	0.000163906	Top746
k-mer_1202	GGCCGAGAGCTACGCGCTGGCCATTGCCCATTTGTCGGACCGCCTGCGCGGCGACTTGCCGTTCGCGCGCGCCTGGCCCACCGACGATCCCGGCCTGTCG	388	0	0	168	0	0.000133845	Top929
k-mer_1203	GGCCCGGCGGGAGGCAAGACCGGTTCCGGCCGCGTGACTGCTTGCGGGCCGGAACCAGCGGTCAGCCGATTACCACTGCGAGCCGGTGTAGTGGGCGCTT	388	0	0	168	0	0.00013291	Top937
k-mer_1204	GGCCAGGCGCGCGCGAACGGCAAGTCGCCGCGCAGGCGGTCCGACAAATGGGCAATGGCCAGCGCGTAGCTCTCGGCCGCGTTGTACGAATACAGCGCAT	388	0	0	168	0	0.000181152	Top686
k-mer_1205	GGCCAGCAGCAGCTCTTGCAATTCGCGGCGTTCGGCGCGCGACAGGCCGGGATCGTCGGTGGGCCAGGCGCGCGCGAACGGCAAGTCGCCGCGCAGGCGG	388	0	0	168	0	0.000187878	Top661
k-mer_1206	GGCCACGACGCCGCTGCCGGCCTGCATGAAGTTGGCTCGGGCCATGCTTGCCGGGTTGGCCGCGTCCGCCGTGCCCAGCACGCAGGAAATCATGATTTCC	388	0	0	168	0	0.000144054	Top868
k-mer_1207	GGCATGTCGCCGCTGATGTACAAGGAAAGATACCTATGACACAGGAGCCTGTCCCGACGGGGACAGGCTCCTGCCGAATCCTTCCGTACGCCGGGGTGCC	388	0	0	168	0	0.00012316	Top996
k-mer_1208	GGCAGGCCCGGCGGGAGGCAAGACCGGTTCCGGCCGCGTGACTGCTTGCGGGCCGGAACCAGCGGTCAGCCGATTACCACTGCGAGCCGGTGTAGTGGGC	388	0	0	168	0	0.000170631	Top719
k-mer_1209	GGCAAGACCGGTTCCGGCCGCGTGACTGCTTGCGGGCCGGAACCAGCGGTCAGCCGATTACCACTGCGAGCCGGTGTAGTGGGCGCTTTGGGCGCGGGCG	388	0	0	168	0	0.000165172	Top744
k-mer_1210	GGATTCGGCAGGAGCCTGTCCCCGTCGGGACAGGCTCCTGTGTCATAGGTATCTTTCCTTGTACATCAGCGGCGACATGCCGCAGTACTTGTTGAAGATG	388	0	0	168	0	0.000169651	Top721
k-mer_1211	GGATCGTCGGTGGGCCAGGCGCGCGCGAACGGCAAGTCGCCGCGCAGGCGGTCCGACAAATGGGCAATGGCCAGCGCGTAGCTCTCGGCCGCGTTGTACG	388	0	0	168	0	0.000125106	Top976
k-mer_1212	GGAGGCAAGACCGGTTCCGGCCGCGTGACTGCTTGCGGGCCGGAACCAGCGGTCAGCCGATTACCACTGCGAGCCGGTGTAGTGGGCGCTTTGGGCGCGG	388	0	0	168	0	0.000157927	Top776
k-mer_1213	GGCCGCGTGACTGCTTGCGGGCCGGAACCAGCGGTCAGCCGATTACCACTGCGAGCCGGTGTAGTGGGCGCTTTGGGCGCGGGCGCGGTTCATCGATTCG	388	0	0	168	0	0.000150823	Top815
k-mer_1214	GGAGCCTGTCCCCGTCGGGACAGGCTCCTGTGTCATAGGTATCTTTCCTTGTACATCAGCGGCGACATGCCGCAGTACTTGTTGAAGATGTCGCGAAAGG	388	0	0	168	0	0.000147981	Top832
k-mer_1215	GGACGGAAATCATGATTTCCTGCGTGCTGGGCACGGCGGACGCGGCCAACCCGGCAAGCATGGCCCGAGCCAACTTCATGCAGGCCGGCAGCGGCGTCGT	388	0	0	168	0	0.000208936	Top604
k-mer_1216	GGACCGCCTGCGCGGCGACTTGCCGTTCGCGCGCGCCTGGCCCACCGACGATCCCGGCCTGTCGCGCGCCGAACGCCGCGAATTGCAAGAGCTGCTGCTG	388	0	0	168	0	0.000129249	Top953
k-mer_1217	GCTTGCCGGGTTGGCCGCGTCCGCCGTGCCCAGCACGCAGGAAATCATGATTTCCGTCCGGGCGTGCACCGGTGCGATGAAGACCGGTGCGCACGGTTCG	388	0	0	168	0	8.96159e-05	Top1153
k-mer_1218	GCTTCCACTGCGGCGGCGCGGCGCGCGGCGCCACGATGGGATCGCCGTAGGGGTCGGCCTCGGCGTCCTGCGCCCATGCGCCCCCGCACAGCAGTCCGGC	388	0	0	168	0	0.000120877	Top1007
k-mer_1219	GCTGTGCGGGGGCGCATGGGCGCAGGACGCCGAGGCCGACCCCTACGGCGATCCCATCGTGGCGCCGCGCGCCGCGCCGCCGCAGTGGAAGCCGCTGAAG	388	0	0	168	0	0.000161179	Top762
k-mer_1220	GCTGGCCGCCGGACTGCTGTGCGGGGGCGCATGGGCGCAGGACGCCGAGGCCGACCCCTACGGCGATCCCATCGTGGCGCCGCGCGCCGCGCCGCCGCAG	388	0	0	168	0	0.000181676	Top683
k-mer_1221	GCTGGCCATTGCCCATTTGTCGGACCGCCTGCGCGGCGACTTGCCGTTCGCGCGCGCCTGGCCCACCGACGATCCCGGCCTGTCGCGCGCCGAACGCCGC	388	0	0	168	0	0.000188596	Top659
k-mer_1222	GCTGCTGGCCGCCGGACTGCTGTGCGGGGGCGCATGGGCGCAGGACGCCGAGGCCGACCCCTACGGCGATCCCATCGTGGCGCCGCGCGCCGCGCCGCCG	388	0	0	168	0	0.000128841	Top956
k-mer_1223	GCTGCCGGCCTGCATGAAGTTGGCTCGGGCCATGCTTGCCGGGTTGGCCGCGTCCGCCGTGCCCAGCACGCAGGAAATCATGATTTCCGTCCGGGCGTGC	388	0	0	168	0	0.000147077	Top842
k-mer_1224	GCTGACGTGGGGCGGCGCCGCCGGCGAGGCGCCGTCCGAGGTGTTGTTCGAGCTGAGCGAGGCCGGCGAGCAGGTGCGCCTGGTGCTGACCCACACCCGG	388	0	0	168	0	0.000111711	Top1045
k-mer_1225	GCTCTTGCAATTCGCGGCGTTCGGCGCGCGACAGGCCGGGATCGTCGGTGGGCCAGGCGCGCGCGAACGGCAAGTCGCCGCGCAGGCGGTCCGACAAATG	388	0	0	168	0	0.00019838	Top631
k-mer_1226	GCTCGGGCCATGCTTGCCGGGTTGGCCGCGTCCGCCGTGCCCAGCACGCAGGAAATCATGATTTCCGTCCGGGCGTGCACCGGTGCGATGAAGACCGGTG	388	0	0	168	0	0.000123404	Top991
k-mer_1227	GGACTGCTGTGCGGGGGCGCATGGGCGCAGGACGCCGAGGCCGACCCCTACGGCGATCCCATCGTGGCGCCGCGCGCCGCGCCGCCGCAGTGGAAGCCGC	388	0	0	168	0	0.000120271	Top1010
k-mer_1228	GGCCGGGATCGTCGGTGGGCCAGGCGCGCGCGAACGGCAAGTCGCCGCGCAGGCGGTCCGACAAATGGGCAATGGCCAGCGCGTAGCTCTCGGCCGCGTT	388	0	0	168	0	0.000176193	Top702
k-mer_1229	GGCCTGCATGAAGTTGGCTCGGGCCATGCTTGCCGGGTTGGCCGCGTCCGCCGTGCCCAGCACGCAGGAAATCATGATTTCCGTCCGGGCGTGCACCGGT	388	0	0	168	0	0.000106786	Top1070
k-mer_1230	GGCCTGTGTCAGTTGATTTTCGAACCGTGCGCACCGGTCTTCATCGCACCGGTGCACGCCCGGACGGAAATCATGATTTCCTGCGTGCTGGGCACGGCGG	388	0	0	168	0	0.000210219	Top601
k-mer_1231	GGTCGGCCAGCCGGGTGTGGGTCAGCACCAGGCGCACCTGCTCGCCGGCCTCGCTCAGCTCGAACAACACCTCGGACGGCGCCTCGCCGGCGGCGCCGCC	388	0	0	168	0	0.000112432	Top1043
k-mer_1232	GGTCGATCTTCAGCGGCTTCCACTGCGGCGGCGCGGCGCGCGGCGCCACGATGGGATCGCCGTAGGGGTCGGCCTCGGCGTCCTGCGCCCATGCGCCCCC	388	0	0	168	0	0.000189915	Top655
k-mer_1233	GGTCAGCACCAGGCGCACCTGCTCGCCGGCCTCGCTCAGCTCGAACAACACCTCGGACGGCGCCTCGCCGGCGGCGCCGCCCCACGTCAGCGCCAGCACG	388	0	0	168	0	0.000143031	Top876
k-mer_1234	GGTATCTTTCCTTGTACATCAGCGGCGACATGCCGCAGTACTTGTTGAAGATGTCGCGAAAGGCCTTGGTGTCGTTGTAGCCGACCTCGTACATCACTTC	388	0	0	168	0	0.00015176	Top810
k-mer_1235	GGTATCCGGCCTTTTCCGCATAGGCGCGCTGCTGGCCGCCGGACTGCTGTGCGGGGGCGCATGGGCGCAGGACGCCGAGGCCGACCCCTACGGCGATCCC	388	0	0	168	0	0.000184297	Top675
k-mer_1236	GGGTGTGGGTCAGCACCAGGCGCACCTGCTCGCCGGCCTCGCTCAGCTCGAACAACACCTCGGACGGCGCCTCGCCGGCGGCGCCGCCCCACGTCAGCGC	388	0	0	168	0	0.000157387	Top780
k-mer_1237	GGGTCGATCTTCAGCGGCTTCCACTGCGGCGGCGCGGCGCGCGGCGCCACGATGGGATCGCCGTAGGGGTCGGCCTCGGCGTCCTGCGCCCATGCGCCCC	388	0	0	168	0	0.000271283	Top504
k-mer_1238	GGGCGCATGGGCGCAGGACGCCGAGGCCGACCCCTACGGCGATCCCATCGTGGCGCCGCGCGCCGCGCCGCCGCAGTGGAAGCCGCTGAAGATCGACCCG	388	0	0	168	0	0.000126873	Top967
k-mer_1239	GGGCCAGCAGCAGCTCTTGCAATTCGCGGCGTTCGGCGCGCGACAGGCCGGGATCGTCGGTGGGCCAGGCGCGCGCGAACGGCAAGTCGCCGCGCAGGCG	388	0	0	168	0	0.000112008	Top1044
k-mer_1240	GGGAGGCAAGACCGGTTCCGGCCGCGTGACTGCTTGCGGGCCGGAACCAGCGGTCAGCCGATTACCACTGCGAGCCGGTGTAGTGGGCGCTTTGGGCGCG	388	0	0	168	0	0.000114738	Top1034
k-mer_1241	GGCTTCCACTGCGGCGGCGCGGCGCGCGGCGCCACGATGGGATCGCCGTAGGGGTCGGCCTCGGCGTCCTGCGCCCATGCGCCCCCGCACAGCAGTCCGG	388	0	0	168	0	9.95507e-05	Top1105
k-mer_1242	GGCTCGGGCCATGCTTGCCGGGTTGGCCGCGTCCGCCGTGCCCAGCACGCAGGAAATCATGATTTCCGTCCGGGCGTGCACCGGTGCGATGAAGACCGGT	388	0	0	168	0	0.000181442	Top684
k-mer_1243	GGCGTTCGGCGCGCGACAGGCCGGGATCGTCGGTGGGCCAGGCGCGCGCGAACGGCAAGTCGCCGCGCAGGCGGTCCGACAAATGGGCAATGGCCAGCGC	388	0	0	168	0	0.000154023	Top799
k-mer_1244	GGCGTACGGAAGGATTCGGCAGGAGCCTGTCCCCGTCGGGACAGGCTCCTGTGTCATAGGTATCTTTCCTTGTACATCAGCGGCGACATGCCGCAGTACT	388	0	0	168	0	0.000153999	Top801
k-mer_1245	GGCGGGAGGCAAGACCGGTTCCGGCCGCGTGACTGCTTGCGGGCCGGAACCAGCGGTCAGCCGATTACCACTGCGAGCCGGTGTAGTGGGCGCTTTGGGC	388	0	0	168	0	0.000143655	Top873
k-mer_1246	GGCGGCGCGGCGCGCGGCGCCACGATGGGATCGCCGTAGGGGTCGGCCTCGGCGTCCTGCGCCCATGCGCCCCCGCACAGCAGTCCGGCGGCCAGCAGCG	388	0	0	168	0	0.00019103	Top653
k-mer_1247	GGCGGCCTGTGTCAGTTGATTTTCGAACCGTGCGCACCGGTCTTCATCGCACCGGTGCACGCCCGGACGGAAATCATGATTTCCTGCGTGCTGGGCACGG	388	0	0	168	0	0.000154573	Top794
k-mer_1248	GGCGCGGTCGGCCAGCCGGGTGTGGGTCAGCACCAGGCGCACCTGCTCGCCGGCCTCGCTCAGCTCGAACAACACCTCGGACGGCGCCTCGCCGGCGGCG	388	0	0	168	0	0.00014258	Top878
k-mer_1249	GGCGCGGCGCGCGGCGCCACGATGGGATCGCCGTAGGGGTCGGCCTCGGCGTCCTGCGCCCATGCGCCCCCGCACAGCAGTCCGGCGGCCAGCAGCGCGC	388	0	0	168	0	0.000138807	Top896
k-mer_1250	GGCGCGCTGCTGGCCGCCGGACTGCTGTGCGGGGGCGCATGGGCGCAGGACGCCGAGGCCGACCCCTACGGCGATCCCATCGTGGCGCCGCGCGCCGCGC	388	0	0	168	0	0.000145539	Top858
k-mer_1251	GGCGCGCGGCGCCACGATGGGATCGCCGTAGGGGTCGGCCTCGGCGTCCTGCGCCCATGCGCCCCCGCACAGCAGTCCGGCGGCCAGCAGCGCGCCTATG	388	0	0	168	0	0.000210181	Top602
k-mer_1252	GGCGCGCGACAGGCCGGGATCGTCGGTGGGCCAGGCGCGCGCGAACGGCAAGTCGCCGCGCAGGCGGTCCGACAAATGGGCAATGGCCAGCGCGTAGCTC	388	0	0	168	0	0.000130672	Top946
k-mer_1253	GGCGCCGCCGGCGAGGCGCCGTCCGAGGTGTTGTTCGAGCTGAGCGAGGCCGGCGAGCAGGTGCGCCTGGTGCTGACCCACACCCGGCTGGCCGACCGCG	388	0	0	168	0	0.000210999	Top599
k-mer_1254	GGCGCATGGGCGCAGGACGCCGAGGCCGACCCCTACGGCGATCCCATCGTGGCGCCGCGCGCCGCGCCGCCGCAGTGGAAGCCGCTGAAGATCGACCCGC	388	0	0	168	0	0.000177334	Top697
k-mer_1255	GGCGACTTGCCGTTCGCGCGCGCCTGGCCCACCGACGATCCCGGCCTGTCGCGCGCCGAACGCCGCGAATTGCAAGAGCTGCTGCTGGCCCGCGGATTCG	388	0	0	168	0	0.000161255	Top761
k-mer_1256	GGCCTTTTCCGCATAGGCGCGCTGCTGGCCGCCGGACTGCTGTGCGGGGGCGCATGGGCGCAGGACGCCGAGGCCGACCCCTACGGCGATCCCATCGTGG	388	0	0	168	0	0.00014211	Top879
k-mer_1257	GGCCTTTCGCGACATCTTCAACAAGTACTGCGGCATGTCGCCGCTGATGTACAAGGAAAGATACCTATGACACAGGAGCCTGTCCCGACGGGGACAGGCT	388	0	0	168	0	0.00015356	Top803
k-mer_1258	GCAATTTCGATGCGCTGTATTCGTACAACGCGGCCGAGAGCTACGCGCTGGCCATTGCCCATTTGTCGGACCGCCTGCGCGGCGACTTGCCGTTCGCGCG	388	0	0	168	0	0.000103031	Top1089
k-mer_1259	GCGTGCTGGGCACGGCGGACGCGGCCAACCCGGCAAGCATGGCCCGAGCCAACTTCATGCAGGCCGGCAGCGGCGTCGTGGCCTGCATCGGCGGCGATGG	388	0	0	168	0	0.00014598	Top852
k-mer_1260	GCGTTCGGCGCGCGACAGGCCGGGATCGTCGGTGGGCCAGGCGCGCGCGAACGGCAAGTCGCCGCGCAGGCGGTCCGACAAATGGGCAATGGCCAGCGCG	388	0	0	168	0	0.000166041	Top740
k-mer_1261	GCGGTCGGCCAGCCGGGTGTGGGTCAGCACCAGGCGCACCTGCTCGCCGGCCTCGCTCAGCTCGAACAACACCTCGGACGGCGCCTCGCCGGCGGCGCCG	388	0	0	168	0	5.37149e-05	Top1295
k-mer_1262	GCCGTTCGCGCGCGCCTGGCCCACCGACGATCCCGGCCTGTCGCGCGCCGAACGCCGCGAATTGCAAGAGCTGCTGCTGGCCCGCGGATTCGATATCGGC	388	0	0	168	0	7.86142e-05	Top1200
k-mer_1263	GCCGTAGGGGTCGGCCTCGGCGTCCTGCGCCCATGCGCCCCCGCACAGCAGTCCGGCGGCCAGCAGCGCGCCTATGCGGAAAAGGCCGGATACCATGGGC	388	0	0	168	0	0.000117848	Top1017
k-mer_1264	GCCGGGTGTGGGTCAGCACCAGGCGCACCTGCTCGCCGGCCTCGCTCAGCTCGAACAACACCTCGGACGGCGCCTCGCCGGCGGCGCCGCCCCACGTCAG	388	0	0	168	0	8.02039e-05	Top1191
k-mer_1265	GCCGGGATCGTCGGTGGGCCAGGCGCGCGCGAACGGCAAGTCGCCGCGCAGGCGGTCCGACAAATGGGCAATGGCCAGCGCGTAGCTCTCGGCCGCGTTG	388	0	0	168	0	0.000220744	Top574
k-mer_1266	GCCGCTGCCGGCCTGCATGAAGTTGGCTCGGGCCATGCTTGCCGGGTTGGCCGCGTCCGCCGTGCCCAGCACGCAGGAAATCATGATTTCCGTCCGGGCG	388	0	0	168	0	7.41024e-05	Top1218
k-mer_1267	GCCGCGTGACTGCTTGCGGGCCGGAACCAGCGGTCAGCCGATTACCACTGCGAGCCGGTGTAGTGGGCGCTTTGGGCGCGGGCGCGGTTCATCGATTCGT	388	0	0	168	0	0.000158739	Top770
k-mer_1268	GCCGCCGGCGAGGCGCCGTCCGAGGTGTTGTTCGAGCTGAGCGAGGCCGGCGAGCAGGTGCGCCTGGTGCTGACCCACACCCGGCTGGCCGACCGCGCCG	388	0	0	168	0	0.000127856	Top961
k-mer_1269	GCCGATGCAGGCCACGACGCCGCTGCCGGCCTGCATGAAGTTGGCTCGGGCCATGCTTGCCGGGTTGGCCGCGTCCGCCGTGCCCAGCACGCAGGAAATC	388	0	0	168	0	0.000215632	Top589
k-mer_1270	GCCGAGGCAGGCCCGGCGGGAGGCAAGACCGGTTCCGGCCGCGTGACTGCTTGCGGGCCGGAACCAGCGGTCAGCCGATTACCACTGCGAGCCGGTGTAG	388	0	0	168	0	8.00343e-05	Top1193
k-mer_1271	GCCGAAGTGATGTACGAGGTCGGCTACAACGACACCAAGGCCTTTCGCGACATCTTCAACAAGTACTGCGGCATGTCGCCGCTGATGTACAAGGAAAGAT	388	0	0	168	0	0.000103004	Top1090
k-mer_1272	GCCCGGCGGGAGGCAAGACCGGTTCCGGCCGCGTGACTGCTTGCGGGCCGGAACCAGCGGTCAGCCGATTACCACTGCGAGCCGGTGTAGTGGGCGCTTT	388	0	0	168	0	0.000102407	Top1093
k-mer_1273	GCCCGGACGGAAATCATGATTTCCTGCGTGCTGGGCACGGCGGACGCGGCCAACCCGGCAAGCATGGCCCGAGCCAACTTCATGCAGGCCGGCAGCGGCG	388	0	0	168	0	0.000147251	Top839
k-mer_1274	GCCTGCATGAAGTTGGCTCGGGCCATGCTTGCCGGGTTGGCCGCGTCCGCCGTGCCCAGCACGCAGGAAATCATGATTTCCGTCCGGGCGTGCACCGGTG	388	0	0	168	0	0.000127772	Top963
k-mer_1275	GCCCGCGCCCAAAGCGCCCACTACACCGGCTCGCAGTGGTAATCGGCTGACCGCTGGTTCCGGCCCGCAAGCAGTCACGCGGCCGGAACCGGTCTTGCCT	388	0	0	168	0	6.67297e-05	Top1251
k-mer_1276	GCCATTGCCCATTTGTCGGACCGCCTGCGCGGCGACTTGCCGTTCGCGCGCGCCTGGCCCACCGACGATCCCGGCCTGTCGCGCGCCGAACGCCGCGAAT	388	0	0	168	0	0.00013896	Top895
k-mer_1277	GCCATGCTTGCCGGGTTGGCCGCGTCCGCCGTGCCCAGCACGCAGGAAATCATGATTTCCGTCCGGGCGTGCACCGGTGCGATGAAGACCGGTGCGCACG	388	0	0	168	0	0.000157411	Top779
k-mer_1278	GCCAGGCGCGCGCGAACGGCAAGTCGCCGCGCAGGCGGTCCGACAAATGGGCAATGGCCAGCGCGTAGCTCTCGGCCGCGTTGTACGAATACAGCGCATC	388	0	0	168	0	0.000148973	Top828
k-mer_1279	GCCAGCCGGGTGTGGGTCAGCACCAGGCGCACCTGCTCGCCGGCCTCGCTCAGCTCGAACAACACCTCGGACGGCGCCTCGCCGGCGGCGCCGCCCCACG	388	0	0	168	0	0.000135608	Top912
k-mer_1280	GCCAGCAGCAGCTCTTGCAATTCGCGGCGTTCGGCGCGCGACAGGCCGGGATCGTCGGTGGGCCAGGCGCGCGCGAACGGCAAGTCGCCGCGCAGGCGGT	388	0	0	168	0	0.000183062	Top681
k-mer_1281	GCCACGACGCCGCTGCCGGCCTGCATGAAGTTGGCTCGGGCCATGCTTGCCGGGTTGGCCGCGTCCGCCGTGCCCAGCACGCAGGAAATCATGATTTCCG	388	0	0	168	0	0.000116227	Top1025
k-mer_1282	GCATGAAGTTGGCTCGGGCCATGCTTGCCGGGTTGGCCGCGTCCGCCGTGCCCAGCACGCAGGAAATCATGATTTCCGTCCGGGCGTGCACCGGTGCGAT	388	0	0	168	0	0.000104604	Top1083
k-mer_1283	GCAGGCCCGGCGGGAGGCAAGACCGGTTCCGGCCGCGTGACTGCTTGCGGGCCGGAACCAGCGGTCAGCCGATTACCACTGCGAGCCGGTGTAGTGGGCG	388	0	0	168	0	0.000115323	Top1030
k-mer_1284	GCAGGCCACGACGCCGCTGCCGGCCTGCATGAAGTTGGCTCGGGCCATGCTTGCCGGGTTGGCCGCGTCCGCCGTGCCCAGCACGCAGGAAATCATGATT	388	0	0	168	0	0.000151006	Top813
k-mer_1285	GCACGCAGGAAATCATGATTTCCGTCCGGGCGTGCACCGGTGCGATGAAGACCGGTGCGCACGGTTCGAAAATCAACTGACACAGGCCGCCGGCACCGGG	388	0	0	168	0	0.0001065	Top1071
k-mer_1286	GCACCGGTGCACGCCCGGACGGAAATCATGATTTCCTGCGTGCTGGGCACGGCGGACGCGGCCAACCCGGCAAGCATGGCCCGAGCCAACTTCATGCAGG	388	0	0	168	0	0.000133534	Top933
k-mer_1287	GCACCGGTCTTCATCGCACCGGTGCACGCCCGGACGGAAATCATGATTTCCTGCGTGCTGGGCACGGCGGACGCGGCCAACCCGGCAAGCATGGCCCGAG	388	0	0	168	0	0.000129594	Top951
k-mer_1288	GCCCATTTGTCGGACCGCCTGCGCGGCGACTTGCCGTTCGCGCGCGCCTGGCCCACCGACGATCCCGGCCTGTCGCGCGCCGAACGCCGCGAATTGCAAG	388	0	0	168	0	0.000249415	Top533
k-mer_1289	GCGTACGGAAGGATTCGGCAGGAGCCTGTCCCCGTCGGGACAGGCTCCTGTGTCATAGGTATCTTTCCTTGTACATCAGCGGCGACATGCCGCAGTACTT	388	0	0	168	0	0.000139668	Top890
k-mer_1290	GCCTGCGCGGCGACTTGCCGTTCGCGCGCGCCTGGCCCACCGACGATCCCGGCCTGTCGCGCGCCGAACGCCGCGAATTGCAAGAGCTGCTGCTGGCCCG	388	0	0	168	0	6.2977e-05	Top1266
k-mer_1291	GCCTTTCGCGACATCTTCAACAAGTACTGCGGCATGTCGCCGCTGATGTACAAGGAAAGATACCTATGACACAGGAGCCTGTCCCGACGGGGACAGGCTC	388	0	0	168	0	0.000119145	Top1014
k-mer_1292	GCGGGCCAGCAGCAGCTCTTGCAATTCGCGGCGTTCGGCGCGCGACAGGCCGGGATCGTCGGTGGGCCAGGCGCGCGCGAACGGCAAGTCGCCGCGCAGG	388	0	0	168	0	0.00012757	Top965
k-mer_1293	GCGGGAGGCAAGACCGGTTCCGGCCGCGTGACTGCTTGCGGGCCGGAACCAGCGGTCAGCCGATTACCACTGCGAGCCGGTGTAGTGGGCGCTTTGGGCG	388	0	0	168	0	0.000218353	Top584
k-mer_1294	GCGGCGGCGCGGCGCGCGGCGCCACGATGGGATCGCCGTAGGGGTCGGCCTCGGCGTCCTGCGCCCATGCGCCCCCGCACAGCAGTCCGGCGGCCAGCAG	388	0	0	168	0	0.000108592	Top1065
k-mer_1295	GCGGCGCGGTCGGCCAGCCGGGTGTGGGTCAGCACCAGGCGCACCTGCTCGCCGGCCTCGCTCAGCTCGAACAACACCTCGGACGGCGCCTCGCCGGCGG	388	0	0	168	0	0.000177278	Top698
k-mer_1296	GCGGCGCGGCGCGCGGCGCCACGATGGGATCGCCGTAGGGGTCGGCCTCGGCGTCCTGCGCCCATGCGCCCCCGCACAGCAGTCCGGCGGCCAGCAGCGC	388	0	0	168	0	6.51246e-05	Top1257
k-mer_1297	GCGGCGCCGCCGGCGAGGCGCCGTCCGAGGTGTTGTTCGAGCTGAGCGAGGCCGGCGAGCAGGTGCGCCTGGTGCTGACCCACACCCGGCTGGCCGACCG	388	0	0	168	0	0.000119598	Top1011
k-mer_1298	GCGGCGACTTGCCGTTCGCGCGCGCCTGGCCCACCGACGATCCCGGCCTGTCGCGCGCCGAACGCCGCGAATTGCAAGAGCTGCTGCTGGCCCGCGGATT	388	0	0	168	0	0.00015685	Top784
k-mer_1299	GCGGCCTGTGTCAGTTGATTTTCGAACCGTGCGCACCGGTCTTCATCGCACCGGTGCACGCCCGGACGGAAATCATGATTTCCTGCGTGCTGGGCACGGC	388	0	0	168	0	0.000106879	Top1069
k-mer_1300	GCGGCCGAGAGCTACGCGCTGGCCATTGCCCATTTGTCGGACCGCCTGCGCGGCGACTTGCCGTTCGCGCGCGCCTGGCCCACCGACGATCCCGGCCTGT	388	0	0	168	0	0.000135605	Top913
k-mer_1301	GCGGCATGTCGCCGCTGATGTACAAGGAAAGATACCTATGACACAGGAGCCTGTCCCGACGGGGACAGGCTCCTGCCGAATCCTTCCGTACGCCGGGGTG	388	0	0	168	0	0.000173221	Top708
k-mer_1302	GCGCGGTCGGCCAGCCGGGTGTGGGTCAGCACCAGGCGCACCTGCTCGCCGGCCTCGCTCAGCTCGAACAACACCTCGGACGGCGCCTCGCCGGCGGCGC	388	0	0	168	0	0.000117524	Top1019
k-mer_1303	GCGCGGCGCCACGATGGGATCGCCGTAGGGGTCGGCCTCGGCGTCCTGCGCCCATGCGCCCCCGCACAGCAGTCCGGCGGCCAGCAGCGCGCCTATGCGG	388	0	0	168	0	9.67194e-05	Top1120
k-mer_1304	GCGCGCGGCGCCACGATGGGATCGCCGTAGGGGTCGGCCTCGGCGTCCTGCGCCCATGCGCCCCCGCACAGCAGTCCGGCGGCCAGCAGCGCGCCTATGC	388	0	0	168	0	0.0001132	Top1039
k-mer_1305	GCGCGCGCGAACGGCAAGTCGCCGCGCAGGCGGTCCGACAAATGGGCAATGGCCAGCGCGTAGCTCTCGGCCGCGTTGTACGAATACAGCGCATCGAAAT	388	0	0	168	0	0.000131253	Top944
k-mer_1306	GCGCGCGACAGGCCGGGATCGTCGGTGGGCCAGGCGCGCGCGAACGGCAAGTCGCCGCGCAGGCGGTCCGACAAATGGGCAATGGCCAGCGCGTAGCTCT	388	0	0	168	0	0.000211679	Top597
k-mer_1307	GCGCGACAGGCCGGGATCGTCGGTGGGCCAGGCGCGCGCGAACGGCAAGTCGCCGCGCAGGCGGTCCGACAAATGGGCAATGGCCAGCGCGTAGCTCTCG	388	0	0	168	0	0.000105039	Top1079
k-mer_1308	GCGCGAACGGCAAGTCGCCGCGCAGGCGGTCCGACAAATGGGCAATGGCCAGCGCGTAGCTCTCGGCCGCGTTGTACGAATACAGCGCATCGAAATTGCG	388	0	0	168	0	0.00014501	Top862
k-mer_1309	GCGCCCGCGCCCAAAGCGCCCACTACACCGGCTCGCAGTGGTAATCGGCTGACCGCTGGTTCCGGCCCGCAAGCAGTCACGCGGCCGGAACCGGTCTTGC	388	0	0	168	0	0.000204384	Top611
k-mer_1310	GCGCCCACTACACCGGCTCGCAGTGGTAATCGGCTGACCGCTGGTTCCGGCCCGCAAGCAGTCACGCGGCCGGAACCGGTCTTGCCTCCCGCCGGGCCTG	388	0	0	168	0	7.49557e-05	Top1212
k-mer_1311	GCGCCCAAAGCGCCCACTACACCGGCTCGCAGTGGTAATCGGCTGACCGCTGGTTCCGGCCCGCAAGCAGTCACGCGGCCGGAACCGGTCTTGCCTCCCG	388	0	0	168	0	0.000199325	Top628
k-mer_1312	GCGCCACGATGGGATCGCCGTAGGGGTCGGCCTCGGCGTCCTGCGCCCATGCGCCCCCGCACAGCAGTCCGGCGGCCAGCAGCGCGCCTATGCGGAAAAG	388	0	0	168	0	0.000133719	Top931
k-mer_1313	GCGCACCGGTCTTCATCGCACCGGTGCACGCCCGGACGGAAATCATGATTTCCTGCGTGCTGGGCACGGCGGACGCGGCCAACCCGGCAAGCATGGCCCG	388	0	0	168	0	0.000129072	Top954
k-mer_1314	GCGCAATTTCGATGCGCTGTATTCGTACAACGCGGCCGAGAGCTACGCGCTGGCCATTGCCCATTTGTCGGACCGCCTGCGCGGCGACTTGCCGTTCGCG	388	0	0	168	0	0.000181403	Top685
k-mer_1315	GCGACAGGCCGGGATCGTCGGTGGGCCAGGCGCGCGCGAACGGCAAGTCGCCGCGCAGGCGGTCCGACAAATGGGCAATGGCCAGCGCGTAGCTCTCGGC	388	0	0	168	0	0.000161619	Top759
k-mer_1316	GCCTTTTCCGCATAGGCGCGCTGCTGGCCGCCGGACTGCTGTGCGGGGGCGCATGGGCGCAGGACGCCGAGGCCGACCCCTACGGCGATCCCATCGTGGC	388	0	0	168	0	0.000137104	Top904
k-mer_1317	GCCTGTCCCCGTCGGGACAGGCTCCTGTGTCATAGGTATCTTTCCTTGTACATCAGCGGCGACATGCCGCAGTACTTGTTGAAGATGTCGCGAAAGGCCT	388	0	0	168	0	0.000154016	Top800
k-mer_1318	GCGCGCGAACGGCAAGTCGCCGCGCAGGCGGTCCGACAAATGGGCAATGGCCAGCGCGTAGCTCTCGGCCGCGTTGTACGAATACAGCGCATCGAAATTG	388	0	0	168	0	0.000149465	Top824
k-mer_1319	TTCACAACTAGCCT	8	0	1	547	0	0.000452204	Top431
k-mer_1320	TCATAGGTGT	349	0	0	387	0	0.0136873	Top7
k-mer_1321	GAGCGCTGTGCGG	165	0	0	391	0	0.000414498	Top439
k-mer_1322	CAACTAGCCT	9	0	1	546	0	0.00025075	Top529
*K-mers were classified into five categories based on their relative positions to adjacent genes: (a;a;a/a;a;./.;a;a) k-mers fully located within a gene’s coding region; (a; ;b) k-mers not aligned to any gene but flanked by genes immediately upstream and downstream; (;;a/a;;) k-mers unaligned to any gene and not in close proximity to a gene on either side; (NA) k-mer is not located in any regions…

## Sheet: Table S7
Table S7. 1,322 kmers sorted by MeanDecreaseGini along with annotations.
k-mer ID	k-mer	MeanDecreaseGini	Class	Annotation
k-mer_65	TGTACGGCGGCACCCAATCGGGCGCCCTGGGCGTGCGCAC	0.0276535	Virulence Factor	BB0916 family autotransporter
k-mer_64	GTACGGCGGCACC	0.0272606	Virulence Factor	BB0916 family autotransporter
k-mer_63	TGTACGGCGGCAC	0.027202	Virulence Factor	BB0916 family autotransporter
k-mer_3	GGGCTCCTTGAGTGAACTGGGGGGGTGGCGATTTCCAGTTTCTCAAATCCGGTTCGGATGAACCATGCATACAACCTATTGAATCTTCACAGGTAGCCGG	0.0269457	Metabolism and Growth-Associated Protein	DHCW motif cupin fold protein
k-mer_1	CGGGCTCCTTGAGTGAACTGGGGGGGTGGCGATTTCCAGTTTCTCAAATCCGGTTCGGATGAACCATGCATACAACCTATTGAATCTTCACAGGTAGCCG	0.0254018	Metabolism and Growth-Associated Protein	DHCW motif cupin fold protein
k-mer_2	GGCTACCTGTGAAGATTCAATAGGTTGTATGCATGGTTCATCCGAACCGGATTTGAGAAACTGGAAATCGCCACCCCCCCAGTTCACTCAAGGAGCCCGG	0.0242078	Metabolism and Growth-Associated Protein	DHCW motif cupin fold protein
k-mer_1320	TCATAGGTGT	0.0136873	Metabolism and Growth-Associated Protein	Putative AraC-family transcriptional regulator
k-mer_280	CGGCGATTTCCAGTTTCTCAAATCCGGTTCGGATGAACCATGCATACAACCTATTGAATCTTCACACCTAGCGGCGTGAGTACCTGCCTATCGTGCCCCT	0.0119572	Metabolism and Growth-Associated Protein	translation initiation factor IF-1
k-mer_281	TCGGCGATTTCCAGTTTCTCAAATCCGGTTCGGATGAACCATGCATACAACCTATTGAATCTTCACACCTAGCGGCG	0.0116762	Metabolism and Growth-Associated Protein	translation initiation factor IF-1
k-mer_282	TCGGCGATTTCCAGTTTCTCAAATCCGGTTCGGATGAACCATGCATACAACCTATTGAATCTTCACACCTAGCGGCGTGAGTACCTGCCTATCGTGCCCC	0.0114781	Metabolism and Growth-Associated Protein	translation initiation factor IF-1
k-mer_327	GGCTCCTTGAGTGAACTGGGGGGGTGGCGATTTCCAGTTTCTCAAATCCGGTTCGGATGAACCATGCATACAACCTATTGAATCTTCACACCTAGGCGCG	0.0108731	Metabolism and Growth-Associated Protein	peptide deformylase
k-mer_328	GGGCTCCTTGAGTGAACTGGGGGGGTGGCGATTTCCAGTTTCTCAAATCCGGTTCGGATGAACCATGCATACAACCTATTGAATCTTCACACCTAGGCGC	0.0099397	Metabolism and Growth-Associated Protein	peptide deformylase
k-mer_5	GCTACCTGTGAAGATTCAATAGGTTGTATGCATGGTTCATCCGAACCGGATTTGAGAAACTGGAAATCGCCACCCCCCCAGTTCACTCAAGGAGCCCGGC	0.00864261	Metabolism and Growth-Associated Protein	DHCW motif cupin fold protein
k-mer_8	TCCGGCCGGGCTCCTTGAGTGAACTGGGGGGGTGGCGATTTCCAGTTTCTCAAATCCGGTTCGGATGAACCATGCATACAACCTATTGAATCTTCACAGG	0.00853495	Metabolism and Growth-Associated Protein	DHCW motif cupin fold protein
k-mer_6	GGCCGGGCTCCTTGAGTGAACTGGGGGGGTGGCGATTTCCAGTTTCTCAAATCCGGTTCGGATGAACCATGCATACAACCTATTGAATCTTCACAGGTAG	0.00852821	Metabolism and Growth-Associated Protein	DHCW motif cupin fold protein
k-mer_4	CCGGCCGGGCTCCTTGAGTGAACTGGGGGGGTGGCGATTTCCAGTTTCTCAAATCCGGTTCGGATGAACCATGCATACAACCTATTGAATCTTCACAGGT	0.00838166	Metabolism and Growth-Associated Protein	DHCW motif cupin fold protein
k-mer_9	CGCTTTCCACGCTGTTCGGCGTGGTGTTCCTCGGGCACCAGGTCGG	0.00797907	Membrane and Transport System-Related Protein	Membrane protein
k-mer_7	TACCTGTGAAGATTCAATAGGTTGTATGCATGGTTCATCCGAACCGGATTTGAGAAACTGGAAATCGCCACCCCCCCAGTTCACTCAAGGAGCCCGGCCG	0.00770487	Metabolism and Growth-Associated Protein	DHCW motif cupin fold protein
k-mer_293	CCCAGCTAGGTGTGAACTGTCAATAGGTTGTATTCGTCCAGGTTGAGTCTGGAGATGGGTACAGCGCGCCCGATGCCTTGGTGGGGTCGATGCCAGTTGT	0.00434937	Transposon	IS481 family transposase
k-mer_291	CTACAACTGGCATCGACCCCACCAAGGCATCGGGCGCGCTGTACCCATCTCCAGACTCAACCTGGACGAATACAACCTATTGACAGTTCACACCTAGCTG	0.00416077	Transposon	IS481 family transposase
k-mer_292	CCGCCCAGCTAGGTGTGAACTGTCAATAGGTTGTATTCGTCCAGGTTGAGTCTGGAGATGGGTACAGCGCGCCCGATGCCTTGGTGGGGTCGATGCCAGT	0.00413947	Transposon	IS481 family transposase
k-mer_283	GCCCAGCTAGGTGTGAACTGTCAATAGGTTGTATTCGTCCAGGTTGAGTCTGGAGATGGGTACAGCGCGCCCGATGCCTTGGTGGGGTCGATGCCAGTTG	0.00410839	Transposon	IS481 family transposase
k-mer_288	TGGCATCGACCCCACCAAGGCATCGGGCGCGCTGTACCCATCTCCAGACTCAACCTGGACGAATACAACCTATTGACAGTTCACACCTAGCTGGGCGGCT	0.00398104	Transcriptional Regulation-related Protein	two-component system response regulator KdpE
k-mer_290	CGCCCAGCTAGGTGTGAACTGTCAATAGGTTGTATTCGTCCAGGTTGAGTCTGGAGATGGGTACAGCGCGCCCGATGCCTTGGTGGGGTCGATGCCAGTT	0.00397086	Transposon	IS481 family transposase
k-mer_287	GCCGCCCAGCTAGGTGTGAACTGTCAATAGGTTGTATTCGTCCAGGTTGAGTCTGGAGATGGGTACAGCGCGCCCGATGCCTTGGTGGGGTCGATGCCAG	0.00382477	Transposon	IS481 family transposase
k-mer_286	TACAACTGGCATCGACCCCACCAAGGCATCGGGCGCGCTGTACCCATCTCCAGACTCAACCTGGACGAATACAACCTATTGACAGTTCACACCTAGCTGG	0.00382177	Transposon	IS481 family transposase
k-mer_289	GCATCGACCCCACCAAGGCATCGGGCGCGCTGTACCCATCTCCAGACTCAACCTGGACGAATACAACCTATTGACAGTTCACACCTAGCTGGGCGGCTAT	0.00380393	Transposon	IS481 family transposase
k-mer_305	GGCATCGACCCCACCAAGGCATCGGGCGCGCTGTACCCATCTCCAGACTCAACCTGGACGAATACAACCTATTGACAGTTCACACCTAGGCCGCCAGAGG	0.00377679	Transposon	IS481 family transposase
k-mer_295	AGCTAGGTGTGAACTGTCAATAGGTTGTATTCGTCCAGGTTGAGTCTGGAGATGGGTACAGCGCGCCCGATGCCTTGGTGGGGTCGATGCCAGTTGTAGT	0.00375781	Transposon	IS481 family transposase
k-mer_301	GGCGGCCTAGGTGTGAACTGTCAATAGGTTGTATTCGTCCAGGTTGAGTCTGGAGATGGGTACAGCGCGCCCGATGCCTTGGTGGGGTCGATGCCAGTTG	0.00375077	Transposon	IS481 family transposase
k-mer_285	TAGCCGCCCAGCTAGGTGTGAACTGTCAATAGGTTGTATTCGTCCAGGTTGAGTCTGGAGATGGGTACAGCGCGCCCGATGCCTTGGTGGGGTCGATGCC	0.00368934	Transcriptional Regulation-related Protein	two-component system response regulator KdpE
k-mer_284	TCGACCCCACCAAGGCATCGGGCGCGCTGTACCCATCTCCAGACTCAACCTGGACGAATACAACCTATTGACAGTTCACACCTAGCTGGGCGGCTATTCG	0.00362135	Transcriptional Regulation-related Protein	two-component system response regulator KdpE
k-mer_296	GAATAGCCGCCCAGCTAGGTGTGAACTGTCAATAGGTTGTATTCGTCCAGGTTGAGTCTGGAGATGGGTACAGCGCGCCCGATGCCTTGGTGGGGTCGAT	0.00361104	Transposon	IS481 family transposase
k-mer_299	GCATCGACCCCACCAAGGCATCGGGCGCGCTGTACCCATCTCCAGACTCAACCTGGACGAATACAACCTATTGACAGTTCACACCTAGGCCGCCAGAGGG	0.00352677	Transposon	IS481 family transposase
k-mer_297	CATCGACCCCACCAAGGCATCGGGCGCGCTGTACCCATCTCCAGACTCAACCTGGACGAATACAACCTATTGACAGTTCACACCTAGGCCGCCAGAGGGT	0.0035203	Transposon	IS481 family transposase
k-mer_294	CATCGACCCCACCAAGGCATCGGGCGCGCTGTACCCATCTCCAGACTCAACCTGGACGAATACAACCTATTGACAGTTCACACCTAGCTGGGCGGCTATT	0.00347092	Transposon	IS481 family transposase
k-mer_300	GCGGCCTAGGTGTGAACTGTCAATAGGTTGTATTCGTCCAGGTTGAGTCTGGAGATGGGTACAGCGCGCCCGATGCCTTGGTGGGGTCGATGCCAGTTGT	0.00344384	Transposon	IS481 family transposase
k-mer_298	CTGGCGGCCTAGGTGTGAACTGTCAATAGGTTGTATTCGTCCAGGTTGAGTCTGGAGATGGGTACAGCGCGCCCGATGCCTTGGTGGGGTCGATGCCAGT	0.00339005	Transposon	IS481 family transposase
k-mer_302	TCTGGCGGCCTAGGTGTGAACTGTCAATAGGTTGTATTCGTCCAGGTTGAGTCTGGAGATGGGTACAGCGCGCCCGATGCCTTGGTGGGGTCGATGCCAG	0.0033074	Metabolism and Growth-Associated Protein	PAS domain protein
k-mer_303	TGGCATCGACCCCACCAAGGCATCGGGCGCGCTGTACCCATCTCCAGACTCAACCTGGACGAATACAACCTATTGACAGTTCACACCTAGGCCGCCAGAG	0.00322259	Metabolism and Growth-Associated Protein	PAS domain protein
k-mer_304	TGGCGGCCTAGGTGTGAACTGTCAATAGGTTGTATTCGTCCAGGTTGAGTCTGGAGATGGGTACAGCGCGCCCGATGCCTTGGTGGGGTCGATGCCAGTT	0.00313818	Metabolism and Growth-Associated Protein	PAS domain protein
k-mer_892	TGCTCGAGCCCCTGTCGCCGTGCAACCGCGAAATCTTCATGAAGCTGCTGTCGACGCTGGTCGACGCCAACAATCAGTACAGCCGCACGGCGCTCAAGGC	0.00303125	Antibiotic Resistance-Related Protein	MarR family protein
k-mer_916	TCGCCGTGCAACCGCGAAATCTTCATGAAGCTGCTGTCGACGCTGGTCGACGCCAACAATCAGTACAGCCGCACGGCGCTCAAGGCCATGTAGCCGGGCT	0.00292373	Antibiotic Resistance-Related Protein	MarR family protein
k-mer_915	GTGCAACCGCGAAATCTTCATGAAGCTGCTGTCGACGCTGGTCGACGCCAACAATCAGTACAGCCGCACGGCGCTCAAGGCCATGTAGCCGGGCTTCAGC	0.00289214	Antibiotic Resistance-Related Protein	MarR family protein
k-mer_909	GAGCCCCTGTCGCCGTGCAACCGCGAAATCTTCATGAAGCTGCTGTCGACGCTGGTCGACGCCAACAATCAGTACAGCCGCACGGCGCTCAAGGCCATGT	0.00287565	Antibiotic Resistance-Related Protein	MarR family protein
k-mer_900	GCTACATGGCCTTGAGCGCCGTGCGGCTGTACTGATTGTTGGCGTCGACCAGCGTCGACAGCAGCTTCATGAAGATTTCGCGGTTGCACGGCGACAGGGG	0.00285154	Antibiotic Resistance-Related Protein	MarR family protein
k-mer_910	CTGTCGCCGTGCAACCGCGAAATCTTCATGAAGCTGCTGTCGACGCTGGTCGACGCCAACAATCAGTACAGCCGCACGGCGCTCAAGGCCATGTAGCCGG	0.00282376	Antibiotic Resistance-Related Protein	MarR family protein
k-mer_911	GCCGTGCAACCGCGAAATCTTCATGAAGCTGCTGTCGACGCTGGTCGACGCCAACAATCAGTACAGCCGCACGGCGCTCAAGGCCATGTAGCCGGGCTTC	0.00281468	Antibiotic Resistance-Related Protein	MarR family protein
k-mer_923	TCGAGCCCCTGTCGCCGTGCAACCGCGAAATCTTCATGAAGCTGCTGTCGACGCTGGTCGACGCCAACAATCAGTACAGCCGCACGGCGCTCAAGGCCAT	0.00279129	Antibiotic Resistance-Related Protein	MarR family protein
k-mer_897	TGCAACCGCGAAATCTTCATGAAGCTGCTGTCGACGCTGGTCGACGCCAACAATCAGTACAGCCGCACGGCGCTCAAGGCCATGTAGCCGGGCTTCAGCG	0.00278931	Antibiotic Resistance-Related Protein	MarR family protein
k-mer_893	GGCTACATGGCCTTGAGCGCCGTGCGGCTGTACTGATTGTTGGCGTCGACCAGCGTCGACAGCAGCTTCATGAAGATTTCGCGGTTGCACGGCGACAGGG	0.00277681	Antibiotic Resistance-Related Protein	MarR family protein
k-mer_914	TACATGGCCTTGAGCGCCGTGCGGCTGTACTGATTGTTGGCGTCGACCAGCGTCGACAGCAGCTTCATGAAGATTTCGCGGTTGCACGGCGACAGGGGCT	0.00276171	Antibiotic Resistance-Related Protein	MarR family protein
k-mer_912	CTGAAGCCCGGCTACATGGCCTTGAGCGCCGTGCGGCTGTACTGATTGTTGGCGTCGACCAGCGTCGACAGCAGCTTCATGAAGATTTCGCGGTTGCACG	0.00272877	Antibiotic Resistance-Related Protein	MarR family protein
k-mer_904	GCCGTGCGGCTGTACTGATTGTTGGCGTCGACCAGCGTCGACAGCAGCTTCATGAAGATTTCGCGGTTGCACGGCGACAGGGGCTCGAGCAGCCGTTGCT	0.00272567	Antibiotic Resistance-Related Protein	MarR family protein
k-mer_920	CGCCGTGCAACCGCGAAATCTTCATGAAGCTGCTGTCGACGCTGGTCGACGCCAACAATCAGTACAGCCGCACGGCGCTCAAGGCCATGTAGCCGGGCTT	0.0026861	Antibiotic Resistance-Related Protein	MarR family protein
k-mer_921	CGGCTACATGGCCTTGAGCGCCGTGCGGCTGTACTGATTGTTGGCGTCGACCAGCGTCGACAGCAGCTTCATGAAGATTTCGCGGTTGCACGGCGACAGG	0.00264879	Antibiotic Resistance-Related Protein	MarR family protein
k-mer_898	GGCCTTGAGCGCCGTGCGGCTGTACTGATTGTTGGCGTCGACCAGCGTCGACAGCAGCTTCATGAAGATTTCGCGGTTGCACGGCGACAGGGGCTCGAGC	0.00262782	Antibiotic Resistance-Related Protein	MarR family protein
k-mer_913	CTGCTCGAGCCCCTGTCGCCGTGCAACCGCGAAATCTTCATGAAGCTGCTGTCGACGCTGGTCGACGCCAACAATCAGTACAGCCGCACGGCGCTCAAGG	0.00262094	Antibiotic Resistance-Related Protein	MarR family protein
k-mer_899	TGAAGCCCGGCTACATGGCCTTGAGCGCCGTGCGGCTGTACTGATTGTTGGCGTCGACCAGCGTCGACAGCAGCTTCATGAAGATTTCGCGGTTGCACGG	0.00260177	Antibiotic Resistance-Related Protein	MarR family protein
k-mer_901	TGAGCGCCGTGCGGCTGTACTGATTGTTGGCGTCGACCAGCGTCGACAGCAGCTTCATGAAGATTTCGCGGTTGCACGGCGACAGGGGCTCGAGCAGCCG	0.00259719	Antibiotic Resistance-Related Protein	MarR family protein
k-mer_894	TTGAGCGCCGTGCGGCTGTACTGATTGTTGGCGTCGACCAGCGTCGACAGCAGCTTCATGAAGATTTCGCGGTTGCACGGCGACAGGGGCTCGAGCAGCC	0.00259695	Antibiotic Resistance-Related Protein	MarR family protein
k-mer_919	CGAGCCCCTGTCGCCGTGCAACCGCGAAATCTTCATGAAGCTGCTGTCGACGCTGGTCGACGCCAACAATCAGTACAGCCGCACGGCGCTCAAGGCCATG	0.00259541	Antibiotic Resistance-Related Protein	MarR family protein
k-mer_905	GCCCCTGTCGCCGTGCAACCGCGAAATCTTCATGAAGCTGCTGTCGACGCTGGTCGACGCCAACAATCAGTACAGCCGCACGGCGCTCAAGGCCATGTAG	0.00254669	Antibiotic Resistance-Related Protein	MarR family protein
k-mer_470	GTTGTTCATCGTCG	0.00252831	Metabolism and Growth-Associated Protein	DHCW motif cupin fold protein
k-mer_908	GAGCGCCGTGCGGCTGTACTGATTGTTGGCGTCGACCAGCGTCGACAGCAGCTTCATGAAGATTTCGCGGTTGCACGGCGACAGGGGCTCGAGCAGCCGT	0.00252177	Antibiotic Resistance-Related Protein	MarR family protein
k-mer_922	CCGTGCGGCTGTACTGATTGTTGGCGTCGACCAGCGTCGACAGCAGCTTCATGAAGATTTCGCGGTTGCACGGCGACAGGGGCTCGAGCAGCCGTTGCTG	0.00252115	Antibiotic Resistance-Related Protein	MarR family protein
k-mer_896	TGGCCTTGAGCGCCGTGCGGCTGTACTGATTGTTGGCGTCGACCAGCGTCGACAGCAGCTTCATGAAGATTTCGCGGTTGCACGGCGACAGGGGCTCGAG	0.00251636	Antibiotic Resistance-Related Protein	MarR family protein
k-mer_917	AGCGCCGTGCGGCTGTACTGATTGTTGGCGTCGACCAGCGTCGACAGCAGCTTCATGAAGATTTCGCGGTTGCACGGCGACAGGGGCTCGAGCAGCCGTT	0.00248384	Antibiotic Resistance-Related Protein	MarR family protein
k-mer_895	TGTCGCCGTGCAACCGCGAAATCTTCATGAAGCTGCTGTCGACGCTGGTCGACGCCAACAATCAGTACAGCCGCACGGCGCTCAAGGCCATGTAGCCGGG	0.00246346	Antibiotic Resistance-Related Protein	MarR family protein
k-mer_903	GCGCCGTGCGGCTGTACTGATTGTTGGCGTCGACCAGCGTCGACAGCAGCTTCATGAAGATTTCGCGGTTGCACGGCGACAGGGGCTCGAGCAGCCGTTG	0.00243532	Antibiotic Resistance-Related Protein	MarR family protein
k-mer_906	GCAGCAACGGCTGCTCGAGCCCCTGTCGCCGTGCAACCGCGAAATCTTCATGAAGCTGCTGTCGACGCTGGTCGACGCCAACAATCAGTACAGCCGCACG	0.0024266	Antibiotic Resistance-Related Protein	MarR family protein
k-mer_902	GCTGCTCGAGCCCCTGTCGCCGTGCAACCGCGAAATCTTCATGAAGCTGCTGTCGACGCTGGTCGACGCCAACAATCAGTACAGCCGCACGGCGCTCAAG	0.00238389	Antibiotic Resistance-Related Protein	MarR family protein
k-mer_907	GCAACGGCTGCTCGAGCCCCTGTCGCCGTGCAACCGCGAAATCTTCATGAAGCTGCTGTCGACGCTGGTCGACGCCAACAATCAGTACAGCCGCACGGCG	0.00234966	Antibiotic Resistance-Related Protein	MarR family protein
k-mer_918	GTCGCCGTGCAACCGCGAAATCTTCATGAAGCTGCTGTCGACGCTGGTCGACGCCAACAATCAGTACAGCCGCACGGCGCTCAAGGCCATGTAGCCGGGC	0.00231422	Antibiotic Resistance-Related Protein	MarR family protein
k-mer_648	GCTGATCAACCTGG	0.00200306	Metabolism and Growth-Associated Protein	LysR-family transcriptional regulator
k-mer_344	TTGATAGGTG	0.00199429	Metabolism and Growth-Associated Protein	phosphoribosylformylglycinamidine synthase
k-mer_877	GACCCCATCGCCGCGCCCGGCTAGCTGTGAAGATTCAATAGGTTGTATGCATGGTTCATCCGAACCGGATTTGAGAAACTGGAAATCGCCACCCCCCCAG	0.00195616	Transcriptional Regulation-related Protein	putative LysR-family transcriptional regulator
k-mer_885	TGGGGGGGTGGCGATTTCCAGTTTCTCAAATCCGGTTCGGATGAACCATGCATACAACCTATTGAATCTTCACAGCTAGCCGGGCGCGGCGATGGGGTCT	0.00183583	Transcriptional Regulation-related Protein	putative LysR-family transcriptional regulator
k-mer_644	CGTGCCCAGCGGAT	0.00182835	Metabolism and Growth-Associated Protein	Transcriptional regulator
k-mer_886	TGAGTGAACTGGGGGGGTGGCGATTTCCAGTTTCTCAAATCCGGTTCGGATGAACCATGCATACAACCTATTGAATCTTCACAGCTAGCCGGGCGCGGCG	0.00181051	Transcriptional Regulation-related Protein	putative LysR-family transcriptional regulator
k-mer_882	ATCGCCGCGCCCGGCTAGCTGTGAAGATTCAATAGGTTGTATGCATGGTTCATCCGAACCGGATTTGAGAAACTGGAAATCGCCACCCCCCCAGTTCACT	0.00173788	Transcriptional Regulation-related Protein	putative LysR-family transcriptional regulator
k-mer_647	CCGCTGGGCACGGT	0.00172617	Metabolism and Growth-Associated Protein	Transcriptional regulator
k-mer_889	TCCTTGAGTGAACTGGGGGGGTGGCGATTTCCAGTTTCTCAAATCCGGTTCGGATGAACCATGCATACAACCTATTGAATCTTCACAGCTAGCCGGGCGC	0.00172001	Transcriptional Regulation-related Protein	putative LysR-family transcriptional regulator
k-mer_890	GTGAACTGGGGGGGTGGCGATTTCCAGTTTCTCAAATCCGGTTCGGATGAACCATGCATACAACCTATTGAATCTTCACAGCTAGCCGGGCGCGGCGATG	0.0017011	Transcriptional Regulation-related Protein	putative LysR-family transcriptional regulator
k-mer_881	CCCCATCGCCGCGCCCGGCTAGCTGTGAAGATTCAATAGGTTGTATGCATGGTTCATCCGAACCGGATTTGAGAAACTGGAAATCGCCACCCCCCCAGTT	0.0016933	Transcriptional Regulation-related Protein	putative LysR-family transcriptional regulator
k-mer_876	GCTCCTTGAGTGAACTGGGGGGGTGGCGATTTCCAGTTTCTCAAATCCGGTTCGGATGAACCATGCATACAACCTATTGAATCTTCACAGCTAGCCGGGC	0.00166776	Transcriptional Regulation-related Protein	putative LysR-family transcriptional regulator
k-mer_883	CGCGCCCGGCTAGCTGTGAAGATTCAATAGGTTGTATGCATGGTTCATCCGAACCGGATTTGAGAAACTGGAAATCGCCACCCCCCCAGTTCACTCAAGG	0.00166236	Transcriptional Regulation-related Protein	putative LysR-family transcriptional regulator
k-mer_884	TTGAGTGAACTGGGGGGGTGGCGATTTCCAGTTTCTCAAATCCGGTTCGGATGAACCATGCATACAACCTATTGAATCTTCACAGCTAGCCGGGCGCGGC	0.00165828	Transcriptional Regulation-related Protein	putative LysR-family transcriptional regulator
k-mer_874	GGGGGGGTGGCGATTTCCAGTTTCTCAAATCCGGTTCGGATGAACCATGCATACAACCTATTGAATCTTCACAGCTAGCCGGGCGCGGCGATGGGGTCTT	0.00164991	Transcriptional Regulation-related Protein	putative LysR-family transcriptional regulator
k-mer_878	GAACTGGGGGGGTGGCGATTTCCAGTTTCTCAAATCCGGTTCGGATGAACCATGCATACAACCTATTGAATCTTCACAGCTAGCCGGGCGCGGCGATGGG	0.00161513	Transcriptional Regulation-related Protein	putative LysR-family transcriptional regulator
k-mer_871	GGGGGTGGCGATTTCCAGTTTCTCAAATCCGGTTCGGATGAACCATGCATACAACCTATTGAATCTTCACAGCTAGCCGGGCGCGGCGATGGGGTCTTGC	0.00160695	Transcriptional Regulation-related Protein	putative LysR-family transcriptional regulator
k-mer_891	ACTGGGGGGGTGGCGATTTCCAGTTTCTCAAATCCGGTTCGGATGAACCATGCATACAACCTATTGAATCTTCACAGCTAGCCGGGCGCGGCGATGGGGT	0.00160161	Transcriptional Regulation-related Protein	putative LysR-family transcriptional regulator
k-mer_872	GGGGTGGCGATTTCCAGTTTCTCAAATCCGGTTCGGATGAACCATGCATACAACCTATTGAATCTTCACAGCTAGCCGGGCGCGGCGATGGGGTCTTGCC	0.00158827	Transcriptional Regulation-related Protein	putative LysR-family transcriptional regulator
k-mer_875	GGCTCCTTGAGTGAACTGGGGGGGTGGCGATTTCCAGTTTCTCAAATCCGGTTCGGATGAACCATGCATACAACCTATTGAATCTTCACAGCTAGCCGGG	0.00155867	Transcriptional Regulation-related Protein	putative LysR-family transcriptional regulator
k-mer_888	TCGCCGCGCCCGGCTAGCTGTGAAGATTCAATAGGTTGTATGCATGGTTCATCCGAACCGGATTTGAGAAACTGGAAATCGCCACCCCCCCAGTTCACTC	0.00155319	Transcriptional Regulation-related Protein	putative LysR-family transcriptional regulator
k-mer_880	CTCCTTGAGTGAACTGGGGGGGTGGCGATTTCCAGTTTCTCAAATCCGGTTCGGATGAACCATGCATACAACCTATTGAATCTTCACAGCTAGCCGGGCG	0.00154706	Transcriptional Regulation-related Protein	putative LysR-family transcriptional regulator
k-mer_879	CTTGAGTGAACTGGGGGGGTGGCGATTTCCAGTTTCTCAAATCCGGTTCGGATGAACCATGCATACAACCTATTGAATCTTCACAGCTAGCCGGGCGCGG	0.00154492	Transcriptional Regulation-related Protein	putative LysR-family transcriptional regulator
k-mer_887	TGAACTGGGGGGGTGGCGATTTCCAGTTTCTCAAATCCGGTTCGGATGAACCATGCATACAACCTATTGAATCTTCACAGCTAGCCGGGCGCGGCGATGG	0.00152715	Transcriptional Regulation-related Protein	putative LysR-family transcriptional regulator
k-mer_873	GGGGGGTGGCGATTTCCAGTTTCTCAAATCCGGTTCGGATGAACCATGCATACAACCTATTGAATCTTCACAGCTAGCCGGGCGCGGCGATGGGGTCTTG	0.00151081	Transcriptional Regulation-related Protein	putative LysR-family transcriptional regulator
k-mer_636	TGCCCTGGGCGTG	0.0014247	Metabolism and Growth-Associated Protein	cysteine--tRNA ligase
k-mer_472	CGAACGTGCCCTGGG	0.00141296	Metabolism and Growth-Associated Protein	cysteine--tRNA ligase
k-mer_642	GTGCCCTGGGCGT	0.00139697	Metabolism and Growth-Associated Protein	cysteine--tRNA ligase
k-mer_471	TTGATCAGCTCGGC	0.00139312	Metabolism and Growth-Associated Protein	LysR-family transcriptional regulator
k-mer_409	TGGCCACCTTGCCATCGCCTTCGGCGGCTTCGGCGCGCTTGACCAGCGACAGCTGGGTGGCGGCCAGGCCGGCGCCCACACCCAGGCCCGAGCGGCGCAG	0.00138238	Metabolism and Growth-Associated Protein	Formate dehydrogenase large subunit
k-mer_637	CAAGGTTCGGT	0.00135118	Metabolism and Growth-Associated Protein	PAS domain protein
k-mer_595	GCGCTTGTGCGCGTAGTCCAGCAGCATGCGGCGCCGCGCCAGGCTCATCACCATGCCCAGCGGATACTGGTGCGACGGCGTCACGAAGATGAAGCGCGGC	0.00133243	Metabolism and Growth-Associated Protein	Transcriptional regulator
k-mer_640	TCCAGGTTGATCAGC	0.0012989	Metabolism and Growth-Associated Protein	LysR-family transcriptional regulator
k-mer_374	TCGCCTTCGGCGGCTTCGGCGCGCTTGACCAGCGACAGCTGGGTGGCGGCCAGGCCGGCGCCCACACCCAGGCCCGAGCGGCGCAGGAAGGTGCGGCGGT	0.00127706	Metabolism and Growth-Associated Protein	Formate dehydrogenase large subunit
k-mer_641	TATCCGCTGGGCACGGT	0.00126572	Metabolism and Growth-Associated Protein	Transcriptional regulator
k-mer_643	TCACCGTGCCCAGCG	0.00125859	Metabolism and Growth-Associated Protein	Transcriptional regulator
k-mer_404	TGGTATTGCCGATGGCCACCTTGCCATCGCCTTCGGCGGCTTCGGCGCGCTTGACCAGCGACAGCTGGGTGGCGGCCAGGCCGGCGCCCACACCCAGGCC	0.00125077	Metabolism and Growth-Associated Protein	Formate dehydrogenase large subunit
k-mer_617	CGTCCTCGACGATCCAGGCGCCGCGCTTGTGCGCGTAGTCCAGCAGCATGCGGCGCCGCGCCAGGCTCATCACCATGCCCAGCGGATACTGGTGCGACGG	0.00124044	Metabolism and Growth-Associated Protein	Transcriptional regulator
k-mer_625	TGGGCATGGTGATGAGCCTGGCGCGGCGCCGCATGCTGCTGGACTACGCGCACAAGCGCGGCGCCTGGATCGTCGAGGACGACTACGACAGCGAGTTCCG	0.00122266	Metabolism and Growth-Associated Protein	Transcriptional regulator
k-mer_638	TCGCTCGCCAGG	0.00121875	Metabolism and Growth-Associated Protein	cyanophycin synthetase
k-mer_619	GACGATCCAGGCGCCGCGCTTGTGCGCGTAGTCCAGCAGCATGCGGCGCCGCGCCAGGCTCATCACCATGCCCAGCGGATACTGGTGCGACGGCGTCACG	0.00118798	Metabolism and Growth-Associated Protein	Transcriptional regulator
k-mer_577	TATCCGCTGGGCATGGTGATGAGCCTGGCGCGGCGCCGCATGCTGCTGGACTACGCGCACAAGCGCGGCGCCTGGATCGTCGAGGACGACTACGACAGCG	0.00118388	Metabolism and Growth-Associated Protein	Transcriptional regulator
k-mer_376	TCGCACTTCATCCAGAGCCTGCGCCGCGGCATGGCGCAAGCGCTGCCCACGATGGACCGCCGCACCTTCCTGCGCCGCTCGGGCCTGGGTGTGGGCGCCG	0.00118131	Metabolism and Growth-Associated Protein	Formate dehydrogenase large subunit
k-mer_20	TGCGATGCCGAGCTGATCGACCTGGAGCAGGACCATTTCATCCTCGCGGTGCCGGCCGACCATCCGCTGGCGCAGCAAAGCTGCGCGCGGCTGGCCGACC	0.00117911	Metabolism and Growth-Associated Protein	LysR-family transcriptional regulator
k-mer_406	TGGGTGTGGGCGCCGGCCTGGCCGCCACCCAGCTGTCGCTGGTCAAGCGCGCCGAAGCCGCCGAAGGCGATGGCAAGGTGGCCATCGGCAATACCAAGAT	0.00117656	Metabolism and Growth-Associated Protein	Formate dehydrogenase large subunit
k-mer_38	CGCCGCTGTTCGACGCCTGCGATGCCGAGCTGATCGACCTGGAGCAGGACCATTTCATCCTCGCGGTGCCGGCCGACCATCCGCTGGCGCAGCAAAGCTG	0.00116384	Metabolism and Growth-Associated Protein	LysR-family transcriptional regulator
k-mer_349	CCCGTACTGGATG	0.00116127	Metabolism and Growth-Associated Protein	Acetolactate synthase large subunit
k-mer_19	GTTCGACGCCTGCGATGCCGAGCTGATCGACCTGGAGCAGGACCATTTCATCCTCGCGGTGCCGGCCGACCATCCGCTGGCGCAGCAAAGCTGCGCGCGG	0.00116125	Metabolism and Growth-Associated Protein	LysR-family transcriptional regulator
k-mer_380	GGGCGCCGGCCTGGCCGCCACCCAGCTGTCGCTGGTCAAGCGCGCCGAAGCCGCCGAAGGCGATGGCAAGGTGGCCATCGGCAATACCAAGATCGAAGTC	0.00115631	Metabolism and Growth-Associated Protein	Formate dehydrogenase large subunit
k-mer_27	TTCGACGCCTGCGATGCCGAGCTGATCGACCTGGAGCAGGACCATTTCATCCTCGCGGTGCCGGCCGACCATCCGCTGGCGCAGCAAAGCTGCGCGCGGC	0.00115528	Metabolism and Growth-Associated Protein	LysR-family transcriptional regulator
k-mer_620	TTGCAGGATCCGCCGCGCTTCATCTTCGTGACGCCGTCGCACCAGTATCCGCTGGGCATGGTGATGAGCCTGGCGCGGCGCCGCATGCTGCTGGACTACG	0.00115231	Metabolism and Growth-Associated Protein	Transcriptional regulator
k-mer_401	TTCGATCTTGGTATTGCCGATGGCCACCTTGCCATCGCCTTCGGCGGCTTCGGCGCGCTTGACCAGCGACAGCTGGGTGGCGGCCAGGCCGGCGCCCACA	0.00114765	Metabolism and Growth-Associated Protein	Formate dehydrogenase large subunit
k-mer_432	CGGCATGGCGCAAGCGCTGCCCACGATGGACCGCCGCACCTTCCTGCGCCGCTCGGGCCTGGGTGTGGGCGCCGGCCTGGCCGCCACCCAGCTGTCGCTG	0.00114244	Metabolism and Growth-Associated Protein	Formate dehydrogenase large subunit
k-mer_621	TTCATCTTCGTGACGCCGTCGCACCAGTATCCGCTGGGCATGGTGATGAGCCTGGCGCGGCGCCGCATGCTGCTGGACTACGCGCACAAGCGCGGCGCCT	0.00113948	Metabolism and Growth-Associated Protein	Transcriptional regulator
k-mer_428	CGGCTTCGGCGCGCTTGACCAGCGACAGCTGGGTGGCGGCCAGGCCGGCGCCCACACCCAGGCCCGAGCGGCGCAGGAAGGTGCGGCGGTCCATCGTGGG	0.00113801	Metabolism and Growth-Associated Protein	Formate dehydrogenase large subunit
k-mer_407	TGGGCGCCGGCCTGGCCGCCACCCAGCTGTCGCTGGTCAAGCGCGCCGAAGCCGCCGAAGGCGATGGCAAGGTGGCCATCGGCAATACCAAGATCGAAGT	0.00113307	Metabolism and Growth-Associated Protein	Formate dehydrogenase large subunit
k-mer_412	TGCGCCGCTCGGGCCTGGGTGTGGGCGCCGGCCTGGCCGCCACCCAGCTGTCGCTGGTCAAGCGCGCCGAAGCCGCCGAAGGCGATGGCAAGGTGGCCAT	0.00111842	Metabolism and Growth-Associated Protein	Formate dehydrogenase large subunit
k-mer_384	TCGGCGCGCTTGACCAGCGACAGCTGGGTGGCGGCCAGGCCGGCGCCCACACCCAGGCCCGAGCGGCGCAGGAAGGTGCGGCGGTCCATCGTGGGCAGCG	0.00111824	Metabolism and Growth-Associated Protein	Formate dehydrogenase large subunit
k-mer_592	GCTTGTGCGCGTAGTCCAGCAGCATGCGGCGCCGCGCCAGGCTCATCACCATGCCCAGCGGATACTGGTGCGACGGCGTCACGAAGATGAAGCGCGGCGG	0.0011143	Metabolism and Growth-Associated Protein	Transcriptional regulator
k-mer_430	CGGCGGACTTCGATCTTGGTATTGCCGATGGCCACCTTGCCATCGCCTTCGGCGGCTTCGGCGCGCTTGACCAGCGACAGCTGGGTGGCGGCCAGGCCGG	0.00111283	Metabolism and Growth-Associated Protein	Formate dehydrogenase large subunit
k-mer_639	TCGCCAGGGCAT	0.00111225	Metabolism and Growth-Associated Protein	cyanophycin synthetase
k-mer_387	GGCGGCCAGGCCGGCGCCCACACCCAGGCCCGAGCGGCGCAGGAAGGTGCGGCGGTCCATCGTGGGCAGCGCTTGCGCCATGCCGCGGCGCAGGCTCTGG	0.00111191	Metabolism and Growth-Associated Protein	Formate dehydrogenase large subunit
k-mer_635	GAAGCGGAACTCGCTGTCGTAGTCGTCCTCGACGATCCAGGCGCCGCGCTTGTGCGCGTAGTCCAGCAGCATGCGGCGCCGCGCCAGGCTCATCACCATG	0.00110337	Metabolism and Growth-Associated Protein	Transcriptional regulator
k-mer_645	CGCCACCGAACCTTG	0.00109798	Metabolism and Growth-Associated Protein	PAS domain protein
k-mer_594	CTGTCGTAGTCGTCCTCGACGATCCAGGCGCCGCGCTTGTGCGCGTAGTCCAGCAGCATGCGGCGCCGCGCCAGGCTCATCACCATGCCCAGCGGATACT	0.00109725	Metabolism and Growth-Associated Protein	Transcriptional regulator
k-mer_23	GCTGCGCACGCCGCTGTTCGACGCCTGCGATGCCGAGCTGATCGACCTGGAGCAGGACCATTTCATCCTCGCGGTGCCGGCCGACCATCCGCTGGCGCAG	0.00109255	Metabolism and Growth-Associated Protein	LysR-family transcriptional regulator
k-mer_381	GGTATTGCCGATGGCCACCTTGCCATCGCCTTCGGCGGCTTCGGCGCGCTTGACCAGCGACAGCTGGGTGGCGGCCAGGCCGGCGCCCACACCCAGGCCC	0.00109144	Metabolism and Growth-Associated Protein	Formate dehydrogenase large subunit
k-mer_10	GTCGGCCAGCCGCGCGCAGCTTTGCTGCGCCAGCGGATGGTCGGCCGGCACCGCGAGGATGAAATGGTCCTGCTCCAGGTCGATCAGCTCGGCATCGCAG	0.00109064	Metabolism and Growth-Associated Protein	LysR-family transcriptional regulator
k-mer_439	CGACAGCTGGGTGGCGGCCAGGCCGGCGCCCACACCCAGGCCCGAGCGGCGCAGGAAGGTGCGGCGGTCCATCGTGGGCAGCGCTTGCGCCATGCCGCGG	0.00108623	Metabolism and Growth-Associated Protein	Formate dehydrogenase large subunit
k-mer_395	TTGGTATTGCCGATGGCCACCTTGCCATCGCCTTCGGCGGCTTCGGCGCGCTTGACCAGCGACAGCTGGGTGGCGGCCAGGCCGGCGCCCACACCCAGGC	0.00108594	Metabolism and Growth-Associated Protein	Formate dehydrogenase large subunit
k-mer_598	GCATGGTGATGAGCCTGGCGCGGCGCCGCATGCTGCTGGACTACGCGCACAAGCGCGGCGCCTGGATCGTCGAGGACGACTACGACAGCGAGTTCCGCTT	0.00108538	Metabolism and Growth-Associated Protein	Transcriptional regulator
k-mer_379	GGTGTGGGCGCCGGCCTGGCCGCCACCCAGCTGTCGCTGGTCAAGCGCGCCGAAGCCGCCGAAGGCGATGGCAAGGTGGCCATCGGCAATACCAAGATCG	0.00108413	Metabolism and Growth-Associated Protein	Formate dehydrogenase large subunit
k-mer_583	GTCGTAGTCGTCCTCGACGATCCAGGCGCCGCGCTTGTGCGCGTAGTCCAGCAGCATGCGGCGCCGCGCCAGGCTCATCACCATGCCCAGCGGATACTGG	0.00108399	Metabolism and Growth-Associated Protein	Transcriptional regulator
k-mer_445	GACCGCCGCACCTTCCTGCGCCGCTCGGGCCTGGGTGTGGGCGCCGGCCTGGCCGCCACCCAGCTGTCGCTGGTCAAGCGCGCCGAAGCCGCCGAAGGCG	0.00107966	Metabolism and Growth-Associated Protein	Formate dehydrogenase large subunit
k-mer_431	CGGCCAGGCCGGCGCCCACACCCAGGCCCGAGCGGCGCAGGAAGGTGCGGCGGTCCATCGTGGGCAGCGCTTGCGCCATGCCGCGGCGCAGGCTCTGGAT	0.00107957	Metabolism and Growth-Associated Protein	Formate dehydrogenase large subunit
k-mer_451	GCGGCGGACTTCGATCTTGGTATTGCCGATGGCCACCTTGCCATCGCCTTCGGCGGCTTCGGCGCGCTTGACCAGCGACAGCTGGGTGGCGGCCAGGCCG	0.00107702	Metabolism and Growth-Associated Protein	Formate dehydrogenase large subunit
k-mer_441	CCTTCCTGCGCCGCTCGGGCCTGGGTGTGGGCGCCGGCCTGGCCGCCACCCAGCTGTCGCTGGTCAAGCGCGCCGAAGCCGCCGAAGGCGATGGCAAGGT	0.00107414	Metabolism and Growth-Associated Protein	Formate dehydrogenase large subunit
k-mer_422	CTTCGGCGCGCTTGACCAGCGACAGCTGGGTGGCGGCCAGGCCGGCGCCCACACCCAGGCCCGAGCGGCGCAGGAAGGTGCGGCGGTCCATCGTGGGCAG	0.00107361	Metabolism and Growth-Associated Protein	Formate dehydrogenase large subunit
k-mer_375	TCGATCTTGGTATTGCCGATGGCCACCTTGCCATCGCCTTCGGCGGCTTCGGCGCGCTTGACCAGCGACAGCTGGGTGGCGGCCAGGCCGGCGCCCACAC	0.00107331	Metabolism and Growth-Associated Protein	Formate dehydrogenase large subunit
k-mer_436	CGCCGCGGCATGGCGCAAGCGCTGCCCACGATGGACCGCCGCACCTTCCTGCGCCGCTCGGGCCTGGGTGTGGGCGCCGGCCTGGCCGCCACCCAGCTGT	0.00107268	Metabolism and Growth-Associated Protein	Formate dehydrogenase large subunit
k-mer_731	GGGCTCCTTGAGTGAACTGGGGGGTTGGCGATTTCCAGTTTCTCAAATCCGGTTCGGATGAACCATGCATACAACCTATTGAATCTTCACAGCTAGTGCG	0.00106926	Metabolism and Growth-Associated Protein	diaminobutyrate acetyltransferase
k-mer_46	GCCTGCGATGCCGAGCTGATCGACCTGGAGCAGGACCATTTCATCCTCGCGGTGCCGGCCGACCATCCGCTGGCGCAGCAAAGCTGCGCGCGGCTGGCCG	0.00106696	Metabolism and Growth-Associated Protein	LysR-family transcriptional regulator
k-mer_394	TCTTGGTATTGCCGATGGCCACCTTGCCATCGCCTTCGGCGGCTTCGGCGCGCTTGACCAGCGACAGCTGGGTGGCGGCCAGGCCGGCGCCCACACCCAG	0.00106658	Metabolism and Growth-Associated Protein	Formate dehydrogenase large subunit
k-mer_593	GCTTCATCTTCGTGACGCCGTCGCACCAGTATCCGCTGGGCATGGTGATGAGCCTGGCGCGGCGCCGCATGCTGCTGGACTACGCGCACAAGCGCGGCGC	0.00106645	Metabolism and Growth-Associated Protein	Transcriptional regulator
k-mer_371	GTGGGCGCCGGCCTGGCCGCCACCCAGCTGTCGCTGGTCAAGCGCGCCGAAGCCGCCGAAGGCGATGGCAAGGTGGCCATCGGCAATACCAAGATCGAAG	0.00106559	Metabolism and Growth-Associated Protein	Formate dehydrogenase large subunit
k-mer_413	TGCGCCGCGGCATGGCGCAAGCGCTGCCCACGATGGACCGCCGCACCTTCCTGCGCCGCTCGGGCCTGGGTGTGGGCGCCGGCCTGGCCGCCACCCAGCT	0.00106551	Metabolism and Growth-Associated Protein	Formate dehydrogenase large subunit
k-mer_587	GTAGTCCAGCAGCATGCGGCGCCGCGCCAGGCTCATCACCATGCCCAGCGGATACTGGTGCGACGGCGTCACGAAGATGAAGCGCGGCGGATCCTGCAAT	0.00106539	Metabolism and Growth-Associated Protein	Transcriptional regulator
k-mer_28	TTGCTGCGCCAGCGGATGGTCGGCCGGCACCGCGAGGATGAAATGGTCCTGCTCCAGGTCGATCAGCTCGGCATCGCAGGCGTCGAACAGCGGCGTGCGC	0.00106058	Metabolism and Growth-Associated Protein	LysR-family transcriptional regulator
k-mer_454	GCGCTTGACCAGCGACAGCTGGGTGGCGGCCAGGCCGGCGCCCACACCCAGGCCCGAGCGGCGCAGGAAGGTGCGGCGGTCCATCGTGGGCAGCGCTTGC	0.00105977	Metabolism and Growth-Associated Protein	Formate dehydrogenase large subunit
k-mer_866	GTCATAGGTGT	0.00105958	Metabolism and Growth-Associated Protein	Putative AraC-family transcriptional regulator
k-mer_348	CCGTACTGGATG	0.00105847	Metabolism and Growth-Associated Protein	Acetolactate synthase large subunit
k-mer_626	TGCGCGTAGTCCAGCAGCATGCGGCGCCGCGCCAGGCTCATCACCATGCCCAGCGGATACTGGTGCGACGGCGTCACGAAGATGAAGCGCGGCGGATCCT	0.00105671	Metabolism and Growth-Associated Protein	Transcriptional regulator
k-mer_400	TTCGGCGCGCTTGACCAGCGACAGCTGGGTGGCGGCCAGGCCGGCGCCCACACCCAGGCCCGAGCGGCGCAGGAAGGTGCGGCGGTCCATCGTGGGCAGC	0.00105602	Metabolism and Growth-Associated Protein	Formate dehydrogenase large subunit
k-mer_370	GTGGCGGCCAGGCCGGCGCCCACACCCAGGCCCGAGCGGCGCAGGAAGGTGCGGCGGTCCATCGTGGGCAGCGCTTGCGCCATGCCGCGGCGCAGGCTCT	0.0010555	Metabolism and Growth-Associated Protein	Formate dehydrogenase large subunit
k-mer_30	TCCAGGTCGGCCAGCCGCGCGCAGCTTTGCTGCGCCAGCGGATGGTCGGCCGGCACCGCGAGGATGAAATGGTCCTGCTCCAGGTCGATCAGCTCGGCAT	0.00105301	Metabolism and Growth-Associated Protein	LysR-family transcriptional regulator
k-mer_633	TCGCTGTCGTAGTCGTCCTCGACGATCCAGGCGCCGCGCTTGTGCGCGTAGTCCAGCAGCATGCGGCGCCGCGCCAGGCTCATCACCATGCCCAGCGGAT	0.00105291	Metabolism and Growth-Associated Protein	Transcriptional regulator
k-mer_447	GGACCGCCGCACCTTCCTGCGCCGCTCGGGCCTGGGTGTGGGCGCCGGCCTGGCCGCCACCCAGCTGTCGCTGGTCAAGCGCGCCGAAGCCGCCGAAGGC	0.00105091	Metabolism and Growth-Associated Protein	Formate dehydrogenase large subunit
k-mer_459	GCGCCGCGGCATGGCGCAAGCGCTGCCCACGATGGACCGCCGCACCTTCCTGCGCCGCTCGGGCCTGGGTGTGGGCGCCGGCCTGGCCGCCACCCAGCTG	0.00104975	Metabolism and Growth-Associated Protein	Formate dehydrogenase large subunit
k-mer_591	GGAACTCGCTGTCGTAGTCGTCCTCGACGATCCAGGCGCCGCGCTTGTGCGCGTAGTCCAGCAGCATGCGGCGCCGCGCCAGGCTCATCACCATGCCCAG	0.00104711	Metabolism and Growth-Associated Protein	Transcriptional regulator
k-mer_609	CCTCGACGATCCAGGCGCCGCGCTTGTGCGCGTAGTCCAGCAGCATGCGGCGCCGCGCCAGGCTCATCACCATGCCCAGCGGATACTGGTGCGACGGCGT	0.00104597	Metabolism and Growth-Associated Protein	Transcriptional regulator
k-mer_582	GTCGTCCTCGACGATCCAGGCGCCGCGCTTGTGCGCGTAGTCCAGCAGCATGCGGCGCCGCGCCAGGCTCATCACCATGCCCAGCGGATACTGGTGCGAC	0.00104536	Metabolism and Growth-Associated Protein	Transcriptional regulator
k-mer_39	CGTGGCGCTGCTGCGCACGCCGCTGTTCGACGCCTGCGATGCCGAGCTGATCGACCTGGAGCAGGACCATTTCATCCTCGCGGTGCCGGCCGACCATCCG	0.00104514	Metabolism and Growth-Associated Protein	LysR-family transcriptional regulator
k-mer_581	GTGACGCCGTCGCACCAGTATCCGCTGGGCATGGTGATGAGCCTGGCGCGGCGCCGCATGCTGCTGGACTACGCGCACAAGCGCGGCGCCTGGATCGTCG	0.00104471	Metabolism and Growth-Associated Protein	Transcriptional regulator
k-mer_417	TGGGTGGCGGCCAGGCCGGCGCCCACACCCAGGCCCGAGCGGCGCAGGAAGGTGCGGCGGTCCATCGTGGGCAGCGCTTGCGCCATGCCGCGGCGCAGGC	0.00104373	Metabolism and Growth-Associated Protein	Formate dehydrogenase large subunit
k-mer_350	GGATCTCGCGAG	0.00103976	Metabolism and Growth-Associated Protein	Acyl-CoA dehydrogenase%2C N-terminal domain protein
k-mer_429	CGGCGGCTTCGGCGCGCTTGACCAGCGACAGCTGGGTGGCGGCCAGGCCGGCGCCCACACCCAGGCCCGAGCGGCGCAGGAAGGTGCGGCGGTCCATCGT	0.001039	Metabolism and Growth-Associated Protein	Formate dehydrogenase large subunit
k-mer_615	CGCTTGTGCGCGTAGTCCAGCAGCATGCGGCGCCGCGCCAGGCTCATCACCATGCCCAGCGGATACTGGTGCGACGGCGTCACGAAGATGAAGCGCGGCG	0.00103768	Metabolism and Growth-Associated Protein	Transcriptional regulator
k-mer_622	TGTGCGCGTAGTCCAGCAGCATGCGGCGCCGCGCCAGGCTCATCACCATGCCCAGCGGATACTGGTGCGACGGCGTCACGAAGATGAAGCGCGGCGGATC	0.00103427	Metabolism and Growth-Associated Protein	Transcriptional regulator
k-mer_342	TTGTTCATCGT	0.00103247	Metabolism and Growth-Associated Protein	DHCW motif cupin fold protein
k-mer_383	GGGTGGCGGCCAGGCCGGCGCCCACACCCAGGCCCGAGCGGCGCAGGAAGGTGCGGCGGTCCATCGTGGGCAGCGCTTGCGCCATGCCGCGGCGCAGGCT	0.00102962	Metabolism and Growth-Associated Protein	Formate dehydrogenase large subunit
k-mer_47	GCGATGCCGAGCTGATCGACCTGGAGCAGGACCATTTCATCCTCGCGGTGCCGGCCGACCATCCGCTGGCGCAGCAAAGCTGCGCGCGGCTGGCCGACCT	0.00102647	Metabolism and Growth-Associated Protein	LysR-family transcriptional regulator
k-mer_388	GGCGGACTTCGATCTTGGTATTGCCGATGGCCACCTTGCCATCGCCTTCGGCGGCTTCGGCGCGCTTGACCAGCGACAGCTGGGTGGCGGCCAGGCCGGC	0.00102372	Metabolism and Growth-Associated Protein	Formate dehydrogenase large subunit
k-mer_603	TCCGCTGGGCATGGTGATGAGCCTGGCGCGGCGCCGCATGCTGCTGGACTACGCGCACAAGCGCGGCGCCTGGATCGTCGAGGACGACTACGACAGCGAG	0.00102178	Metabolism and Growth-Associated Protein	Transcriptional regulator
k-mer_415	TGCCATCGCCTTCGGCGGCTTCGGCGCGCTTGACCAGCGACAGCTGGGTGGCGGCCAGGCCGGCGCCCACACCCAGGCCCGAGCGGCGCAGGAAGGTGCG	0.00102021	Metabolism and Growth-Associated Protein	Formate dehydrogenase large subunit
k-mer_416	TGACCAGCGACAGCTGGGTGGCGGCCAGGCCGGCGCCCACACCCAGGCCCGAGCGGCGCAGGAAGGTGCGGCGGTCCATCGTGGGCAGCGCTTGCGCCAT	0.00102001	Metabolism and Growth-Associated Protein	Formate dehydrogenase large subunit
k-mer_40	GACGCCTGCGATGCCGAGCTGATCGACCTGGAGCAGGACCATTTCATCCTCGCGGTGCCGGCCGACCATCCGCTGGCGCAGCAAAGCTGCGCGCGGCTGG	0.00101814	Metabolism and Growth-Associated Protein	LysR-family transcriptional regulator
k-mer_606	CAATTGCAGGATCCGCCGCGCTTCATCTTCGTGACGCCGTCGCACCAGTATCCGCTGGGCATGGTGATGAGCCTGGCGCGGCGCCGCATGCTGCTGGACT	0.00101733	Metabolism and Growth-Associated Protein	Transcriptional regulator
k-mer_440	CCTTGCCATCGCCTTCGGCGGCTTCGGCGCGCTTGACCAGCGACAGCTGGGTGGCGGCCAGGCCGGCGCCCACACCCAGGCCCGAGCGGCGCAGGAAGGT	0.00101699	Metabolism and Growth-Associated Protein	Formate dehydrogenase large subunit
k-mer_377	GTATTGCCGATGGCCACCTTGCCATCGCCTTCGGCGGCTTCGGCGCGCTTGACCAGCGACAGCTGGGTGGCGGCCAGGCCGGCGCCCACACCCAGGCCCG	0.0010168	Metabolism and Growth-Associated Protein	Formate dehydrogenase large subunit
k-mer_33	GCGCCAGCGGATGGTCGGCCGGCACCGCGAGGATGAAATGGTCCTGCTCCAGGTCGATCAGCTCGGCATCGCAGGCGTCGAACAGCGGCGTGCGCAGCAG	0.00101666	Metabolism and Growth-Associated Protein	LysR-family transcriptional regulator
k-mer_467	GCATGGCGCAAGCGCTGCCCACGATGGACCGCCGCACCTTCCTGCGCCGCTCGGGCCTGGGTGTGGGCGCCGGCCTGGCCGCCACCCAGCTGTCGCTGGT	0.00101474	Metabolism and Growth-Associated Protein	Formate dehydrogenase large subunit
k-mer_832	CCACCGAACCT	0.00101454	Metabolism and Growth-Associated Protein	PAS domain protein
k-mer_414	TGCCCACGATGGACCGCCGCACCTTCCTGCGCCGCTCGGGCCTGGGTGTGGGCGCCGGCCTGGCCGCCACCCAGCTGTCGCTGGTCAAGCGCGCCGAAGC	0.00101282	Metabolism and Growth-Associated Protein	Formate dehydrogenase large subunit
k-mer_588	GGGCATGGTGATGAGCCTGGCGCGGCGCCGCATGCTGCTGGACTACGCGCACAAGCGCGGCGCCTGGATCGTCGAGGACGACTACGACAGCGAGTTCCGC	0.00101013	Metabolism and Growth-Associated Protein	Transcriptional regulator
k-mer_590	GGCATGGTGATGAGCCTGGCGCGGCGCCGCATGCTGCTGGACTACGCGCACAAGCGCGGCGCCTGGATCGTCGAGGACGACTACGACAGCGAGTTCCGCT	0.0010092	Metabolism and Growth-Associated Protein	Transcriptional regulator
k-mer_408	TGGCGGCCAGGCCGGCGCCCACACCCAGGCCCGAGCGGCGCAGGAAGGTGCGGCGGTCCATCGTGGGCAGCGCTTGCGCCATGCCGCGGCGCAGGCTCTG	0.0010075	Metabolism and Growth-Associated Protein	Formate dehydrogenase large subunit
k-mer_41	CGACGCCTGCGATGCCGAGCTGATCGACCTGGAGCAGGACCATTTCATCCTCGCGGTGCCGGCCGACCATCCGCTGGCGCAGCAAAGCTGCGCGCGGCTG	0.00100533	Metabolism and Growth-Associated Protein	LysR-family transcriptional regulator
k-mer_389	GGCGCGCTTGACCAGCGACAGCTGGGTGGCGGCCAGGCCGGCGCCCACACCCAGGCCCGAGCGGCGCAGGAAGGTGCGGCGGTCCATCGTGGGCAGCGCT	0.00100487	Metabolism and Growth-Associated Protein	Formate dehydrogenase large subunit
k-mer_419	TGCCGATGGCCACCTTGCCATCGCCTTCGGCGGCTTCGGCGCGCTTGACCAGCGACAGCTGGGTGGCGGCCAGGCCGGCGCCCACACCCAGGCCCGAGCG	0.00100228	Metabolism and Growth-Associated Protein	Formate dehydrogenase large subunit
k-mer_424	GGCCAGGCCGGCGCCCACACCCAGGCCCGAGCGGCGCAGGAAGGTGCGGCGGTCCATCGTGGGCAGCGCTTGCGCCATGCCGCGGCGCAGGCTCTGGATG	0.00100115	Metabolism and Growth-Associated Protein	Formate dehydrogenase large subunit
k-mer_460	GCGACAGCTGGGTGGCGGCCAGGCCGGCGCCCACACCCAGGCCCGAGCGGCGCAGGAAGGTGCGGCGGTCCATCGTGGGCAGCGCTTGCGCCATGCCGCG	0.00100053	Metabolism and Growth-Associated Protein	Formate dehydrogenase large subunit
k-mer_421	CTTCGGCGGCTTCGGCGCGCTTGACCAGCGACAGCTGGGTGGCGGCCAGGCCGGCGCCCACACCCAGGCCCGAGCGGCGCAGGAAGGTGCGGCGGTCCAT	0.00100026	Metabolism and Growth-Associated Protein	Formate dehydrogenase large subunit
k-mer_403	TTCATCCAGAGCCTGCGCCGCGGCATGGCGCAAGCGCTGCCCACGATGGACCGCCGCACCTTCCTGCGCCGCTCGGGCCTGGGTGTGGGCGCCGGCCTGG	0.000997007	Metabolism and Growth-Associated Protein	Formate dehydrogenase large subunit
k-mer_465	GCCGATGGCCACCTTGCCATCGCCTTCGGCGGCTTCGGCGCGCTTGACCAGCGACAGCTGGGTGGCGGCCAGGCCGGCGCCCACACCCAGGCCCGAGCGG	0.000996439	Metabolism and Growth-Associated Protein	Formate dehydrogenase large subunit
k-mer_610	CGAAGCGGAACTCGCTGTCGTAGTCGTCCTCGACGATCCAGGCGCCGCGCTTGTGCGCGTAGTCCAGCAGCATGCGGCGCCGCGCCAGGCTCATCACCAT	0.000995403	Metabolism and Growth-Associated Protein	Transcriptional regulator
k-mer_599	GCAGGATCCGCCGCGCTTCATCTTCGTGACGCCGTCGCACCAGTATCCGCTGGGCATGGTGATGAGCCTGGCGCGGCGCCGCATGCTGCTGGACTACGCG	0.000994161	Metabolism and Growth-Associated Protein	Transcriptional regulator
k-mer_435	CGCCGCTCGGGCCTGGGTGTGGGCGCCGGCCTGGCCGCCACCCAGCTGTCGCTGGTCAAGCGCGCCGAAGCCGCCGAAGGCGATGGCAAGGTGGCCATCG	0.000992823	Metabolism and Growth-Associated Protein	Formate dehydrogenase large subunit
k-mer_442	CTTGCCATCGCCTTCGGCGGCTTCGGCGCGCTTGACCAGCGACAGCTGGGTGGCGGCCAGGCCGGCGCCCACACCCAGGCCCGAGCGGCGCAGGAAGGTG	0.000989353	Metabolism and Growth-Associated Protein	Formate dehydrogenase large subunit
k-mer_390	GGCGCCGGCCTGGCCGCCACCCAGCTGTCGCTGGTCAAGCGCGCCGAAGCCGCCGAAGGCGATGGCAAGGTGGCCATCGGCAATACCAAGATCGAAGTCC	0.000985659	Metabolism and Growth-Associated Protein	Formate dehydrogenase large subunit
k-mer_612	CGCGCTTGTGCGCGTAGTCCAGCAGCATGCGGCGCCGCGCCAGGCTCATCACCATGCCCAGCGGATACTGGTGCGACGGCGTCACGAAGATGAAGCGCGG	0.000985557	Metabolism and Growth-Associated Protein	Transcriptional regulator
k-mer_345	GGGGCGGCACT	0.000985214	Metabolism and Growth-Associated Protein	Acyl-CoA dehydrogenase%2C N-terminal domain protein
k-mer_614	CGCTTCATCTTCGTGACGCCGTCGCACCAGTATCCGCTGGGCATGGTGATGAGCCTGGCGCGGCGCCGCATGCTGCTGGACTACGCGCACAAGCGCGGCG	0.000982591	Metabolism and Growth-Associated Protein	Transcriptional regulator
k-mer_433	CGCTTGACCAGCGACAGCTGGGTGGCGGCCAGGCCGGCGCCCACACCCAGGCCCGAGCGGCGCAGGAAGGTGCGGCGGTCCATCGTGGGCAGCGCTTGCG	0.000981556	Metabolism and Growth-Associated Protein	Formate dehydrogenase large subunit
k-mer_600	GATCCAGGCGCCGCGCTTGTGCGCGTAGTCCAGCAGCATGCGGCGCCGCGCCAGGCTCATCACCATGCCCAGCGGATACTGGTGCGACGGCGTCACGAAG	0.000981372	Metabolism and Growth-Associated Protein	Transcriptional regulator
k-mer_449	GCTGGGTGGCGGCCAGGCCGGCGCCCACACCCAGGCCCGAGCGGCGCAGGAAGGTGCGGCGGTCCATCGTGGGCAGCGCTTGCGCCATGCCGCGGCGCAG	0.000979612	Metabolism and Growth-Associated Protein	Formate dehydrogenase large subunit
k-mer_579	TAGTCCAGCAGCATGCGGCGCCGCGCCAGGCTCATCACCATGCCCAGCGGATACTGGTGCGACGGCGTCACGAAGATGAAGCGCGGCGGATCCTGCAATT	0.000976855	Metabolism and Growth-Associated Protein	Transcriptional regulator
k-mer_392	TCGGCGGCTTCGGCGCGCTTGACCAGCGACAGCTGGGTGGCGGCCAGGCCGGCGCCCACACCCAGGCCCGAGCGGCGCAGGAAGGTGCGGCGGTCCATCG	0.000976519	Metabolism and Growth-Associated Protein	Formate dehydrogenase large subunit
k-mer_420	GGCCACCTTGCCATCGCCTTCGGCGGCTTCGGCGCGCTTGACCAGCGACAGCTGGGTGGCGGCCAGGCCGGCGCCCACACCCAGGCCCGAGCGGCGCAGG	0.000976489	Metabolism and Growth-Associated Protein	Formate dehydrogenase large subunit
k-mer_646	CGAACGTGCCCTG	0.000975321	Metabolism and Growth-Associated Protein	cysteine--tRNA ligase
k-mer_382	GGGTGTGGGCGCCGGCCTGGCCGCCACCCAGCTGTCGCTGGTCAAGCGCGCCGAAGCCGCCGAAGGCGATGGCAAGGTGGCCATCGGCAATACCAAGATC	0.000975269	Metabolism and Growth-Associated Protein	Formate dehydrogenase large subunit
k-mer_17	GTGGCGCTGCTGCGCACGCCGCTGTTCGACGCCTGCGATGCCGAGCTGATCGACCTGGAGCAGGACCATTTCATCCTCGCGGTGCCGGCCGACCATCCGC	0.000974846	Metabolism and Growth-Associated Protein	LysR-family transcriptional regulator
k-mer_29	TTTGCTGCGCCAGCGGATGGTCGGCCGGCACCGCGAGGATGAAATGGTCCTGCTCCAGGTCGATCAGCTCGGCATCGCAGGCGTCGAACAGCGGCGTGCG	0.000972354	Metabolism and Growth-Associated Protein	LysR-family transcriptional regulator
k-mer_632	TCGTAGTCGTCCTCGACGATCCAGGCGCCGCGCTTGTGCGCGTAGTCCAGCAGCATGCGGCGCCGCGCCAGGCTCATCACCATGCCCAGCGGATACTGGT	0.000971382	Metabolism and Growth-Associated Protein	Transcriptional regulator
k-mer_341	GTGGGCGCCAGCCTGG	0.000970364	Metabolism and Growth-Associated Protein	Formate dehydrogenase large subunit
k-mer_346	GCGGCGCGCGGTTG	0.000968489	Metabolism and Growth-Associated Protein	DHCW motif cupin fold protein
k-mer_343	TTGATAGGTGT	0.000967081	Metabolism and Growth-Associated Protein	phosphoribosylformylglycinamidine synthase
k-mer_405	TCGGGCCTGGGTGTGGGCGCCGGCCTGGCCGCCACCCAGCTGTCGCTGGTCAAGCGCGCCGAAGCCGCCGAAGGCGATGGCAAGGTGGCCATCGGCAATA	0.000966889	Metabolism and Growth-Associated Protein	Formate dehydrogenase large subunit
k-mer_602	TCCGCCGCGCTTCATCTTCGTGACGCCGTCGCACCAGTATCCGCTGGGCATGGTGATGAGCCTGGCGCGGCGCCGCATGCTGCTGGACTACGCGCACAAG	0.00096643	Metabolism and Growth-Associated Protein	Transcriptional regulator
k-mer_426	CTGGGTGGCGGCCAGGCCGGCGCCCACACCCAGGCCCGAGCGGCGCAGGAAGGTGCGGCGGTCCATCGTGGGCAGCGCTTGCGCCATGCCGCGGCGCAGG	0.000966072	Metabolism and Growth-Associated Protein	Formate dehydrogenase large subunit
k-mer_44	GCCAGCGGATGGTCGGCCGGCACCGCGAGGATGAAATGGTCCTGCTCCAGGTCGATCAGCTCGGCATCGCAGGCGTCGAACAGCGGCGTGCGCAGCAGCG	0.000963146	Metabolism and Growth-Associated Protein	LysR-family transcriptional regulator
k-mer_12	GGCCAGCCGCGCGCAGCTTTGCTGCGCCAGCGGATGGTCGGCCGGCACCGCGAGGATGAAATGGTCCTGCTCCAGGTCGATCAGCTCGGCATCGCAGGCG	0.000961139	Metabolism and Growth-Associated Protein	LysR-family transcriptional regulator
k-mer_605	TCGCACCAGTATCCGCTGGGCATGGTGATGAGCCTGGCGCGGCGCCGCATGCTGCTGGACTACGCGCACAAGCGCGGCGCCTGGATCGTCGAGGACGACT	0.000960974	Metabolism and Growth-Associated Protein	Transcriptional regulator
k-mer_627	TGCAGGATCCGCCGCGCTTCATCTTCGTGACGCCGTCGCACCAGTATCCGCTGGGCATGGTGATGAGCCTGGCGCGGCGCCGCATGCTGCTGGACTACGC	0.000959679	Metabolism and Growth-Associated Protein	Transcriptional regulator
k-mer_604	TCCTCGACGATCCAGGCGCCGCGCTTGTGCGCGTAGTCCAGCAGCATGCGGCGCCGCGCCAGGCTCATCACCATGCCCAGCGGATACTGGTGCGACGGCG	0.000957221	Metabolism and Growth-Associated Protein	Transcriptional regulator
k-mer_584	GTCCTCGACGATCCAGGCGCCGCGCTTGTGCGCGTAGTCCAGCAGCATGCGGCGCCGCGCCAGGCTCATCACCATGCCCAGCGGATACTGGTGCGACGGC	0.000956281	Metabolism and Growth-Associated Protein	Transcriptional regulator
k-mer_434	CGCGCTTGACCAGCGACAGCTGGGTGGCGGCCAGGCCGGCGCCCACACCCAGGCCCGAGCGGCGCAGGAAGGTGCGGCGGTCCATCGTGGGCAGCGCTTG	0.000956039	Metabolism and Growth-Associated Protein	Formate dehydrogenase large subunit
k-mer_464	GCCGCACCTTCCTGCGCCGCTCGGGCCTGGGTGTGGGCGCCGGCCTGGCCGCCACCCAGCTGTCGCTGGTCAAGCGCGCCGAAGCCGCCGAAGGCGATGG	0.000955918	Metabolism and Growth-Associated Protein	Formate dehydrogenase large subunit
k-mer_14	GCTGCGCCAGCGGATGGTCGGCCGGCACCGCGAGGATGAAATGGTCCTGCTCCAGGTCGATCAGCTCGGCATCGCAGGCGTCGAACAGCGGCGTGCGCAG	0.000954878	Metabolism and Growth-Associated Protein	LysR-family transcriptional regulator
k-mer_423	CTTCCTGCGCCGCTCGGGCCTGGGTGTGGGCGCCGGCCTGGCCGCCACCCAGCTGTCGCTGGTCAAGCGCGCCGAAGCCGCCGAAGGCGATGGCAAGGTG	0.000951885	Metabolism and Growth-Associated Protein	Formate dehydrogenase large subunit
k-mer_385	GGCTTCGGCGCGCTTGACCAGCGACAGCTGGGTGGCGGCCAGGCCGGCGCCCACACCCAGGCCCGAGCGGCGCAGGAAGGTGCGGCGGTCCATCGTGGGC	0.000950512	Metabolism and Growth-Associated Protein	Formate dehydrogenase large subunit
k-mer_585	GTCCAGCAGCATGCGGCGCCGCGCCAGGCTCATCACCATGCCCAGCGGATACTGGTGCGACGGCGTCACGAAGATGAAGCGCGGCGGATCCTGCAATTGC	0.000950121	Metabolism and Growth-Associated Protein	Transcriptional regulator
k-mer_580	GTGCGCGTAGTCCAGCAGCATGCGGCGCCGCGCCAGGCTCATCACCATGCCCAGCGGATACTGGTGCGACGGCGTCACGAAGATGAAGCGCGGCGGATCC	0.000949418	Metabolism and Growth-Associated Protein	Transcriptional regulator
k-mer_461	GCCGGCGCCCACACCCAGGCCCGAGCGGCGCAGGAAGGTGCGGCGGTCCATCGTGGGCAGCGCTTGCGCCATGCCGCGGCGCAGGCTCTGGATGAAGTGC	0.000945801	Metabolism and Growth-Associated Protein	Formate dehydrogenase large subunit
k-mer_446	GGCATGGCGCAAGCGCTGCCCACGATGGACCGCCGCACCTTCCTGCGCCGCTCGGGCCTGGGTGTGGGCGCCGGCCTGGCCGCCACCCAGCTGTCGCTGG	0.000944251	Metabolism and Growth-Associated Protein	Formate dehydrogenase large subunit
k-mer_450	GCGGCTTCGGCGCGCTTGACCAGCGACAGCTGGGTGGCGGCCAGGCCGGCGCCCACACCCAGGCCCGAGCGGCGCAGGAAGGTGCGGCGGTCCATCGTGG	0.000944011	Metabolism and Growth-Associated Protein	Formate dehydrogenase large subunit
k-mer_624	TGGTGATGAGCCTGGCGCGGCGCCGCATGCTGCTGGACTACGCGCACAAGCGCGGCGCCTGGATCGTCGAGGACGACTACGACAGCGAGTTCCGCTTCGA	0.000943738	Metabolism and Growth-Associated Protein	Transcriptional regulator
k-mer_574	GCTGGGCATGGTGATGAGCCTGGCGCGGCGCCGCATGCTGCTGGACTACGCGCACAAGCGCGGCGCCTGGATCGTCGAGGACGACTACGACAGCGAGTTC	0.000940055	Metabolism and Growth-Associated Protein	Transcriptional regulator
k-mer_468	GCGCCGGCCTGGCCGCCACCCAGCTGTCGCTGGTCAAGCGCGCCGAAGCCGCCGAAGGCGATGGCAAGGTGGCCATCGGCAATACCAAGATCGAAGTCCG	0.000939187	Metabolism and Growth-Associated Protein	Formate dehydrogenase large subunit
k-mer_386	GGCGGCTTCGGCGCGCTTGACCAGCGACAGCTGGGTGGCGGCCAGGCCGGCGCCCACACCCAGGCCCGAGCGGCGCAGGAAGGTGCGGCGGTCCATCGTG	0.000938269	Metabolism and Growth-Associated Protein	Formate dehydrogenase large subunit
k-mer_456	CCGCCGCACCTTCCTGCGCCGCTCGGGCCTGGGTGTGGGCGCCGGCCTGGCCGCCACCCAGCTGTCGCTGGTCAAGCGCGCCGAAGCCGCCGAAGGCGAT	0.000937992	Metabolism and Growth-Associated Protein	Formate dehydrogenase large subunit
k-mer_398	GGCGCAAGCGCTGCCCACGATGGACCGCCGCACCTTCCTGCGCCGCTCGGGCCTGGGTGTGGGCGCCGGCCTGGCCGCCACCCAGCTGTCGCTGGTCAAG	0.000935768	Metabolism and Growth-Associated Protein	Formate dehydrogenase large subunit
k-mer_448	GCTTGACCAGCGACAGCTGGGTGGCGGCCAGGCCGGCGCCCACACCCAGGCCCGAGCGGCGCAGGAAGGTGCGGCGGTCCATCGTGGGCAGCGCTTGCGC	0.000935588	Metabolism and Growth-Associated Protein	Formate dehydrogenase large subunit
k-mer_452	GCGGCATGGCGCAAGCGCTGCCCACGATGGACCGCCGCACCTTCCTGCGCCGCTCGGGCCTGGGTGTGGGCGCCGGCCTGGCCGCCACCCAGCTGTCGCT	0.000934199	Metabolism and Growth-Associated Protein	Formate dehydrogenase large subunit
k-mer_453	GCGGACTTCGATCTTGGTATTGCCGATGGCCACCTTGCCATCGCCTTCGGCGGCTTCGGCGCGCTTGACCAGCGACAGCTGGGTGGCGGCCAGGCCGGCG	0.000931304	Metabolism and Growth-Associated Protein	Formate dehydrogenase large subunit
k-mer_623	TGTCGTAGTCGTCCTCGACGATCCAGGCGCCGCGCTTGTGCGCGTAGTCCAGCAGCATGCGGCGCCGCGCCAGGCTCATCACCATGCCCAGCGGATACTG	0.000930908	Metabolism and Growth-Associated Protein	Transcriptional regulator
k-mer_13	GGATGGTCGGCCGGCACCGCGAGGATGAAATGGTCCTGCTCCAGGTCGATCAGCTCGGCATCGCAGGCGTCGAACAGCGGCGTGCGCAGCAGCGCCACGT	0.00093024	Metabolism and Growth-Associated Protein	LysR-family transcriptional regulator
k-mer_575	TCCAGGCGCCGCGCTTGTGCGCGTAGTCCAGCAGCATGCGGCGCCGCGCCAGGCTCATCACCATGCCCAGCGGATACTGGTGCGACGGCGTCACGAAGAT	0.000928336	Metabolism and Growth-Associated Protein	Transcriptional regulator
k-mer_457	GCGCGCTTGACCAGCGACAGCTGGGTGGCGGCCAGGCCGGCGCCCACACCCAGGCCCGAGCGGCGCAGGAAGGTGCGGCGGTCCATCGTGGGCAGCGCTT	0.000927318	Metabolism and Growth-Associated Protein	Formate dehydrogenase large subunit
k-mer_393	TTGACCAGCGACAGCTGGGTGGCGGCCAGGCCGGCGCCCACACCCAGGCCCGAGCGGCGCAGGAAGGTGCGGCGGTCCATCGTGGGCAGCGCTTGCGCCA	0.000925261	Metabolism and Growth-Associated Protein	Formate dehydrogenase large subunit
k-mer_616	CGTAGTCGTCCTCGACGATCCAGGCGCCGCGCTTGTGCGCGTAGTCCAGCAGCATGCGGCGCCGCGCCAGGCTCATCACCATGCCCAGCGGATACTGGTG	0.000924126	Metabolism and Growth-Associated Protein	Transcriptional regulator
k-mer_611	CGCGCTTCATCTTCGTGACGCCGTCGCACCAGTATCCGCTGGGCATGGTGATGAGCCTGGCGCGGCGCCGCATGCTGCTGGACTACGCGCACAAGCGCGG	0.000922879	Metabolism and Growth-Associated Protein	Transcriptional regulator
k-mer_437	CGCCGCACCTTCCTGCGCCGCTCGGGCCTGGGTGTGGGCGCCGGCCTGGCCGCCACCCAGCTGTCGCTGGTCAAGCGCGCCGAAGCCGCCGAAGGCGATG	0.000922197	Metabolism and Growth-Associated Protein	Formate dehydrogenase large subunit
k-mer_438	CGCACTTCATCCAGAGCCTGCGCCGCGGCATGGCGCAAGCGCTGCCCACGATGGACCGCCGCACCTTCCTGCGCCGCTCGGGCCTGGGTGTGGGCGCCGG	0.000921186	Metabolism and Growth-Associated Protein	Formate dehydrogenase large subunit
k-mer_411	TGCGGCGGACTTCGATCTTGGTATTGCCGATGGCCACCTTGCCATCGCCTTCGGCGGCTTCGGCGCGCTTGACCAGCGACAGCTGGGTGGCGGCCAGGCC	0.000920294	Metabolism and Growth-Associated Protein	Formate dehydrogenase large subunit
k-mer_630	TCGTGACGCCGTCGCACCAGTATCCGCTGGGCATGGTGATGAGCCTGGCGCGGCGCCGCATGCTGCTGGACTACGCGCACAAGCGCGGCGCCTGGATCGT	0.000920205	Metabolism and Growth-Associated Protein	Transcriptional regulator
k-mer_347	CGCGGCGGCGCGCGGT	0.000919217	Metabolism and Growth-Associated Protein	DHCW motif cupin fold protein
k-mer_427	CTCGGGCCTGGGTGTGGGCGCCGGCCTGGCCGCCACCCAGCTGTCGCTGGTCAAGCGCGCCGAAGCCGCCGAAGGCGATGGCAAGGTGGCCATCGGCAAT	0.000918737	Metabolism and Growth-Associated Protein	Formate dehydrogenase large subunit
k-mer_425	CTTCATCCAGAGCCTGCGCCGCGGCATGGCGCAAGCGCTGCCCACGATGGACCGCCGCACCTTCCTGCGCCGCTCGGGCCTGGGTGTGGGCGCCGGCCTG	0.000915299	Metabolism and Growth-Associated Protein	Formate dehydrogenase large subunit
k-mer_402	TTCCTGCGCCGCTCGGGCCTGGGTGTGGGCGCCGGCCTGGCCGCCACCCAGCTGTCGCTGGTCAAGCGCGCCGAAGCCGCCGAAGGCGATGGCAAGGTGG	0.000914835	Metabolism and Growth-Associated Protein	Formate dehydrogenase large subunit
k-mer_444	GACCAGCGACAGCTGGGTGGCGGCCAGGCCGGCGCCCACACCCAGGCCCGAGCGGCGCAGGAAGGTGCGGCGGTCCATCGTGGGCAGCGCTTGCGCCATG	0.000911495	Metabolism and Growth-Associated Protein	Formate dehydrogenase large subunit
k-mer_26	TGGCGCTGCTGCGCACGCCGCTGTTCGACGCCTGCGATGCCGAGCTGATCGACCTGGAGCAGGACCATTTCATCCTCGCGGTGCCGGCCGACCATCCGCT	0.000910881	Metabolism and Growth-Associated Protein	LysR-family transcriptional regulator
k-mer_443	CTTGGTATTGCCGATGGCCACCTTGCCATCGCCTTCGGCGGCTTCGGCGCGCTTGACCAGCGACAGCTGGGTGGCGGCCAGGCCGGCGCCCACACCCAGG	0.000909634	Metabolism and Growth-Associated Protein	Formate dehydrogenase large subunit
k-mer_228	GGCGCACGCGGGCC	0.000907834	Membrane and Transport System-Related Protein	UPF0056 membrane protein
k-mer_586	GTAGTCGTCCTCGACGATCCAGGCGCCGCGCTTGTGCGCGTAGTCCAGCAGCATGCGGCGCCGCGCCAGGCTCATCACCATGCCCAGCGGATACTGGTGC	0.00090527	Metabolism and Growth-Associated Protein	Transcriptional regulator
k-mer_410	TGGACCGCCGCACCTTCCTGCGCCGCTCGGGCCTGGGTGTGGGCGCCGGCCTGGCCGCCACCCAGCTGTCGCTGGTCAAGCGCGCCGAAGCCGCCGAAGG	0.000902844	Metabolism and Growth-Associated Protein	Formate dehydrogenase large subunit
k-mer_628	TGACGCCGTCGCACCAGTATCCGCTGGGCATGGTGATGAGCCTGGCGCGGCGCCGCATGCTGCTGGACTACGCGCACAAGCGCGGCGCCTGGATCGTCGA	0.000901516	Metabolism and Growth-Associated Protein	Transcriptional regulator
k-mer_48	GATGCCGAGCTGATCGACCTGGAGCAGGACCATTTCATCCTCGCGGTGCCGGCCGACCATCCGCTGGCGCAGCAAAGCTGCGCGCGGCTGGCCGACCTGG	0.000896574	Metabolism and Growth-Associated Protein	LysR-family transcriptional regulator
k-mer_21	TCGACGCCTGCGATGCCGAGCTGATCGACCTGGAGCAGGACCATTTCATCCTCGCGGTGCCGGCCGACCATCCGCTGGCGCAGCAAAGCTGCGCGCGGCT	0.000895275	Metabolism and Growth-Associated Protein	LysR-family transcriptional regulator
k-mer_32	TGTTCGACGCCTGCGATGCCGAGCTGATCGACCTGGAGCAGGACCATTTCATCCTCGCGGTGCCGGCCGACCATCCGCTGGCGCAGCAAAGCTGCGCGCG	0.000888833	Metabolism and Growth-Associated Protein	LysR-family transcriptional regulator
k-mer_16	GCTGCTGCGCACGCCGCTGTTCGACGCCTGCGATGCCGAGCTGATCGACCTGGAGCAGGACCATTTCATCCTCGCGGTGCCGGCCGACCATCCGCTGGCG	0.000888185	Metabolism and Growth-Associated Protein	LysR-family transcriptional regulator
k-mer_462	GCCGCTCGGGCCTGGGTGTGGGCGCCGGCCTGGCCGCCACCCAGCTGTCGCTGGTCAAGCGCGCCGAAGCCGCCGAAGGCGATGGCAAGGTGGCCATCGG	0.000888107	Metabolism and Growth-Associated Protein	Formate dehydrogenase large subunit
k-mer_391	GGTGGCGGCCAGGCCGGCGCCCACACCCAGGCCCGAGCGGCGCAGGAAGGTGCGGCGGTCCATCGTGGGCAGCGCTTGCGCCATGCCGCGGCGCAGGCTC	0.000886857	Metabolism and Growth-Associated Protein	Formate dehydrogenase large subunit
k-mer_372	TCATCCAGAGCCTGCGCCGCGGCATGGCGCAAGCGCTGCCCACGATGGACCGCCGCACCTTCCTGCGCCGCTCGGGCCTGGGTGTGGGCGCCGGCCTGGC	0.000886254	Metabolism and Growth-Associated Protein	Formate dehydrogenase large subunit
k-mer_469	AGGCCGGCGCCCACACCCAGGCCCGAGCGGCGCAGGAAGGTGCGGCGGTCCATCGTGGGCAGCGCTTGCGCCATGCCGCGGCGCAGGCTCTGGATGAAGT	0.000885086	Metabolism and Growth-Associated Protein	Formate dehydrogenase large subunit
k-mer_601	GACGCCGTCGCACCAGTATCCGCTGGGCATGGTGATGAGCCTGGCGCGGCGCCGCATGCTGCTGGACTACGCGCACAAGCGCGGCGCCTGGATCGTCGAG	0.000884153	Metabolism and Growth-Associated Protein	Transcriptional regulator
k-mer_596	GCGCTTCATCTTCGTGACGCCGTCGCACCAGTATCCGCTGGGCATGGTGATGAGCCTGGCGCGGCGCCGCATGCTGCTGGACTACGCGCACAAGCGCGGC	0.000883015	Metabolism and Growth-Associated Protein	Transcriptional regulator
k-mer_578	TAGTCGTCCTCGACGATCCAGGCGCCGCGCTTGTGCGCGTAGTCCAGCAGCATGCGGCGCCGCGCCAGGCTCATCACCATGCCCAGCGGATACTGGTGCG	0.00088253	Metabolism and Growth-Associated Protein	Transcriptional regulator
k-mer_418	GGCCGGCGCCCACACCCAGGCCCGAGCGGCGCAGGAAGGTGCGGCGGTCCATCGTGGGCAGCGCTTGCGCCATGCCGCGGCGCAGGCTCTGGATGAAGTG	0.000880942	Metabolism and Growth-Associated Protein	Formate dehydrogenase large subunit
k-mer_597	GCGCGTAGTCCAGCAGCATGCGGCGCCGCGCCAGGCTCATCACCATGCCCAGCGGATACTGGTGCGACGGCGTCACGAAGATGAAGCGCGGCGGATCCTG	0.000878467	Metabolism and Growth-Associated Protein	Transcriptional regulator
k-mer_730	GGCTCCTTGAGTGAACTGGGGGGTTGGCGATTTCCAGTTTCTCAAATCCGGTTCGGATGAACCATGCATACAACCTATTGAATCTTCACAGCTAGTGCGG	0.000877757	Metabolism and Growth-Associated Protein	diaminobutyrate acetyltransferase
k-mer_458	GCGCCGCTCGGGCCTGGGTGTGGGCGCCGGCCTGGCCGCCACCCAGCTGTCGCTGGTCAAGCGCGCCGAAGCCGCCGAAGGCGATGGCAAGGTGGCCATC	0.000876036	Metabolism and Growth-Associated Protein	Formate dehydrogenase large subunit
k-mer_634	TTCGTGACGCCGTCGCACCAGTATCCGCTGGGCATGGTGATGAGCCTGGCGCGGCGCCGCATGCTGCTGGACTACGCGCACAAGCGCGGCGCCTGGATCG	0.00087501	Metabolism and Growth-Associated Protein	Transcriptional regulator
k-mer_373	TCCAGAGCCTGCGCCGCGGCATGGCGCAAGCGCTGCCCACGATGGACCGCCGCACCTTCCTGCGCCGCTCGGGCCTGGGTGTGGGCGCCGGCCTGGCCGC	0.000866432	Metabolism and Growth-Associated Protein	Formate dehydrogenase large subunit
k-mer_49	GCGCAGCTTTGCTGCGCCAGCGGATGGTCGGCCGGCACCGCGAGGATGAAATGGTCCTGCTCCAGGTCGATCAGCTCGGCATCGCAGGCGTCGAACAGCG	0.00086618	Metabolism and Growth-Associated Protein	LysR-family transcriptional regulator
k-mer_607	CCAGGCGCCGCGCTTGTGCGCGTAGTCCAGCAGCATGCGGCGCCGCGCCAGGCTCATCACCATGCCCAGCGGATACTGGTGCGACGGCGTCACGAAGATG	0.000861832	Metabolism and Growth-Associated Protein	Transcriptional regulator
k-mer_399	TTCGGCGGCTTCGGCGCGCTTGACCAGCGACAGCTGGGTGGCGGCCAGGCCGGCGCCCACACCCAGGCCCGAGCGGCGCAGGAAGGTGCGGCGGTCCATC	0.000859362	Metabolism and Growth-Associated Protein	Formate dehydrogenase large subunit
k-mer_396	TTGCCGATGGCCACCTTGCCATCGCCTTCGGCGGCTTCGGCGCGCTTGACCAGCGACAGCTGGGTGGCGGCCAGGCCGGCGCCCACACCCAGGCCCGAGC	0.000858883	Metabolism and Growth-Associated Protein	Formate dehydrogenase large subunit
k-mer_463	GCCGCGGCATGGCGCAAGCGCTGCCCACGATGGACCGCCGCACCTTCCTGCGCCGCTCGGGCCTGGGTGTGGGCGCCGGCCTGGCCGCCACCCAGCTGTC	0.000858823	Metabolism and Growth-Associated Protein	Formate dehydrogenase large subunit
k-mer_629	TCTTCGTGACGCCGTCGCACCAGTATCCGCTGGGCATGGTGATGAGCCTGGCGCGGCGCCGCATGCTGCTGGACTACGCGCACAAGCGCGGCGCCTGGAT	0.000858291	Metabolism and Growth-Associated Protein	Transcriptional regulator
k-mer_504	CGACAGGTCGAAGATCACGCCGCCCAGCCACACGCCCAGGAAACTACCGACCTGGTGCCCGAGGAACACCACGCCGAACAGCGTGGAAAGCGTGCCCAGG	0.000858055	Membrane and Transport System-Related Protein	Membrane protein
k-mer_870	CGGCGCTGCCGGCGG	0.00085342	Hypothetical Protein	Uncharacterized protein conserved in bacteria
k-mer_548	GTTCGGCCTGGGCACGCTTTCCACGCTGTTCGGCGTGGTGTTCCTCGGGCACCAGGTCGGTAGTTTCCTGGGCGTGTGGCTGGGCGGCGTGATCTTCGAC	0.00084799	Membrane and Transport System-Related Protein	Membrane protein
k-mer_573	GTATCCGCTGGGCATGGTGATGAGCCTGGCGCGGCGCCGCATGCTGCTGGACTACGCGCACAAGCGCGGCGCCTGGATCGTCGAGGACGACTACGACAGC	0.000847226	Metabolism and Growth-Associated Protein	Transcriptional regulator
k-mer_45	GCCGCTGTTCGACGCCTGCGATGCCGAGCTGATCGACCTGGAGCAGGACCATTTCATCCTCGCGGTGCCGGCCGACCATCCGCTGGCGCAGCAAAGCTGC	0.000847182	Metabolism and Growth-Associated Protein	LysR-family transcriptional regulator
k-mer_22	TCGGCCAGCCGCGCGCAGCTTTGCTGCGCCAGCGGATGGTCGGCCGGCACCGCGAGGATGAAATGGTCCTGCTCCAGGTCGATCAGCTCGGCATCGCAGG	0.000846215	Metabolism and Growth-Associated Protein	LysR-family transcriptional regulator
k-mer_397	TTGCCATCGCCTTCGGCGGCTTCGGCGCGCTTGACCAGCGACAGCTGGGTGGCGGCCAGGCCGGCGCCCACACCCAGGCCCGAGCGGCGCAGGAAGGTGC	0.000843187	Metabolism and Growth-Associated Protein	Formate dehydrogenase large subunit
k-mer_34	GCGCGCAGCTTTGCTGCGCCAGCGGATGGTCGGCCGGCACCGCGAGGATGAAATGGTCCTGCTCCAGGTCGATCAGCTCGGCATCGCAGGCGTCGAACAG	0.000840047	Metabolism and Growth-Associated Protein	LysR-family transcriptional regulator
k-mer_35	AGCTTTGCTGCGCCAGCGGATGGTCGGCCGGCACCGCGAGGATGAAATGGTCCTGCTCCAGGTCGATCAGCTCGGCATCGCAGGCGTCGAACAGCGGCGT	0.000837183	Metabolism and Growth-Associated Protein	LysR-family transcriptional regulator
k-mer_42	GCACGCCGCTGTTCGACGCCTGCGATGCCGAGCTGATCGACCTGGAGCAGGACCATTTCATCCTCGCGGTGCCGGCCGACCATCCGCTGGCGCAGCAAAG	0.000835581	Metabolism and Growth-Associated Protein	LysR-family transcriptional regulator
k-mer_24	TGCTGCGCACGCCGCTGTTCGACGCCTGCGATGCCGAGCTGATCGACCTGGAGCAGGACCATTTCATCCTCGCGGTGCCGGCCGACCATCCGCTGGCGCA	0.000830111	Metabolism and Growth-Associated Protein	LysR-family transcriptional regulator
k-mer_576	TCATCTTCGTGACGCCGTCGCACCAGTATCCGCTGGGCATGGTGATGAGCCTGGCGCGGCGCCGCATGCTGCTGGACTACGCGCACAAGCGCGGCGCCTG	0.000827814	Metabolism and Growth-Associated Protein	Transcriptional regulator
k-mer_36	CGATGCCGAGCTGATCGACCTGGAGCAGGACCATTTCATCCTCGCGGTGCCGGCCGACCATCCGCTGGCGCAGCAAAGCTGCGCGCGGCTGGCCGACCTG	0.000825938	Metabolism and Growth-Associated Protein	LysR-family transcriptional regulator
k-mer_494	CTGGGCACCGCGCCGGTGACGACCGGCCTGGTGGCGCAGCTGTTCGGCCTGGGCACGCTTTCCACGCTGTTCGGCGTGGTGTTCCTCGGGCACCAGGTCG	0.000825378	Membrane and Transport System-Related Protein	Membrane protein
k-mer_618	TTGTGCGCGTAGTCCAGCAGCATGCGGCGCCGCGCCAGGCTCATCACCATGCCCAGCGGATACTGGTGCGACGGCGTCACGAAGATGAAGCGCGGCGGAT	0.000824331	Metabolism and Growth-Associated Protein	Transcriptional regulator
k-mer_18	GCTTTGCTGCGCCAGCGGATGGTCGGCCGGCACCGCGAGGATGAAATGGTCCTGCTCCAGGTCGATCAGCTCGGCATCGCAGGCGTCGAACAGCGGCGTG	0.000813141	Metabolism and Growth-Associated Protein	LysR-family transcriptional regulator
k-mer_466	GCCATCGCCTTCGGCGGCTTCGGCGCGCTTGACCAGCGACAGCTGGGTGGCGGCCAGGCCGGCGCCCACACCCAGGCCCGAGCGGCGCAGGAAGGTGCGG	0.000810917	Metabolism and Growth-Associated Protein	Formate dehydrogenase large subunit
k-mer_378	TCCTGCGCCGCTCGGGCCTGGGTGTGGGCGCCGGCCTGGCCGCCACCCAGCTGTCGCTGGTCAAGCGCGCCGAAGCCGCCGAAGGCGATGGCAAGGTGGC	0.000807212	Metabolism and Growth-Associated Protein	Formate dehydrogenase large subunit
k-mer_11	GGCGCTGCTGCGCACGCCGCTGTTCGACGCCTGCGATGCCGAGCTGATCGACCTGGAGCAGGACCATTTCATCCTCGCGGTGCCGGCCGACCATCCGCTG	0.000799721	Metabolism and Growth-Associated Protein	LysR-family transcriptional regulator
k-mer_484	GCAGCTGTTCGGCCTGGGCACGCTTTCCACGCTGTTCGGCGTGGTGTTCCTCGGGCACCAGGTCGGTAGTTTCCTGGGCGTGTGGCTGGGCGGCGTGATC	0.000794422	Membrane and Transport System-Related Protein	Membrane protein
k-mer_608	CCGCTGGGCATGGTGATGAGCCTGGCGCGGCGCCGCATGCTGCTGGACTACGCGCACAAGCGCGGCGCCTGGATCGTCGAGGACGACTACGACAGCGAGT	0.000782045	Metabolism and Growth-Associated Protein	Transcriptional regulator
k-mer_43	GCCAGCCGCGCGCAGCTTTGCTGCGCCAGCGGATGGTCGGCCGGCACCGCGAGGATGAAATGGTCCTGCTCCAGGTCGATCAGCTCGGCATCGCAGGCGT	0.000780508	Metabolism and Growth-Associated Protein	LysR-family transcriptional regulator
k-mer_455	GCGCTGCCCACGATGGACCGCCGCACCTTCCTGCGCCGCTCGGGCCTGGGTGTGGGCGCCGGCCTGGCCGCCACCCAGCTGTCGCTGGTCAAGCGCGCCG	0.00077782	Metabolism and Growth-Associated Protein	Formate dehydrogenase large subunit
k-mer_589	GGCGCCGCGCTTGTGCGCGTAGTCCAGCAGCATGCGGCGCCGCGCCAGGCTCATCACCATGCCCAGCGGATACTGGTGCGACGGCGTCACGAAGATGAAG	0.000776088	Metabolism and Growth-Associated Protein	Transcriptional regulator
k-mer_31	GCGCTGCTGCGCACGCCGCTGTTCGACGCCTGCGATGCCGAGCTGATCGACCTGGAGCAGGACCATTTCATCCTCGCGGTGCCGGCCGACCATCCGCTGG	0.000769616	Metabolism and Growth-Associated Protein	LysR-family transcriptional regulator
k-mer_509	CCGCATCGTACGAGCCCGACAGGTCGAAGATCACGCCGCCCAGCCACACGCCCAGGAAACTACCGACCTGGTGCCCGAGGAACACCACGCCGAACAGCGT	0.000768697	Membrane and Transport System-Related Protein	Membrane protein
k-mer_514	AGCTGTTCGGCCTGGGCACGCTTTCCACGCTGTTCGGCGTGGTGTTCCTCGGGCACCAGGTCGGTAGTTTCCTGGGCGTGTGGCTGGGCGGCGTGATCTT	0.000766231	Membrane and Transport System-Related Protein	Membrane protein
k-mer_15	GCTGTTCGACGCCTGCGATGCCGAGCTGATCGACCTGGAGCAGGACCATTTCATCCTCGCGGTGCCGGCCGACCATCCGCTGGCGCAGCAAAGCTGCGCG	0.000742055	Metabolism and Growth-Associated Protein	LysR-family transcriptional regulator
k-mer_522	GTTCGGCGTGGTGTTCCTCGGGCACCAGGTCGGTAGTTTCCTGGGCGTGTGGCTGGGCGGCGTGATCTTCGACCTGTCGGGCTCGTACGATGCGGTGTGG	0.000739085	Membrane and Transport System-Related Protein	Membrane protein
k-mer_631	TCGTCCTCGACGATCCAGGCGCCGCGCTTGTGCGCGTAGTCCAGCAGCATGCGGCGCCGCGCCAGGCTCATCACCATGCCCAGCGGATACTGGTGCGACG	0.00073854	Metabolism and Growth-Associated Protein	Transcriptional regulator
k-mer_532	TGGGCACCGCGCCGGTGACGACCGGCCTGGTGGCGCAGCTGTTCGGCCTGGGCACGCTTTCCACGCTGTTCGGCGTGGTGTTCCTCGGGCACCAGGTCGG	0.000724517	Membrane and Transport System-Related Protein	Membrane protein
k-mer_55	GCCGGGCGGGGGGC	0.000722339	Membrane and Transport System-Related Protein	UPF0056 membrane protein
k-mer_507	CCGCGCCGGTGACGACCGGCCTGGTGGCGCAGCTGTTCGGCCTGGGCACGCTTTCCACGCTGTTCGGCGTGGTGTTCCTCGGGCACCAGGTCGGTAGTTT	0.000718571	Membrane and Transport System-Related Protein	Membrane protein
k-mer_25	TGCTGCGCCAGCGGATGGTCGGCCGGCACCGCGAGGATGAAATGGTCCTGCTCCAGGTCGATCAGCTCGGCATCGCAGGCGTCGAACAGCGGCGTGCGCA	0.000717704	Metabolism and Growth-Associated Protein	LysR-family transcriptional regulator
k-mer_553	GGCCTGGGCACGCTTTCCACGCTGTTCGGCGTGGTGTTCCTCGGGCACCAGGTCGGTAGTTTCCTGGGCGTGTGGCTGGGCGGCGTGATCTTCGACCTGT	0.000717328	Membrane and Transport System-Related Protein	Membrane protein
k-mer_527	TCGGCGTGGTGTTCCTCGGGCACCAGGTCGGTAGTTTCCTGGGCGTGTGGCTGGGCGGCGTGATCTTCGACCTGTCGGGCTCGTACGATGCGGTGTGGCT	0.000712706	Membrane and Transport System-Related Protein	Membrane protein
k-mer_540	TTCCTGTGGCTGGGCACCGCGCCGGTGACGACCGGCCTGGTGGCGCAGCTGTTCGGCCTGGGCACGCTTTCCACGCTGTTCGGCGTGGTGTTCCTCGGGC	0.000711012	Membrane and Transport System-Related Protein	Membrane protein
k-mer_515	ACGCTTTCCACGCTGTTCGGCGTGGTGTTCCTCGGGCACCAGGTCGGTAGTTTCCTGGGCGTGTGGCTGGGCGGCGTGATCTTCGACCTGTCGGGCTCGT	0.00070979	Membrane and Transport System-Related Protein	Membrane protein
k-mer_489	GCCGAACAGCGTGGAAAGCGTGCCCAGGCCGAACAGCTGCGCCACCAGGCCGGTCGTCACCGGCGCGGTGCCCAGCCACAGGAAACCCATCGCGCTGGCG	0.000700938	Membrane and Transport System-Related Protein	Membrane protein
k-mer_551	GGAACACCACGCCGAACAGCGTGGAAAGCGTGCCCAGGCCGAACAGCTGCGCCACCAGGCCGGTCGTCACCGGCGCGGTGCCCAGCCACAGGAAACCCAT	0.000698078	Membrane and Transport System-Related Protein	Membrane protein
k-mer_520	CCAGCGCGATGGGTTTCCTGTGGCTGGGCACCGCGCCGGTGACGACCGGCCTGGTGGCGCAGCTGTTCGGCCTGGGCACGCTTTCCACGCTGTTCGGCGT	0.000695684	Membrane and Transport System-Related Protein	Membrane protein
k-mer_613	CGCTGGGCATGGTGATGAGCCTGGCGCGGCGCCGCATGCTGCTGGACTACGCGCACAAGCGCGGCGCCTGGATCGTCGAGGACGACTACGACAGCGAGTT	0.000695502	Metabolism and Growth-Associated Protein	Transcriptional regulator
k-mer_539	TTCCACGCTGTTCGGCGTGGTGTTCCTCGGGCACCAGGTCGGTAGTTTCCTGGGCGTGTGGCTGGGCGGCGTGATCTTCGACCTGTCGGGCTCGTACGAT	0.000693013	Membrane and Transport System-Related Protein	Membrane protein
k-mer_487	GCCAGCGCGATGGGTTTCCTGTGGCTGGGCACCGCGCCGGTGACGACCGGCCTGGTGGCGCAGCTGTTCGGCCTGGGCACGCTTTCCACGCTGTTCGGCG	0.000691401	Membrane and Transport System-Related Protein	Membrane protein
k-mer_547	GTTTCCTGTGGCTGGGCACCGCGCCGGTGACGACCGGCCTGGTGGCGCAGCTGTTCGGCCTGGGCACGCTTTCCACGCTGTTCGGCGTGGTGTTCCTCGG	0.000684247	Membrane and Transport System-Related Protein	Membrane protein
k-mer_517	ACCGCGCCGGTGACGACCGGCCTGGTGGCGCAGCTGTTCGGCCTGGGCACGCTTTCCACGCTGTTCGGCGTGGTGTTCCTCGGGCACCAGGTCGGTAGTT	0.000681403	Membrane and Transport System-Related Protein	Membrane protein
k-mer_529	TGCCCGAGGAACACCACGCCGAACAGCGTGGAAAGCGTGCCCAGGCCGAACAGCTGCGCCACCAGGCCGGTCGTCACCGGCGCGGTGCCCAGCCACAGGA	0.00068032	Membrane and Transport System-Related Protein	Membrane protein
k-mer_54	TCCCGCCCCCCC	0.000673241	Metabolism and Growth-Associated Protein	CYTH and CHAD domain-containing protein
k-mer_480	GACGACCGGCCTGGTGGCGCAGCTGTTCGGCCTGGGCACGCTTTCCACGCTGTTCGGCGTGGTGTTCCTCGGGCACCAGGTCGGTAGTTTCCTGGGCGTG	0.000671884	Membrane and Transport System-Related Protein	Membrane protein
k-mer_496	CGCGATGGGTTTCCTGTGGCTGGGCACCGCGCCGGTGACGACCGGCCTGGTGGCGCAGCTGTTCGGCCTGGGCACGCTTTCCACGCTGTTCGGCGTGGTG	0.000671161	Membrane and Transport System-Related Protein	Membrane protein
k-mer_486	GCCACACGCCCAGGAAACTACCGACCTGGTGCCCGAGGAACACCACGCCGAACAGCGTGGAAAGCGTGCCCAGGCCGAACAGCTGCGCCACCAGGCCGGT	0.000671158	Membrane and Transport System-Related Protein	Membrane protein
k-mer_531	TGGCTGGGCACCGCGCCGGTGACGACCGGCCTGGTGGCGCAGCTGTTCGGCCTGGGCACGCTTTCCACGCTGTTCGGCGTGGTGTTCCTCGGGCACCAGG	0.000669331	Membrane and Transport System-Related Protein	Membrane protein
k-mer_499	CGCATCGTACGAGCCCGACAGGTCGAAGATCACGCCGCCCAGCCACACGCCCAGGAAACTACCGACCTGGTGCCCGAGGAACACCACGCCGAACAGCGTG	0.000665015	Membrane and Transport System-Related Protein	Membrane protein
k-mer_483	GCACGCTTTCCACGCTGTTCGGCGTGGTGTTCCTCGGGCACCAGGTCGGTAGTTTCCTGGGCGTGTGGCTGGGCGGCGTGATCTTCGACCTGTCGGGCTC	0.000664587	Membrane and Transport System-Related Protein	Membrane protein
k-mer_554	GGCCTGGTGGCGCAGCTGTTCGGCCTGGGCACGCTTTCCACGCTGTTCGGCGTGGTGTTCCTCGGGCACCAGGTCGGTAGTTTCCTGGGCGTGTGGCTGG	0.000664386	Membrane and Transport System-Related Protein	Membrane protein
k-mer_473	CTGGGCACGCTTTCCACGCTGTTCGGCGTGGTGTTCCTCGGGCACCAGGTCGGTAGTTTCCTGGGCGTGTGGCTGGGCGGCGTGATCTTCGACCTGTCGG	0.000664306	Membrane and Transport System-Related Protein	Membrane protein
k-mer_542	TTCGGCGTGGTGTTCCTCGGGCACCAGGTCGGTAGTTTCCTGGGCGTGTGGCTGGGCGGCGTGATCTTCGACCTGTCGGGCTCGTACGATGCGGTGTGGC	0.00065872	Membrane and Transport System-Related Protein	Membrane protein
k-mer_530	TGGCGCAGCTGTTCGGCCTGGGCACGCTTTCCACGCTGTTCGGCGTGGTGTTCCTCGGGCACCAGGTCGGTAGTTTCCTGGGCGTGTGGCTGGGCGGCGT	0.000652073	Membrane and Transport System-Related Protein	Membrane protein
k-mer_571	GGGTTTCCTGTGGCTGGGCACCGCGCCGGTGACGACCGGCCTGGTGGCGCAGCTGTTCGGCCTGGGCACGCTTTCCACGCTGTTCGGCGTGGTGTTCCTC	0.00065177	Membrane and Transport System-Related Protein	Membrane protein
k-mer_572	CGGCCTGGGCACGCTTTCCACGCTGTTCGGCGTGGTGTTCCTCGGGCACCAGGTCGGTAGTTTCCTGGGCGTGTGGCTGGGCGGCGTGATCTTCGACCTG	0.00065065	Membrane and Transport System-Related Protein	Membrane protein
k-mer_478	GAAACTACCGACCTGGTGCCCGAGGAACACCACGCCGAACAGCGTGGAAAGCGTGCCCAGGCCGAACAGCTGCGCCACCAGGCCGGTCGTCACCGGCGCG	0.000650051	Membrane and Transport System-Related Protein	Membrane protein
k-mer_564	TTTCCTGTGGCTGGGCACCGCGCCGGTGACGACCGGCCTGGTGGCGCAGCTGTTCGGCCTGGGCACGCTTTCCACGCTGTTCGGCGTGGTGTTCCTCGGG	0.000644473	Membrane and Transport System-Related Protein	Membrane protein
k-mer_37	CGCAGCTTTGCTGCGCCAGCGGATGGTCGGCCGGCACCGCGAGGATGAAATGGTCCTGCTCCAGGTCGATCAGCTCGGCATCGCAGGCGTCGAACAGCGG	0.000641245	Metabolism and Growth-Associated Protein	LysR-family transcriptional regulator
k-mer_513	CACCGCGCCGGTGACGACCGGCCTGGTGGCGCAGCTGTTCGGCCTGGGCACGCTTTCCACGCTGTTCGGCGTGGTGTTCCTCGGGCACCAGGTCGGTAGT	0.000640949	Membrane and Transport System-Related Protein	Membrane protein
k-mer_475	CTGTTCGGCCTGGGCACGCTTTCCACGCTGTTCGGCGTGGTGTTCCTCGGGCACCAGGTCGGTAGTTTCCTGGGCGTGTGGCTGGGCGGCGTGATCTTCG	0.00063551	Membrane and Transport System-Related Protein	Membrane protein
k-mer_511	CAGCTGTTCGGCCTGGGCACGCTTTCCACGCTGTTCGGCGTGGTGTTCCTCGGGCACCAGGTCGGTAGTTTCCTGGGCGTGTGGCTGGGCGGCGTGATCT	0.000634153	Membrane and Transport System-Related Protein	Membrane protein
k-mer_562	GGTGCCCGAGGAACACCACGCCGAACAGCGTGGAAAGCGTGCCCAGGCCGAACAGCTGCGCCACCAGGCCGGTCGTCACCGGCGCGGTGCCCAGCCACAG	0.000626594	Membrane and Transport System-Related Protein	Membrane protein
k-mer_518	CGGCCTGGTGGCGCAGCTGTTCGGCCTGGGCACGCTTTCCACGCTGTTCGGCGTGGTGTTCCTCGGGCACCAGGTCGGTAGTTTCCTGGGCGTGTGGCTG	0.000626458	Membrane and Transport System-Related Protein	Membrane protein
k-mer_521	GCGTGGTGTTCCTCGGGCACCAGGTCGGTAGTTTCCTGGGCGTGTGGCTGGGCGGCGTGATCTTCGACCTGTCGGGCTCGTACGATGCGGTGTGGCTGCT	0.000624145	Membrane and Transport System-Related Protein	Membrane protein
k-mer_557	GGCTGGGCACCGCGCCGGTGACGACCGGCCTGGTGGCGCAGCTGTTCGGCCTGGGCACGCTTTCCACGCTGTTCGGCGTGGTGTTCCTCGGGCACCAGGT	0.000619507	Membrane and Transport System-Related Protein	Membrane protein
k-mer_555	GGCGCAGCTGTTCGGCCTGGGCACGCTTTCCACGCTGTTCGGCGTGGTGTTCCTCGGGCACCAGGTCGGTAGTTTCCTGGGCGTGTGGCTGGGCGGCGTG	0.000616814	Membrane and Transport System-Related Protein	Membrane protein
k-mer_477	CTTTCCACGCTGTTCGGCGTGGTGTTCCTCGGGCACCAGGTCGGTAGTTTCCTGGGCGTGTGGCTGGGCGGCGTGATCTTCGACCTGTCGGGCTCGTACG	0.00061618	Membrane and Transport System-Related Protein	Membrane protein
k-mer_558	GGGCACCGCGCCGGTGACGACCGGCCTGGTGGCGCAGCTGTTCGGCCTGGGCACGCTTTCCACGCTGTTCGGCGTGGTGTTCCTCGGGCACCAGGTCGGT	0.000613121	Membrane and Transport System-Related Protein	Membrane protein
k-mer_508	GCGCGATGGGTTTCCTGTGGCTGGGCACCGCGCCGGTGACGACCGGCCTGGTGGCGCAGCTGTTCGGCCTGGGCACGCTTTCCACGCTGTTCGGCGTGGT	0.000612239	Membrane and Transport System-Related Protein	Membrane protein
k-mer_474	CTGGTGGCGCAGCTGTTCGGCCTGGGCACGCTTTCCACGCTGTTCGGCGTGGTGTTCCTCGGGCACCAGGTCGGTAGTTTCCTGGGCGTGTGGCTGGGCG	0.000611701	Membrane and Transport System-Related Protein	Membrane protein
k-mer_541	TTCGGCCTGGGCACGCTTTCCACGCTGTTCGGCGTGGTGTTCCTCGGGCACCAGGTCGGTAGTTTCCTGGGCGTGTGGCTGGGCGGCGTGATCTTCGACC	0.000611137	Membrane and Transport System-Related Protein	Membrane protein
k-mer_523	GCTGTTCGGCCTGGGCACGCTTTCCACGCTGTTCGGCGTGGTGTTCCTCGGGCACCAGGTCGGTAGTTTCCTGGGCGTGTGGCTGGGCGGCGTGATCTTC	0.000606913	Membrane and Transport System-Related Protein	Membrane protein
k-mer_534	TGGGTTTCCTGTGGCTGGGCACCGCGCCGGTGACGACCGGCCTGGTGGCGCAGCTGTTCGGCCTGGGCACGCTTTCCACGCTGTTCGGCGTGGTGTTCCT	0.000605215	Membrane and Transport System-Related Protein	Membrane protein
k-mer_493	GCGATGGGTTTCCTGTGGCTGGGCACCGCGCCGGTGACGACCGGCCTGGTGGCGCAGCTGTTCGGCCTGGGCACGCTTTCCACGCTGTTCGGCGTGGTGT	0.000604594	Membrane and Transport System-Related Protein	Membrane protein
k-mer_510	CCACGCCGAACAGCGTGGAAAGCGTGCCCAGGCCGAACAGCTGCGCCACCAGGCCGGTCGTCACCGGCGCGGTGCCCAGCCACAGGAAACCCATCGCGCT	0.000599414	Membrane and Transport System-Related Protein	Membrane protein
k-mer_533	TGGGCACGCTTTCCACGCTGTTCGGCGTGGTGTTCCTCGGGCACCAGGTCGGTAGTTTCCTGGGCGTGTGGCTGGGCGGCGTGATCTTCGACCTGTCGGG	0.000591303	Membrane and Transport System-Related Protein	Membrane protein
k-mer_490	GCCGGTGACGACCGGCCTGGTGGCGCAGCTGTTCGGCCTGGGCACGCTTTCCACGCTGTTCGGCGTGGTGTTCCTCGGGCACCAGGTCGGTAGTTTCCTG	0.000581493	Membrane and Transport System-Related Protein	Membrane protein
k-mer_481	GATGGGTTTCCTGTGGCTGGGCACCGCGCCGGTGACGACCGGCCTGGTGGCGCAGCTGTTCGGCCTGGGCACGCTTTCCACGCTGTTCGGCGTGGTGTTC	0.000580445	Membrane and Transport System-Related Protein	Membrane protein
k-mer_566	GTACGAGCCCGACAGGTCGAAGATCACGCCGCCCAGCCACACGCCCAGGAAACTACCGACCTGGTGCCCGAGGAACACCACGCCGAACAGCGTGGAAAGC	0.000577652	Membrane and Transport System-Related Protein	Membrane protein
k-mer_544	CGCTGTTCGGCGTGGTGTTCCTCGGGCACCAGGTCGGTAGTTTCCTGGGCGTGTGGCTGGGCGGCGTGATCTTCGACCTGTCGGGCTCGTACGATGCGGT	0.000577556	Membrane and Transport System-Related Protein	Membrane protein
k-mer_491	GCCTGGGCACGCTTTCCACGCTGTTCGGCGTGGTGTTCCTCGGGCACCAGGTCGGTAGTTTCCTGGGCGTGTGGCTGGGCGGCGTGATCTTCGACCTGTC	0.000576737	Membrane and Transport System-Related Protein	Membrane protein
k-mer_506	CCGGCCTGGTGGCGCAGCTGTTCGGCCTGGGCACGCTTTCCACGCTGTTCGGCGTGGTGTTCCTCGGGCACCAGGTCGGTAGTTTCCTGGGCGTGTGGCT	0.000575477	Membrane and Transport System-Related Protein	Membrane protein
k-mer_498	CGCCGGTGACGACCGGCCTGGTGGCGCAGCTGTTCGGCCTGGGCACGCTTTCCACGCTGTTCGGCGTGGTGTTCCTCGGGCACCAGGTCGGTAGTTTCCT	0.000572712	Membrane and Transport System-Related Protein	Membrane protein
k-mer_501	CGATGGGTTTCCTGTGGCTGGGCACCGCGCCGGTGACGACCGGCCTGGTGGCGCAGCTGTTCGGCCTGGGCACGCTTTCCACGCTGTTCGGCGTGGTGTT	0.000572282	Membrane and Transport System-Related Protein	Membrane protein
k-mer_492	GCCTGGTGGCGCAGCTGTTCGGCCTGGGCACGCTTTCCACGCTGTTCGGCGTGGTGTTCCTCGGGCACCAGGTCGGTAGTTTCCTGGGCGTGTGGCTGGG	0.000570281	Membrane and Transport System-Related Protein	Membrane protein
k-mer_563	GGTGGCGCAGCTGTTCGGCCTGGGCACGCTTTCCACGCTGTTCGGCGTGGTGTTCCTCGGGCACCAGGTCGGTAGTTTCCTGGGCGTGTGGCTGGGCGGC	0.000568715	Membrane and Transport System-Related Protein	Membrane protein
k-mer_500	CGCAGCTGTTCGGCCTGGGCACGCTTTCCACGCTGTTCGGCGTGGTGTTCCTCGGGCACCAGGTCGGTAGTTTCCTGGGCGTGTGGCTGGGCGGCGTGAT	0.000568311	Membrane and Transport System-Related Protein	Membrane protein
k-mer_552	GGCACGCTTTCCACGCTGTTCGGCGTGGTGTTCCTCGGGCACCAGGTCGGTAGTTTCCTGGGCGTGTGGCTGGGCGGCGTGATCTTCGACCTGTCGGGCT	0.00056814	Membrane and Transport System-Related Protein	Membrane protein
k-mer_560	GGGCACGCTTTCCACGCTGTTCGGCGTGGTGTTCCTCGGGCACCAGGTCGGTAGTTTCCTGGGCGTGTGGCTGGGCGGCGTGATCTTCGACCTGTCGGGC	0.000563077	Membrane and Transport System-Related Protein	Membrane protein
k-mer_502	CGAGCCCGACAGGTCGAAGATCACGCCGCCCAGCCACACGCCCAGGAAACTACCGACCTGGTGCCCGAGGAACACCACGCCGAACAGCGTGGAAAGCGTG	0.000560878	Membrane and Transport System-Related Protein	Membrane protein
k-mer_536	TGTGGCTGGGCACCGCGCCGGTGACGACCGGCCTGGTGGCGCAGCTGTTCGGCCTGGGCACGCTTTCCACGCTGTTCGGCGTGGTGTTCCTCGGGCACCA	0.000560706	Membrane and Transport System-Related Protein	Membrane protein
k-mer_495	CGTGGTGTTCCTCGGGCACCAGGTCGGTAGTTTCCTGGGCGTGTGGCTGGGCGGCGTGATCTTCGACCTGTCGGGCTCGTACGATGCGGTGTGGCTGCTG	0.000559962	Membrane and Transport System-Related Protein	Membrane protein
k-mer_543	TTTCCACGCTGTTCGGCGTGGTGTTCCTCGGGCACCAGGTCGGTAGTTTCCTGGGCGTGTGGCTGGGCGGCGTGATCTTCGACCTGTCGGGCTCGTACGA	0.000559569	Membrane and Transport System-Related Protein	Membrane protein
k-mer_497	CGGTGACGACCGGCCTGGTGGCGCAGCTGTTCGGCCTGGGCACGCTTTCCACGCTGTTCGGCGTGGTGTTCCTCGGGCACCAGGTCGGTAGTTTCCTGGG	0.000556556	Membrane and Transport System-Related Protein	Membrane protein
k-mer_488	GCCCAGCCACACGCCCAGGAAACTACCGACCTGGTGCCCGAGGAACACCACGCCGAACAGCGTGGAAAGCGTGCCCAGGCCGAACAGCTGCGCCACCAGG	0.000554228	Membrane and Transport System-Related Protein	Membrane protein
k-mer_561	GGTGACGACCGGCCTGGTGGCGCAGCTGTTCGGCCTGGGCACGCTTTCCACGCTGTTCGGCGTGGTGTTCCTCGGGCACCAGGTCGGTAGTTTCCTGGGC	0.000553605	Membrane and Transport System-Related Protein	Membrane protein
k-mer_479	GACCGGCCTGGTGGCGCAGCTGTTCGGCCTGGGCACGCTTTCCACGCTGTTCGGCGTGGTGTTCCTCGGGCACCAGGTCGGTAGTTTCCTGGGCGTGTGG	0.000550387	Membrane and Transport System-Related Protein	Membrane protein
k-mer_516	ACGACCGGCCTGGTGGCGCAGCTGTTCGGCCTGGGCACGCTTTCCACGCTGTTCGGCGTGGTGTTCCTCGGGCACCAGGTCGGTAGTTTCCTGGGCGTGT	0.000548511	Membrane and Transport System-Related Protein	Membrane protein
k-mer_545	TACGAGCCCGACAGGTCGAAGATCACGCCGCCCAGCCACACGCCCAGGAAACTACCGACCTGGTGCCCGAGGAACACCACGCCGAACAGCGTGGAAAGCG	0.000548247	Membrane and Transport System-Related Protein	Membrane protein
k-mer_538	TGTTCGGCGTGGTGTTCCTCGGGCACCAGGTCGGTAGTTTCCTGGGCGTGTGGCTGGGCGGCGTGATCTTCGACCTGTCGGGCTCGTACGATGCGGTGTG	0.000546166	Membrane and Transport System-Related Protein	Membrane protein
k-mer_524	TCACGCCGCCCAGCCACACGCCCAGGAAACTACCGACCTGGTGCCCGAGGAACACCACGCCGAACAGCGTGGAAAGCGTGCCCAGGCCGAACAGCTGCGC	0.000539746	Membrane and Transport System-Related Protein	Membrane protein
k-mer_546	TACCGACCTGGTGCCCGAGGAACACCACGCCGAACAGCGTGGAAAGCGTGCCCAGGCCGAACAGCTGCGCCACCAGGCCGGTCGTCACCGGCGCGGTGCC	0.000536541	Membrane and Transport System-Related Protein	Membrane protein
k-mer_505	CCGGTGACGACCGGCCTGGTGGCGCAGCTGTTCGGCCTGGGCACGCTTTCCACGCTGTTCGGCGTGGTGTTCCTCGGGCACCAGGTCGGTAGTTTCCTGG	0.000534692	Membrane and Transport System-Related Protein	Membrane protein
k-mer_570	GTGGCTGGGCACCGCGCCGGTGACGACCGGCCTGGTGGCGCAGCTGTTCGGCCTGGGCACGCTTTCCACGCTGTTCGGCGTGGTGTTCCTCGGGCACCAG	0.00053082	Membrane and Transport System-Related Protein	Membrane protein
k-mer_550	GGAAACTACCGACCTGGTGCCCGAGGAACACCACGCCGAACAGCGTGGAAAGCGTGCCCAGGCCGAACAGCTGCGCCACCAGGCCGGTCGTCACCGGCGC	0.000529166	Membrane and Transport System-Related Protein	Membrane protein
k-mer_519	CGGCGTGGTGTTCCTCGGGCACCAGGTCGGTAGTTTCCTGGGCGTGTGGCTGGGCGGCGTGATCTTCGACCTGTCGGGCTCGTACGATGCGGTGTGGCTG	0.000524754	Membrane and Transport System-Related Protein	Membrane protein
k-mer_537	TGTTCGGCCTGGGCACGCTTTCCACGCTGTTCGGCGTGGTGTTCCTCGGGCACCAGGTCGGTAGTTTCCTGGGCGTGTGGCTGGGCGGCGTGATCTTCGA	0.00051917	Membrane and Transport System-Related Protein	Membrane protein
k-mer_784	CGATTGGGTGCCGCCGTACACGCCCAGGTGGTAGTTGTCGCTGCGGCCCGAGGAGGCCCGGTCGGGCGCCTTGGCGTCCGTATGGCTGTACCCGGCCAGG	0.00051404	Virulence Factor	BB0916 family autotransporter
k-mer_476	CTGTTCGGCGTGGTGTTCCTCGGGCACCAGGTCGGTAGTTTCCTGGGCGTGTGGCTGGGCGGCGTGATCTTCGACCTGTCGGGCTCGTACGATGCGGTGT	0.000509796	Membrane and Transport System-Related Protein	Membrane protein
k-mer_567	GTGACGACCGGCCTGGTGGCGCAGCTGTTCGGCCTGGGCACGCTTTCCACGCTGTTCGGCGTGGTGTTCCTCGGGCACCAGGTCGGTAGTTTCCTGGGCG	0.000509607	Membrane and Transport System-Related Protein	Membrane protein
k-mer_525	TCCACGCTGTTCGGCGTGGTGTTCCTCGGGCACCAGGTCGGTAGTTTCCTGGGCGTGTGGCTGGGCGGCGTGATCTTCGACCTGTCGGGCTCGTACGATG	0.000508925	Membrane and Transport System-Related Protein	Membrane protein
k-mer_797	CAGGAGTAGGCCAGGCCCGTGCGCACGCCCAGGGCGCCCGATTGGGTGCCGCCGTACACGCCCAGGTGGTAGTTGTCGCTGCGGCCCGAGGAGGCCCGGT	0.000502431	Virulence Factor	BB0916 family autotransporter
k-mer_482	GCACCGCGCCGGTGACGACCGGCCTGGTGGCGCAGCTGTTCGGCCTGGGCACGCTTTCCACGCTGTTCGGCGTGGTGTTCCTCGGGCACCAGGTCGGTAG	0.000495205	Membrane and Transport System-Related Protein	Membrane protein
k-mer_556	GGCGTGGTGTTCCTCGGGCACCAGGTCGGTAGTTTCCTGGGCGTGTGGCTGGGCGGCGTGATCTTCGACCTGTCGGGCTCGTACGATGCGGTGTGGCTGC	0.000492991	Membrane and Transport System-Related Protein	Membrane protein
k-mer_526	TCGGCCTGGGCACGCTTTCCACGCTGTTCGGCGTGGTGTTCCTCGGGCACCAGGTCGGTAGTTTCCTGGGCGTGTGGCTGGGCGGCGTGATCTTCGACCT	0.000490639	Membrane and Transport System-Related Protein	Membrane protein
k-mer_565	GGTTTCCTGTGGCTGGGCACCGCGCCGGTGACGACCGGCCTGGTGGCGCAGCTGTTCGGCCTGGGCACGCTTTCCACGCTGTTCGGCGTGGTGTTCCTCG	0.000489446	Membrane and Transport System-Related Protein	Membrane protein
k-mer_559	GCTGGGCACCGCGCCGGTGACGACCGGCCTGGTGGCGCAGCTGTTCGGCCTGGGCACGCTTTCCACGCTGTTCGGCGTGGTGTTCCTCGGGCACCAGGTC	0.000480729	Membrane and Transport System-Related Protein	Membrane protein
k-mer_512	CAGCGCGATGGGTTTCCTGTGGCTGGGCACCGCGCCGGTGACGACCGGCCTGGTGGCGCAGCTGTTCGGCCTGGGCACGCTTTCCACGCTGTTCGGCGTG	0.000479681	Membrane and Transport System-Related Protein	Membrane protein
k-mer_569	GTGGCGCAGCTGTTCGGCCTGGGCACGCTTTCCACGCTGTTCGGCGTGGTGTTCCTCGGGCACCAGGTCGGTAGTTTCCTGGGCGTGTGGCTGGGCGGCG	0.000478409	Membrane and Transport System-Related Protein	Membrane protein
k-mer_649	TTCCTGCATGCTG	0.000471794	Virulence Factor	CesT family type III secretion system chaperone
k-mer_734	TACAGCCATACGGACGCCAAGGCGCCCGACCGGGCCTCCTCGGGCCGCAGCGACAACTACCACCTGGGCGTGTACGGCGGCACCCAATCGGGCGCCCTGG	0.000465165	Virulence Factor	BB0916 family autotransporter
k-mer_568	GTGCCCGAGGAACACCACGCCGAACAGCGTGGAAAGCGTGCCCAGGCCGAACAGCTGCGCCACCAGGCCGGTCGTCACCGGCGCGGTGCCCAGCCACAGG	0.000464288	Membrane and Transport System-Related Protein	Membrane protein
k-mer_1319	TTCACAACTAGCCT	0.000452204	Hypothetical Protein	hypothetical protein
k-mer_549	GCTGTTCGGCGTGGTGTTCCTCGGGCACCAGGTCGGTAGTTTCCTGGGCGTGTGGCTGGGCGGCGTGATCTTCGACCTGTCGGGCTCGTACGATGCGGTG	0.000451074	Membrane and Transport System-Related Protein	Membrane protein
k-mer_535	TGGTGGCGCAGCTGTTCGGCCTGGGCACGCTTTCCACGCTGTTCGGCGTGGTGTTCCTCGGGCACCAGGTCGGTAGTTTCCTGGGCGTGTGGCTGGGCGG	0.000449665	Membrane and Transport System-Related Protein	Membrane protein
k-mer_485	GCATCGTACGAGCCCGACAGGTCGAAGATCACGCCGCCCAGCCACACGCCCAGGAAACTACCGACCTGGTGCCCGAGGAACACCACGCCGAACAGCGTGG	0.000445547	Membrane and Transport System-Related Protein	Membrane protein
k-mer_528	TGACGACCGGCCTGGTGGCGCAGCTGTTCGGCCTGGGCACGCTTTCCACGCTGTTCGGCGTGGTGTTCCTCGGGCACCAGGTCGGTAGTTTCCTGGGCGT	0.000443271	Membrane and Transport System-Related Protein	Membrane protein
k-mer_816	GCGCCGGGTGCGGATGTCGTGCCAGGAGTAGGCCAGGCCCGTGCGCACGCCCAGGGCGCCCGATTGGGTGCCGCCGTACACGCCCAGGTGGTAGTTGTCG	0.000440563	Virulence Factor	BB0916 family autotransporter
k-mer_737	TACCGAGCGCCGGGTGCGGATGTCGTGCCAGGAGTAGGCCAGGCCCGTGCGCACGCCCAGGGCGCCCGATTGGGTGCCGCCGTACACGCCCAGGTGGTAG	0.000434568	Virulence Factor	BB0916 family autotransporter
k-mer_779	CTGGCCGGGTACAGCCATACGGACGCCAAGGCGCCCGACCGGGCCTCCTCGGGCCGCAGCGACAACTACCACCTGGGCGTGTACGGCGGCACCCAATCGG	0.00042478	Virulence Factor	BB0916 family autotransporter
k-mer_1321	GAGCGCTGTGCGG	0.000414498	Antibiotic Resistance-Related Protein	MarR family protein
k-mer_781	CGGGCCGCAGCGACAACTACCACCTGGGCGTGTACGGCGGCACCCAATCGGGCGCCCTGGGCGTGCGCACGGGCCTGGCCTACTCCTGGCACGACATCCG	0.000406345	Virulence Factor	BB0916 family autotransporter
k-mer_752	TTGGGTGCCGCCGTACACGCCCAGGTGGTAGTTGTCGCTGCGGCCCGAGGAGGCCCGGTCGGGCGCCTTGGCGTCCGTATGGCTGTACCCGGCCAGGGCG	0.000388545	Virulence Factor	BB0916 family autotransporter
k-mer_818	GCGACAACTACCACCTGGGCGTGTACGGCGGCACCCAATCGGGCGCCCTGGGCGTGCGCACGGGCCTGGCCTACTCCTGGCACGACATCCGCACCCGGCG	0.000386649	Virulence Factor	BB0916 family autotransporter
k-mer_802	GATGTCTACCGAGCGCCGGGTGCGGATGTCGTGCCAGGAGTAGGCCAGGCCCGTGCGCACGCCCAGGGCGCCCGATTGGGTGCCGCCGTACACGCCCAGG	0.000385886	Virulence Factor	BB0916 family autotransporter
k-mer_774	GAGTAGGCCAGGCCCGTGCGCACGCCCAGGGCGCCCGATTGGGTGCCGCCGTACACGCCCAGGTGGTAGTTGTCGCTGCGGCCCGAGGAGGCCCGGTCGG	0.000377595	Virulence Factor	BB0916 family autotransporter
k-mer_833	CGGGCTCCTTGAGTGAACTGGGAGGTTGGCGATTTCCAGTTTCTCAAATCCGGTTCGGATGAACCATGCATACAACCTATTGAATCTTCACACCTAGCGG	0.000372759	Metabolism and Growth-Associated Protein	translation initiation factor IF-1
k-mer_815	GCGTGTACGGCGGCACCCAATCGGGCGCCCTGGGCGTGCGCACGGGCCTGGCCTACTCCTGGCACGACATCCGCACCCGGCGCTCGGTAGACATCCCGGG	0.000370749	Virulence Factor	BB0916 family autotransporter
k-mer_762	TGCGCACGCCCAGGGCGCCCGATTGGGTGCCGCCGTACACGCCCAGGTGGTAGTTGTCGCTGCGGCCCGAGGAGGCCCGGTCGGGCGCCTTGGCGTCCGT	0.000369818	Virulence Factor	BB0916 family autotransporter
k-mer_808	GGCGCCCGACCGGGCCTCCTCGGGCCGCAGCGACAACTACCACCTGGGCGTGTACGGCGGCACCCAATCGGGCGCCCTGGGCGTGCGCACGGGCCTGGCC	0.000367278	Virulence Factor	BB0916 family autotransporter
k-mer_771	GGGTACAGCCATACGGACGCCAAGGCGCCCGACCGGGCCTCCTCGGGCCGCAGCGACAACTACCACCTGGGCGTGTACGGCGGCACCCAATCGGGCGCCC	0.000365392	Virulence Factor	BB0916 family autotransporter
k-mer_792	CCCAGGGCGCCCGATTGGGTGCCGCCGTACACGCCCAGGTGGTAGTTGTCGCTGCGGCCCGAGGAGGCCCGGTCGGGCGCCTTGGCGTCCGTATGGCTGT	0.000364152	Virulence Factor	BB0916 family autotransporter
k-mer_830	GATTGGGTGCCGCCGTACACGCCCAGGTGGTAGTTGTCGCTGCGGCCCGAGGAGGCCCGGTCGGGCGCCTTGGCGTCCGTATGGCTGTACCCGGCCAGGG	0.000363484	Virulence Factor	BB0916 family autotransporter
k-mer_796	CAGGCCCGTGCGCACGCCCAGGGCGCCCGATTGGGTGCCGCCGTACACGCCCAGGTGGTAGTTGTCGCTGCGGCCCGAGGAGGCCCGGTCGGGCGCCTTG	0.000360764	Virulence Factor	BB0916 family autotransporter
k-mer_825	GCCATACGGACGCCAAGGCGCCCGACCGGGCCTCCTCGGGCCGCAGCGACAACTACCACCTGGGCGTGTACGGCGGCACCCAATCGGGCGCCCTGGGCGT	0.000359414	Virulence Factor	BB0916 family autotransporter
k-mer_503	CGACCGGCCTGGTGGCGCAGCTGTTCGGCCTGGGCACGCTTTCCACGCTGTTCGGCGTGGTGTTCCTCGGGCACCAGGTCGGTAGTTTCCTGGGCGTGTG	0.000358255	Membrane and Transport System-Related Protein	Membrane protein
k-mer_767	TCGGGCCGCAGCGACAACTACCACCTGGGCGTGTACGGCGGCACCCAATCGGGCGCCCTGGGCGTGCGCACGGGCCTGGCCTACTCCTGGCACGACATCC	0.000357104	Virulence Factor	BB0916 family autotransporter
k-mer_744	GTACGGCGGCACCCAATCGGGCGCCCTGGGCGTGCGCACGGGCCTGGCCTACTCCTGGCACGACATCCGCACCCGGCGCTCGGTAGACATCCCGGGACTG	0.000357028	Virulence Factor	BB0916 family autotransporter
k-mer_780	CTCAGTCCCGGGATGTCTACCGAGCGCCGGGTGCGGATGTCGTGCCAGGAGTAGGCCAGGCCCGTGCGCACGCCCAGGGCGCCCGATTGGGTGCCGCCGT	0.000356582	Virulence Factor	BB0916 family autotransporter
k-mer_747	GGTGCCGCCGTACACGCCCAGGTGGTAGTTGTCGCTGCGGCCCGAGGAGGCCCGGTCGGGCGCCTTGGCGTCCGTATGGCTGTACCCGGCCAGGGCGCCC	0.000351567	Virulence Factor	BB0916 family autotransporter
k-mer_801	GGGCGTGTACGGCGGCACCCAATCGGGCGCCCTGGGCGTGCGCACGGGCCTGGCCTACTCCTGGCACGACATCCGCACCCGGCGCTCGGTAGACATCCCG	0.000348114	Virulence Factor	BB0916 family autotransporter
k-mer_826	GCCAGGCCCGTGCGCACGCCCAGGGCGCCCGATTGGGTGCCGCCGTACACGCCCAGGTGGTAGTTGTCGCTGCGGCCCGAGGAGGCCCGGTCGGGCGCCT	0.000346538	Virulence Factor	BB0916 family autotransporter
k-mer_736	GTGCGGATGTCGTGCCAGGAGTAGGCCAGGCCCGTGCGCACGCCCAGGGCGCCCGATTGGGTGCCGCCGTACACGCCCAGGTGGTAGTTGTCGCTGCGGC	0.00034479	Virulence Factor	BB0916 family autotransporter
k-mer_803	GCACCCAATCGGGCGCCCTGGGCGTGCGCACGGGCCTGGCCTACTCCTGGCACGACATCCGCACCCGGCGCTCGGTAGACATCCCGGGACTGAGCGACAG	0.000344509	Virulence Factor	BB0916 family autotransporter
k-mer_770	TGCGGATGTCGTGCCAGGAGTAGGCCAGGCCCGTGCGCACGCCCAGGGCGCCCGATTGGGTGCCGCCGTACACGCCCAGGTGGTAGTTGTCGCTGCGGCC	0.00034043	Virulence Factor	BB0916 family autotransporter
k-mer_820	GCCGGGTGCGGATGTCGTGCCAGGAGTAGGCCAGGCCCGTGCGCACGCCCAGGGCGCCCGATTGGGTGCCGCCGTACACGCCCAGGTGGTAGTTGTCGCT	0.000338591	Virulence Factor	BB0916 family autotransporter
k-mer_773	GGGCCGCAGCGACAACTACCACCTGGGCGTGTACGGCGGCACCCAATCGGGCGCCCTGGGCGTGCGCACGGGCCTGGCCTACTCCTGGCACGACATCCGC	0.000338401	Virulence Factor	BB0916 family autotransporter
k-mer_785	CGAGCGCCGGGTGCGGATGTCGTGCCAGGAGTAGGCCAGGCCCGTGCGCACGCCCAGGGCGCCCGATTGGGTGCCGCCGTACACGCCCAGGTGGTAGTTG	0.000338087	Virulence Factor	BB0916 family autotransporter
k-mer_753	TGTCTACCGAGCGCCGGGTGCGGATGTCGTGCCAGGAGTAGGCCAGGCCCGTGCGCACGCCCAGGGCGCCCGATTGGGTGCCGCCGTACACGCCCAGGTG	0.000336919	Virulence Factor	BB0916 family autotransporter
k-mer_786	GATGTCGTGCCAGGAGTAGGCCAGGCCCGTGCGCACGCCCAGGGCGCCCGATTGGGTGCCGCCGTACACGCCCAGGTGGTAGTTGTCGCTGCGGCCCGAG	0.000336288	Virulence Factor	BB0916 family autotransporter
k-mer_810	GGATGTCTACCGAGCGCCGGGTGCGGATGTCGTGCCAGGAGTAGGCCAGGCCCGTGCGCACGCCCAGGGCGCCCGATTGGGTGCCGCCGTACACGCCCAG	0.000335682	Virulence Factor	BB0916 family autotransporter
k-mer_748	GGGTGCGGATGTCGTGCCAGGAGTAGGCCAGGCCCGTGCGCACGCCCAGGGCGCCCGATTGGGTGCCGCCGTACACGCCCAGGTGGTAGTTGTCGCTGCG	0.0003356	Virulence Factor	BB0916 family autotransporter
k-mer_789	CCGAGCGCCGGGTGCGGATGTCGTGCCAGGAGTAGGCCAGGCCCGTGCGCACGCCCAGGGCGCCCGATTGGGTGCCGCCGTACACGCCCAGGTGGTAGTT	0.000334776	Virulence Factor	BB0916 family autotransporter
k-mer_741	GTCGTGCCAGGAGTAGGCCAGGCCCGTGCGCACGCCCAGGGCGCCCGATTGGGTGCCGCCGTACACGCCCAGGTGGTAGTTGTCGCTGCGGCCCGAGGAG	0.000333226	Virulence Factor	BB0916 family autotransporter
k-mer_829	GCACGCCCAGGGCGCCCGATTGGGTGCCGCCGTACACGCCCAGGTGGTAGTTGTCGCTGCGGCCCGAGGAGGCCCGGTCGGGCGCCTTGGCGTCCGTATG	0.000331192	Virulence Factor	BB0916 family autotransporter
k-mer_765	TCTACCGAGCGCCGGGTGCGGATGTCGTGCCAGGAGTAGGCCAGGCCCGTGCGCACGCCCAGGGCGCCCGATTGGGTGCCGCCGTACACGCCCAGGTGGT	0.000330501	Virulence Factor	BB0916 family autotransporter
k-mer_664	TGAAGCGCTGGCCGTCCAGGTCGGCCAGCCGCGCGCAGCTTTGCTGCGCCAGCGGATGGTCGGCCGGCACCGCGAGGATGAAATGGTCCTGCTCCAGGTC	0.000328762	Metabolism and Growth-Associated Protein	LysR-family transcriptional regulator
k-mer_677	GGCACCGCGAGGATGAAATGGTCCTGCTCCAGGTCGATCAGCTCGGCATCGCAGGCGTCGAACAGCGGCGTGCGCAGCAGCGCCACGTCCACGGTATGGG	0.00032783	Metabolism and Growth-Associated Protein	LysR-family transcriptional regulator
k-mer_804	GGCTGTCGCTCAGTCCCGGGATGTCTACCGAGCGCCGGGTGCGGATGTCGTGCCAGGAGTAGGCCAGGCCCGTGCGCACGCCCAGGGCGCCCGATTGGGT	0.000327208	Virulence Factor	BB0916 family autotransporter
k-mer_732	GGTACAGCCATACGGACGCCAAGGCGCCCGACCGGGCCTCCTCGGGCCGCAGCGACAACTACCACCTGGGCGTGTACGGCGGCACCCAATCGGGCGCCCT	0.000322954	Virulence Factor	BB0916 family autotransporter
k-mer_772	GGCCCGTGCGCACGCCCAGGGCGCCCGATTGGGTGCCGCCGTACACGCCCAGGTGGTAGTTGTCGCTGCGGCCCGAGGAGGCCCGGTCGGGCGCCTTGGC	0.000319019	Virulence Factor	BB0916 family autotransporter
k-mer_809	GGCCGGGTACAGCCATACGGACGCCAAGGCGCCCGACCGGGCCTCCTCGGGCCGCAGCGACAACTACCACCTGGGCGTGTACGGCGGCACCCAATCGGGC	0.000318558	Virulence Factor	BB0916 family autotransporter
k-mer_812	GGACGCCAAGGCGCCCGACCGGGCCTCCTCGGGCCGCAGCGACAACTACCACCTGGGCGTGTACGGCGGCACCCAATCGGGCGCCCTGGGCGTGCGCACG	0.000315094	Virulence Factor	BB0916 family autotransporter
k-mer_751	TCAGTCCCGGGATGTCTACCGAGCGCCGGGTGCGGATGTCGTGCCAGGAGTAGGCCAGGCCCGTGCGCACGCCCAGGGCGCCCGATTGGGTGCCGCCGTA	0.000312639	Virulence Factor	BB0916 family autotransporter
k-mer_760	TAGGCCAGGCCCGTGCGCACGCCCAGGGCGCCCGATTGGGTGCCGCCGTACACGCCCAGGTGGTAGTTGTCGCTGCGGCCCGAGGAGGCCCGGTCGGGCG	0.00031119	Virulence Factor	BB0916 family autotransporter
k-mer_819	GCCTCCTCGGGCCGCAGCGACAACTACCACCTGGGCGTGTACGGCGGCACCCAATCGGGCGCCCTGGGCGTGCGCACGGGCCTGGCCTACTCCTGGCACG	0.000308402	Virulence Factor	BB0916 family autotransporter
k-mer_746	GGTGCGGATGTCGTGCCAGGAGTAGGCCAGGCCCGTGCGCACGCCCAGGGCGCCCGATTGGGTGCCGCCGTACACGCCCAGGTGGTAGTTGTCGCTGCGG	0.000303744	Virulence Factor	BB0916 family autotransporter
k-mer_782	CGCCCAGGGCGCCCGATTGGGTGCCGCCGTACACGCCCAGGTGGTAGTTGTCGCTGCGGCCCGAGGAGGCCCGGTCGGGCGCCTTGGCGTCCGTATGGCT	0.000303213	Virulence Factor	BB0916 family autotransporter
k-mer_788	CCGGGCCTCCTCGGGCCGCAGCGACAACTACCACCTGGGCGTGTACGGCGGCACCCAATCGGGCGCCCTGGGCGTGCGCACGGGCCTGGCCTACTCCTGG	0.000302614	Virulence Factor	BB0916 family autotransporter
k-mer_828	GCAGCGACAACTACCACCTGGGCGTGTACGGCGGCACCCAATCGGGCGCCCTGGGCGTGCGCACGGGCCTGGCCTACTCCTGGCACGACATCCGCACCCG	0.000302549	Virulence Factor	BB0916 family autotransporter
k-mer_787	CCTCGGGCCGCAGCGACAACTACCACCTGGGCGTGTACGGCGGCACCCAATCGGGCGCCCTGGGCGTGCGCACGGGCCTGGCCTACTCCTGGCACGACAT	0.000301844	Virulence Factor	BB0916 family autotransporter
k-mer_831	GCGCCCGATTGGGTGCCGCCGTACACGCCCAGGTGGTAGTTGTCGCTGCGGCCCGAGGAGGCCCGGTCGGGCGCCTTGGCGTCCGTATGGCTGTACCCGG	0.000301021	Virulence Factor	BB0916 family autotransporter
k-mer_793	CCATACGGACGCCAAGGCGCCCGACCGGGCCTCCTCGGGCCGCAGCGACAACTACCACCTGGGCGTGTACGGCGGCACCCAATCGGGCGCCCTGGGCGTG	0.000300328	Virulence Factor	BB0916 family autotransporter
k-mer_756	TGTACGGCGGCACCCAATCGGGCGCCCTGGGCGTGCGCACGGGCCTGGCCTACTCCTGGCACGACATCCGCACCCGGCGCTCGGTAGACATCCCGGGACT	0.000297386	Virulence Factor	BB0916 family autotransporter
k-mer_811	GGAGTAGGCCAGGCCCGTGCGCACGCCCAGGGCGCCCGATTGGGTGCCGCCGTACACGCCCAGGTGGTAGTTGTCGCTGCGGCCCGAGGAGGCCCGGTCG	0.000296873	Virulence Factor	BB0916 family autotransporter
k-mer_330	CGACCCCACCAAGGCATCGGGCGCGCTGTACCCATCTCCAGACTCAACCTGGACGAATACAACCTATTGACAGTTCACACCTAGCTG	0.000293791	Transposon	IS481 family transposase
k-mer_778	GACAACTACCACCTGGGCGTGTACGGCGGCACCCAATCGGGCGCCCTGGGCGTGCGCACGGGCCTGGCCTACTCCTGGCACGACATCCGCACCCGGCGCT	0.000289192	Virulence Factor	BB0916 family autotransporter
k-mer_733	TACCACCTGGGCGTGTACGGCGGCACCCAATCGGGCGCCCTGGGCGTGCGCACGGGCCTGGCCTACTCCTGGCACGACATCCGCACCCGGCGCTCGGTAG	0.000285691	Virulence Factor	BB0916 family autotransporter
k-mer_735	GTGTACGGCGGCACCCAATCGGGCGCCCTGGGCGTGCGCACGGGCCTGGCCTACTCCTGGCACGACATCCGCACCCGGCGCTCGGTAGACATCCCGGGAC	0.000283048	Virulence Factor	BB0916 family autotransporter
k-mer_814	GCTCAGTCCCGGGATGTCTACCGAGCGCCGGGTGCGGATGTCGTGCCAGGAGTAGGCCAGGCCCGTGCGCACGCCCAGGGCGCCCGATTGGGTGCCGCCG	0.000279479	Virulence Factor	BB0916 family autotransporter
k-mer_759	TGGGCGCCCTGGCCGGGTACAGCCATACGGACGCCAAGGCGCCCGACCGGGCCTCCTCGGGCCGCAGCGACAACTACCACCTGGGCGTGTACGGCGGCAC	0.000275474	Virulence Factor	BB0916 family autotransporter
k-mer_794	CCAGGCCCGTGCGCACGCCCAGGGCGCCCGATTGGGTGCCGCCGTACACGCCCAGGTGGTAGTTGTCGCTGCGGCCCGAGGAGGCCCGGTCGGGCGCCTT	0.000274217	Virulence Factor	BB0916 family autotransporter
k-mer_676	TGGTGAGCGAACTGGCGGCCCATACCGTGGACGTGGCGCTGCTGCGCACGCCGCTGTTCGACGCCTGCGATGCCGAGCTGATCGACCTGGAGCAGGACCA	0.000274027	Metabolism and Growth-Associated Protein	LysR-family transcriptional regulator
k-mer_325	AGCCCCGAAGCAATCGGGGCCTGCTAGTTGTGAACTGTCAATAGGTTGTATTCGTCCAGGTTGAGTCTGGAGATGGGTACAGCGCGCCCGATGCCTTGGT	0.000273578	Membrane and Transport System-Related Protein	Sugar efflux transpoter
k-mer_761	TGGCCGGGTACAGCCATACGGACGCCAAGGCGCCCGACCGGGCCTCCTCGGGCCGCAGCGACAACTACCACCTGGGCGTGTACGGCGGCACCCAATCGGG	0.00027158	Virulence Factor	BB0916 family autotransporter
k-mer_1237	GGGTCGATCTTCAGCGGCTTCCACTGCGGCGGCGCGGCGCGCGGCGCCACGATGGGATCGCCGTAGGGGTCGGCCTCGGCGTCCTGCGCCCATGCGCCCC	0.000271283	Metabolism and Growth-Associated Protein	Alpha/beta hydrolase
k-mer_822	GCCCTGGCCGGGTACAGCCATACGGACGCCAAGGCGCCCGACCGGGCCTCCTCGGGCCGCAGCGACAACTACCACCTGGGCGTGTACGGCGGCACCCAAT	0.000271209	Virulence Factor	BB0916 family autotransporter
k-mer_339	CGACCCCACCAAGGCATCGGGCGCGCTGTACCCATCTCCAGACTCAACCTGGACGAATACAACCTATTGACAGTTCACACCTAGCTGGGCGG	0.000269531	Transposon	IS481 family transposase
k-mer_763	TGCCGCCGTACACGCCCAGGTGGTAGTTGTCGCTGCGGCCCGAGGAGGCCCGGTCGGGCGCCTTGGCGTCCGTATGGCTGTACCCGGCCAGGGCGCCCAC	0.000269196	Virulence Factor	BB0916 family autotransporter
k-mer_650	GTCGGCCGGCACCGCGAGGATGAAATGGTCCTGCTCCAGGTCGATCAGCTCGGCATCGCAGGCGTCGAACAGCGGCGTGCGCAGCAGCGCCACGTCCACG	0.000269136	Metabolism and Growth-Associated Protein	LysR-family transcriptional regulator
k-mer_749	TACGGACGCCAAGGCGCCCGACCGGGCCTCCTCGGGCCGCAGCGACAACTACCACCTGGGCGTGTACGGCGGCACCCAATCGGGCGCCCTGGGCGTGCGC	0.000268411	Virulence Factor	BB0916 family autotransporter
k-mer_807	GGCGCCCGATTGGGTGCCGCCGTACACGCCCAGGTGGTAGTTGTCGCTGCGGCCCGAGGAGGCCCGGTCGGGCGCCTTGGCGTCCGTATGGCTGTACCCG	0.000268004	Virulence Factor	BB0916 family autotransporter
k-mer_805	GGCGTGTACGGCGGCACCCAATCGGGCGCCCTGGGCGTGCGCACGGGCCTGGCCTACTCCTGGCACGACATCCGCACCCGGCGCTCGGTAGACATCCCGG	0.000266491	Virulence Factor	BB0916 family autotransporter
k-mer_777	GACCGGGCCTCCTCGGGCCGCAGCGACAACTACCACCTGGGCGTGTACGGCGGCACCCAATCGGGCGCCCTGGGCGTGCGCACGGGCCTGGCCTACTCCT	0.000265055	Virulence Factor	BB0916 family autotransporter
k-mer_745	GTACAGCCATACGGACGCCAAGGCGCCCGACCGGGCCTCCTCGGGCCGCAGCGACAACTACCACCTGGGCGTGTACGGCGGCACCCAATCGGGCGCCCTG	0.000264091	Virulence Factor	BB0916 family autotransporter
k-mer_708	GAGGATGAAATGGTCCTGCTCCAGGTCGATCAGCTCGGCATCGCAGGCGTCGAACAGCGGCGTGCGCAGCAGCGCCACGTCCACGGTATGGGCCGCCAGT	0.000262625	Metabolism and Growth-Associated Protein	LysR-family transcriptional regulator
k-mer_775	GAGCGCCGGGTGCGGATGTCGTGCCAGGAGTAGGCCAGGCCCGTGCGCACGCCCAGGGCGCCCGATTGGGTGCCGCCGTACACGCCCAGGTGGTAGTTGT	0.000261578	Virulence Factor	BB0916 family autotransporter
k-mer_824	GCCCAGGGCGCCCGATTGGGTGCCGCCGTACACGCCCAGGTGGTAGTTGTCGCTGCGGCCCGAGGAGGCCCGGTCGGGCGCCTTGGCGTCCGTATGGCTG	0.000261094	Virulence Factor	BB0916 family autotransporter
k-mer_798	ATGTCTACCGAGCGCCGGGTGCGGATGTCGTGCCAGGAGTAGGCCAGGCCCGTGCGCACGCCCAGGGCGCCCGATTGGGTGCCGCCGTACACGCCCAGGT	0.000261036	Virulence Factor	BB0916 family autotransporter
k-mer_776	GACGCCAAGGCGCCCGACCGGGCCTCCTCGGGCCGCAGCGACAACTACCACCTGGGCGTGTACGGCGGCACCCAATCGGGCGCCCTGGGCGTGCGCACGG	0.00025853	Virulence Factor	BB0916 family autotransporter
k-mer_739	GTGCCAGGAGTAGGCCAGGCCCGTGCGCACGCCCAGGGCGCCCGATTGGGTGCCGCCGTACACGCCCAGGTGGTAGTTGTCGCTGCGGCCCGAGGAGGCC	0.000258275	Virulence Factor	BB0916 family autotransporter
k-mer_795	CCAAGGCGCCCGACCGGGCCTCCTCGGGCCGCAGCGACAACTACCACCTGGGCGTGTACGGCGGCACCCAATCGGGCGCCCTGGGCGTGCGCACGGGCCT	0.000258261	Virulence Factor	BB0916 family autotransporter
k-mer_312	GCCCCGAAGCAATCGGGGCCTGCTAGTTGTGAACTGTCAATAGGTTGTATTCGTCCAGGTTGAGTCTGGAGATGGGTACAGCGCGCCCGATGCCTTGGTG	0.000257384	Membrane and Transport System-Related Protein	Sugar efflux transpoter
k-mer_743	GTAGGCCAGGCCCGTGCGCACGCCCAGGGCGCCCGATTGGGTGCCGCCGTACACGCCCAGGTGGTAGTTGTCGCTGCGGCCCGAGGAGGCCCGGTCGGGC	0.000256493	Virulence Factor	BB0916 family autotransporter
k-mer_997	GTGCCCAGCACGCAGGAAATCATGATTTCCGTCCGGGCGTGCACCGGTGCGATGAAGACCGGTGCGCACGGTTCGAAAATCAACTGACACAGGCCGCCGG	0.000255067	Virulence Factor	CesT family type III secretion system chaperone
k-mer_764	TGCCAGGAGTAGGCCAGGCCCGTGCGCACGCCCAGGGCGCCCGATTGGGTGCCGCCGTACACGCCCAGGTGGTAGTTGTCGCTGCGGCCCGAGGAGGCCC	0.000254483	Virulence Factor	BB0916 family autotransporter
k-mer_335	GGGCGAATAGCCGCCCAGCTAGGTGTGAACTGTCAATAGGTTGTATTCGTCCAGGTTGAGTCTGGAGATGGGTACAGCGCGCCCGATGCCTTGGTGGGGT	0.000253776	Transcriptional Regulation-related Protein	two-component system response regulator KdpE
k-mer_1070	TGGCCGCGTCCGCCGTGCCCAGCACGCAGGAAATCATGATTTCCGTCCGGGCGTGCACCGGTGCGATGAAGACCGGTGCGCACGGTTCGAAAATCAACTG	0.000252846	Virulence Factor	CesT family type III secretion system chaperone
k-mer_758	TGGGCGTGTACGGCGGCACCCAATCGGGCGCCCTGGGCGTGCGCACGGGCCTGGCCTACTCCTGGCACGACATCCGCACCCGGCGCTCGGTAGACATCCC	0.000251698	Virulence Factor	BB0916 family autotransporter
k-mer_823	GCCCGTGCGCACGCCCAGGGCGCCCGATTGGGTGCCGCCGTACACGCCCAGGTGGTAGTTGTCGCTGCGGCCCGAGGAGGCCCGGTCGGGCGCCTTGGCG	0.000250958	Virulence Factor	BB0916 family autotransporter
k-mer_1322	CAACTAGCCT	0.00025075	Hypothetical Protein	hypothetical protein
k-mer_1114	GATCGCCGTAGGGGTCGGCCTCGGCGTCCTGCGCCCATGCGCCCCCGCACAGCAGTCCGGCGGCCAGCAGCGCGCCTATGCGGAAAAGGCCGGATACCAT	0.000250684	Metabolism and Growth-Associated Protein	Alpha/beta hydrolase
k-mer_1189	CGACTTGCCGTTCGCGCGCGCCTGGCCCACCGACGATCCCGGCCTGTCGCGCGCCGAACGCCGCGAATTGCAAGAGCTGCTGCTGGCCCGCGGATTCGAT	0.00025011	Metabolism and Growth-Associated Protein	AMT59967-1
k-mer_757	TGGGTGCCGCCGTACACGCCCAGGTGGTAGTTGTCGCTGCGGCCCGAGGAGGCCCGGTCGGGCGCCTTGGCGTCCGTATGGCTGTACCCGGCCAGGGCGC	0.000249773	Virulence Factor	BB0916 family autotransporter
k-mer_1288	GCCCATTTGTCGGACCGCCTGCGCGGCGACTTGCCGTTCGCGCGCGCCTGGCCCACCGACGATCCCGGCCTGTCGCGCGCCGAACGCCGCGAATTGCAAG	0.000249415	Metabolism and Growth-Associated Protein	AMT59967-1
k-mer_806	GGCGGCACCCAATCGGGCGCCCTGGGCGTGCGCACGGGCCTGGCCTACTCCTGGCACGACATCCGCACCCGGCGCTCGGTAGACATCCCGGGACTGAGCG	0.000248798	Virulence Factor	BB0916 family autotransporter
k-mer_681	GCTGGCCGTCCAGGTCGGCCAGCCGCGCGCAGCTTTGCTGCGCCAGCGGATGGTCGGCCGGCACCGCGAGGATGAAATGGTCCTGCTCCAGGTCGATCAG	0.000248151	Metabolism and Growth-Associated Protein	LysR-family transcriptional regulator
k-mer_338	CGCCCAGCTAGGTGTGAACTGTCAATAGGTTGTATTCGTCCAGGTTGAGTCTGGAGATGGGTACAGCGCGCCCGATGCCTTGGTGGGGTCG	0.000248058	Transposon	IS481 family transposase
k-mer_755	GGGTGCCGCCGTACACGCCCAGGTGGTAGTTGTCGCTGCGGCCCGAGGAGGCCCGGTCGGGCGCCTTGGCGTCCGTATGGCTGTACCCGGCCAGGGCGCC	0.000247844	Virulence Factor	BB0916 family autotransporter
k-mer_705	GCCCATACCGTGGACGTGGCGCTGCTGCGCACGCCGCTGTTCGACGCCTGCGATGCCGAGCTGATCGACCTGGAGCAGGACCATTTCATCCTCGCGGTGC	0.00024729	Metabolism and Growth-Associated Protein	LysR-family transcriptional regulator
k-mer_790	CCCGTGCGCACGCCCAGGGCGCCCGATTGGGTGCCGCCGTACACGCCCAGGTGGTAGTTGTCGCTGCGGCCCGAGGAGGCCCGGTCGGGCGCCTTGGCGT	0.000245797	Virulence Factor	BB0916 family autotransporter
k-mer_800	CCGGGTGCGGATGTCGTGCCAGGAGTAGGCCAGGCCCGTGCGCACGCCCAGGGCGCCCGATTGGGTGCCGCCGTACACGCCCAGGTGGTAGTTGTCGCTG	0.000245776	Virulence Factor	BB0916 family autotransporter
k-mer_769	TCCCGGGATGTCTACCGAGCGCCGGGTGCGGATGTCGTGCCAGGAGTAGGCCAGGCCCGTGCGCACGCCCAGGGCGCCCGATTGGGTGCCGCCGTACACG	0.000244494	Virulence Factor	BB0916 family autotransporter
k-mer_1006	TTCGATGCGCTGTATTCGTACAACGCGGCCGAGAGCTACGCGCTGGCCATTGCCCATTTGTCGGACCGCCTGCGCGGCGACTTGCCGTTCGCGCGCGCCT	0.000244425	Metabolism and Growth-Associated Protein	AMT59967-1
k-mer_754	TGTCGTGCCAGGAGTAGGCCAGGCCCGTGCGCACGCCCAGGGCGCCCGATTGGGTGCCGCCGTACACGCCCAGGTGGTAGTTGTCGCTGCGGCCCGAGGA	0.000243336	Virulence Factor	BB0916 family autotransporter
k-mer_999	GTCGGCTACAACGACACCAAGGCCTTTCGCGACATCTTCAACAAGTACTGCGGCATGTCGCCGCTGATGTACAAGGAAAGATACCTATGACACAGGAGCC	0.000242998	Metabolism and Growth-Associated Protein	Putative AraC-family transcriptional regulator
k-mer_766	TCGTGCCAGGAGTAGGCCAGGCCCGTGCGCACGCCCAGGGCGCCCGATTGGGTGCCGCCGTACACGCCCAGGTGGTAGTTGTCGCTGCGGCCCGAGGAGG	0.000241913	Virulence Factor	BB0916 family autotransporter
k-mer_768	TCGCTCAGTCCCGGGATGTCTACCGAGCGCCGGGTGCGGATGTCGTGCCAGGAGTAGGCCAGGCCCGTGCGCACGCCCAGGGCGCCCGATTGGGTGCCGC	0.000241732	Virulence Factor	BB0916 family autotransporter
k-mer_662	GTCCTGCTCCAGGTCGATCAGCTCGGCATCGCAGGCGTCGAACAGCGGCGTGCGCAGCAGCGCCACGTCCACGGTATGGGCCGCCAGTTCGCTCACCAGC	0.000241683	Metabolism and Growth-Associated Protein	LysR-family transcriptional regulator
k-mer_738	GTGCGCACGCCCAGGGCGCCCGATTGGGTGCCGCCGTACACGCCCAGGTGGTAGTTGTCGCTGCGGCCCGAGGAGGCCCGGTCGGGCGCCTTGGCGTCCG	0.000239237	Virulence Factor	BB0916 family autotransporter
k-mer_311	GGCCTGCTAGTTGTGAACTGTCAATAGGTTGTATTCGTCCAGGTTGAGTCTGGAGATGGGTACAGCGCGCCCGATGCCTTGGTGGGGTCGATGCCAGTTG	0.000238508	Membrane and Transport System-Related Protein	putative 2-aminoethylphosphonate ABC transporter substrate-binding protein
k-mer_827	GCCAGGAGTAGGCCAGGCCCGTGCGCACGCCCAGGGCGCCCGATTGGGTGCCGCCGTACACGCCCAGGTGGTAGTTGTCGCTGCGGCCCGAGGAGGCCCG	0.000237007	Virulence Factor	BB0916 family autotransporter
k-mer_318	CTGCTAGTTGTGAACTGTCAATAGGTTGTATTCGTCCAGGTTGAGTCTGGAGATGGGTACAGCGCGCCCGATGCCTTGGTGGGGTCGATGCCAGTTGTAG	0.000236873	Membrane and Transport System-Related Protein	putative 2-aminoethylphosphonate ABC transporter substrate-binding protein
k-mer_817	GCGCCCGACCGGGCCTCCTCGGGCCGCAGCGACAACTACCACCTGGGCGTGTACGGCGGCACCCAATCGGGCGCCCTGGGCGTGCGCACGGGCCTGGCCT	0.000236336	Virulence Factor	BB0916 family autotransporter
k-mer_685	CCACCCACGAGCTGGTGAGCGAACTGGCGGCCCATACCGTGGACGTGGCGCTGCTGCGCACGCCGCTGTTCGACGCCTGCGATGCCGAGCTGATCGACCT	0.000235594	Metabolism and Growth-Associated Protein	LysR-family transcriptional regulator
k-mer_324	CATCGACCCCACCAAGGCATCGGGCGCGCTGTACCCATCTCCAGACTCAACCTGGACGAATACAACCTATTGACAGTTCACAACTAGCAGGCCCCGATTG	0.000235161	Membrane and Transport System-Related Protein	putative 2-aminoethylphosphonate ABC transporter substrate-binding protein
k-mer_783	CGCACGCCCAGGGCGCCCGATTGGGTGCCGCCGTACACGCCCAGGTGGTAGTTGTCGCTGCGGCCCGAGGAGGCCCGGTCGGGCGCCTTGGCGTCCGTAT	0.00023507	Virulence Factor	BB0916 family autotransporter
k-mer_675	TGGTCGGCCGGCACCGCGAGGATGAAATGGTCCTGCTCCAGGTCGATCAGCTCGGCATCGCAGGCGTCGAACAGCGGCGTGCGCAGCAGCGCCACGTCCA	0.000233981	Metabolism and Growth-Associated Protein	LysR-family transcriptional regulator
k-mer_864	GCCGCCGGCAGCGCCG	0.000232733	Hypothetical Protein	Uncharacterized protein conserved in bacteria
k-mer_62	GGGGGGCCGACTCGCGCTGGCCGCGCGCGAATTTCTCGAAGATCCGCTGGCGGTCGGCCTGCGCGACGCCCGCCCCGTCATCGGCCACCCGTACCTGCAG	0.000232635	Metabolism and Growth-Associated Protein	histidine kinase
k-mer_56	GGGGGCCGACTCGCGCTGGCCGCGCGCGAATTTCTCGAAGATCCGCTGGCGGTCGGCCTGCGCGACGCCCGCCCCGTCATCGGCCACCCGTACCTGCAGG	0.00023257	Metabolism and Growth-Associated Protein	histidine kinase
k-mer_1021	TTGCAATTCGCGGCGTTCGGCGCGCGACAGGCCGGGATCGTCGGTGGGCCAGGCGCGCGCGAACGGCAAGTCGCCGCGCAGGCGGTCCGACAAATGGGCA	0.000231065	Metabolism and Growth-Associated Protein	AMT59967-1
k-mer_319	CGACCCCACCAAGGCATCGGGCGCGCTGTACCCATCTCCAGACTCAACCTGGACGAATACAACCTATTGACAGTTCACAACTAGCAGGCCCCGATTGCTT	0.000230355	Membrane and Transport System-Related Protein	putative 2-aminoethylphosphonate ABC transporter substrate-binding protein
k-mer_1168	GGTGCCGGCGGCCTGTGTCAGTTGATTTTCGAACCGTGCGCACCGGTCTTCATCGCACCGGTGCACGCCCGGACGGAAATCATGATTTCCTGCGTGCTGG	0.000230175	Virulence Factor	CesT family type III secretion system chaperone
k-mer_682	AGGATGAAATGGTCCTGCTCCAGGTCGATCAGCTCGGCATCGCAGGCGTCGAACAGCGGCGTGCGCAGCAGCGCCACGTCCACGGTATGGGCCGCCAGTT	0.000226806	Metabolism and Growth-Associated Protein	LysR-family transcriptional regulator
k-mer_929	TCATAGGTATCTTTCCTTGTACATCAGCGGCGACATGCCGCAGTACTTGTTGAAGATGTCGCGAAAGGCCTTGGTGTCGTTGTAGCCGACCTCGTACATC	0.000225083	Metabolism and Growth-Associated Protein	Putative AraC-family transcriptional regulator
k-mer_331	CACCAAGGCATCGGGCGCGCTGTACCCATCTCCAGACTCAACCTGGACGAATACAACCTATTGACAGTTCACACCTAGCTGGGCGGCTATTCGCCCGCGT	0.000224643	Transposon	IS481 family transposase
k-mer_813	GCTGTCGCTCAGTCCCGGGATGTCTACCGAGCGCCGGGTGCGGATGTCGTGCCAGGAGTAGGCCAGGCCCGTGCGCACGCCCAGGGCGCCCGATTGGGTG	0.000223944	Virulence Factor	BB0916 family autotransporter
k-mer_306	GGGCCTGCTAGTTGTGAACTGTCAATAGGTTGTATTCGTCCAGGTTGAGTCTGGAGATGGGTACAGCGCGCCCGATGCCTTGGTGGGGTCGATGCCAGTT	0.000223152	Membrane and Transport System-Related Protein	putative 2-aminoethylphosphonate ABC transporter substrate-binding protein
k-mer_329	CGACCCCACCAAGGCATCGGGCGCGCTGTACCCATCTCCAGACTCAACCTGGACGAATACAACCTATTGACAGTTCACACCTAGCTGG	0.000223065	Transposon	IS481 family transposase
k-mer_691	CGGCCGGCACCGCGAGGATGAAATGGTCCTGCTCCAGGTCGATCAGCTCGGCATCGCAGGCGTCGAACAGCGGCGTGCGCAGCAGCGCCACGTCCACGGT	0.000222854	Metabolism and Growth-Associated Protein	LysR-family transcriptional regulator
k-mer_313	GCCTGCTAGTTGTGAACTGTCAATAGGTTGTATTCGTCCAGGTTGAGTCTGGAGATGGGTACAGCGCGCCCGATGCCTTGGTGGGGTCGATGCCAGTTGT	0.000222238	Membrane and Transport System-Related Protein	putative 2-aminoethylphosphonate ABC transporter substrate-binding protein
k-mer_340	GCGAATAGCCGCCCAGCTAGGTGTGAACTGTCAATAGGTTGTATTCGTCCAGGTTGAGTCTGGAGATGGGTACAGCGCGCCCGATGCCTTGGTGGGGTCG	0.000221803	Transposon	IS481 family transposase
k-mer_663	TCCAGGTCGATCAGCTCGGCATCGCAGGCGTCGAACAGCGGCGTGCGCAGCAGCGCCACGTCCACGGTATGGGCCGCCAGTTCGCTCACCAGCTCGTGGG	0.000221645	Metabolism and Growth-Associated Protein	LysR-family transcriptional regulator
k-mer_671	TGCCGAGCTGATCGACCTGGAGCAGGACCATTTCATCCTCGCGGTGCCGGCCGACCATCCGCTGGCGCAGCAAAGCTGCGCGCGGCTGGCCGACCTGGAC	0.000220984	Metabolism and Growth-Associated Protein	LysR-family transcriptional regulator
k-mer_1265	GCCGGGATCGTCGGTGGGCCAGGCGCGCGCGAACGGCAAGTCGCCGCGCAGGCGGTCCGACAAATGGGCAATGGCCAGCGCGTAGCTCTCGGCCGCGTTG	0.000220744	Metabolism and Growth-Associated Protein	AMT59967-1
k-mer_791	CCCGACCGGGCCTCCTCGGGCCGCAGCGACAACTACCACCTGGGCGTGTACGGCGGCACCCAATCGGGCGCCCTGGGCGTGCGCACGGGCCTGGCCTACT	0.000220636	Virulence Factor	BB0916 family autotransporter
k-mer_702	GCCGTCCAGGTCGGCCAGCCGCGCGCAGCTTTGCTGCGCCAGCGGATGGTCGGCCGGCACCGCGAGGATGAAATGGTCCTGCTCCAGGTCGATCAGCTCG	0.000220504	Metabolism and Growth-Associated Protein	LysR-family transcriptional regulator
k-mer_337	CGCGGGCGAATAGCCGCCCAGCTAGGTGTGAACTGTCAATAGGTTGTATTCGTCCAGGTTGAGTCTGGAGATGGGTACAGCGCGCCCGATGCCTTGGTGG	0.000219581	Transposon	IS481 family transposase
k-mer_321	CCGAAGCAATCGGGGCCTGCTAGTTGTGAACTGTCAATAGGTTGTATTCGTCCAGGTTGAGTCTGGAGATGGGTACAGCGCGCCCGATGCCTTGGTGGGG	0.000219373	Membrane and Transport System-Related Protein	putative 2-aminoethylphosphonate ABC transporter substrate-binding protein
k-mer_1012	TTCAGCGGCTTCCACTGCGGCGGCGCGGCGCGCGGCGCCACGATGGGATCGCCGTAGGGGTCGGCCTCGGCGTCCTGCGCCCATGCGCCCCCGCACAGCA	0.000219103	Metabolism and Growth-Associated Protein	Alpha/beta hydrolase
k-mer_1187	CGAGGTCGGCTACAACGACACCAAGGCCTTTCGCGACATCTTCAACAAGTACTGCGGCATGTCGCCGCTGATGTACAAGGAAAGATACCTATGACACAGG	0.000219094	Metabolism and Growth-Associated Protein	Putative AraC-family transcriptional regulator
k-mer_690	CGGCCCATACCGTGGACGTGGCGCTGCTGCGCACGCCGCTGTTCGACGCCTGCGATGCCGAGCTGATCGACCTGGAGCAGGACCATTTCATCCTCGCGGT	0.000218762	Metabolism and Growth-Associated Protein	LysR-family transcriptional regulator
k-mer_821	GCCGGGTACAGCCATACGGACGCCAAGGCGCCCGACCGGGCCTCCTCGGGCCGCAGCGACAACTACCACCTGGGCGTGTACGGCGGCACCCAATCGGGCG	0.000218648	Virulence Factor	BB0916 family autotransporter
k-mer_659	GGCGGCCCATACCGTGGACGTGGCGCTGCTGCGCACGCCGCTGTTCGACGCCTGCGATGCCGAGCTGATCGACCTGGAGCAGGACCATTTCATCCTCGCG	0.000218587	Metabolism and Growth-Associated Protein	LysR-family transcriptional regulator
k-mer_1293	GCGGGAGGCAAGACCGGTTCCGGCCGCGTGACTGCTTGCGGGCCGGAACCAGCGGTCAGCCGATTACCACTGCGAGCCGGTGTAGTGGGCGCTTTGGGCG	0.000218353	Phage Protein	Phage protein
k-mer_1167	CATGAAGTTGGCTCGGGCCATGCTTGCCGGGTTGGCCGCGTCCGCCGTGCCCAGCACGCAGGAAATCATGATTTCCGTCCGGGCGTGCACCGGTGCGATG	0.000217761	Virulence Factor	CesT family type III secretion system chaperone
k-mer_323	CCCCGAAGCAATCGGGGCCTGCTAGTTGTGAACTGTCAATAGGTTGTATTCGTCCAGGTTGAGTCTGGAGATGGGTACAGCGCGCCCGATGCCTTGGTGG	0.000217239	Membrane and Transport System-Related Protein	putative 2-aminoethylphosphonate ABC transporter substrate-binding protein
k-mer_936	TCCGCATAGGCGCGCTGCTGGCCGCCGGACTGCTGTGCGGGGGCGCATGGGCGCAGGACGCCGAGGCCGACCCCTACGGCGATCCCATCGTGGCGCCGCG	0.000216008	Metabolism and Growth-Associated Protein	Alpha/beta hydrolase
k-mer_655	GGCCGTCCAGGTCGGCCAGCCGCGCGCAGCTTTGCTGCGCCAGCGGATGGTCGGCCGGCACCGCGAGGATGAAATGGTCCTGCTCCAGGTCGATCAGCTC	0.00021593	Metabolism and Growth-Associated Protein	LysR-family transcriptional regulator
k-mer_1269	GCCGATGCAGGCCACGACGCCGCTGCCGGCCTGCATGAAGTTGGCTCGGGCCATGCTTGCCGGGTTGGCCGCGTCCGCCGTGCCCAGCACGCAGGAAATC	0.000215632	Virulence Factor	CesT family type III secretion system chaperone
k-mer_333	GGCGAATAGCCGCCCAGCTAGGTGTGAACTGTCAATAGGTTGTATTCGTCCAGGTTGAGTCTGGAGATGGGTACAGCGCGCCCGATGCCTTGGTGGGGTC	0.000215189	Transposon	IS481 family transposase
k-mer_59	GGGGGGGGCCGACTCGCGCTGGCCGCGCGCGAATTTCTCGAAGATCCGCTGGCGGTCGGCCTGCGCGACGCCCGCCCCGTCATCGGCCACCCGTACCTGC	0.000214435	Metabolism and Growth-Associated Protein	histidine kinase
k-mer_836	GCTGATGTACAAGGAAAGATACCTATGACACAGGAGCCTGTCCCGACGGGGACAGGCTCCTGCCGAATCCTTCCGTACGCCGGGGTGCCTGTCCTCGTCG	0.000214328	Metabolism and Growth-Associated Protein	Putative AraC-family transcriptional regulator
k-mer_725	CTCCTTGAGTGAACTGGGAGGTTGGCGATTTCCAGTTTCTCAAATCCGGTTCGGATGAACCATGCATACAACCTATTGAATCTTCACACCTAGCGGCGTG	0.000213337	Metabolism and Growth-Associated Protein	translation initiation factor IF-1
k-mer_1127	GACACCAAGGCCTTTCGCGACATCTTCAACAAGTACTGCGGCATGTCGCCGCTGATGTACAAGGAAAGATACCTATGACACAGGAGCCTGTCCCGACGGG	0.00021245	Metabolism and Growth-Associated Protein	Putative AraC-family transcriptional regulator
k-mer_1020	TTCGTACAACGCGGCCGAGAGCTACGCGCTGGCCATTGCCCATTTGTCGGACCGCCTGCGCGGCGACTTGCCGTTCGCGCGCGCCTGGCCCACCGACGAT	0.00021202	Metabolism and Growth-Associated Protein	AMT59967-1
k-mer_332	TACGCGGGCGAATAGCCGCCCAGCTAGGTGTGAACTGTCAATAGGTTGTATTCGTCCAGGTTGAGTCTGGAGATGGGTACAGCGCGCCCGATGCCTTGGT	0.000211919	Transcriptional Regulation-related Protein	two-component system response regulator KdpE
k-mer_1306	GCGCGCGACAGGCCGGGATCGTCGGTGGGCCAGGCGCGCGCGAACGGCAAGTCGCCGCGCAGGCGGTCCGACAAATGGGCAATGGCCAGCGCGTAGCTCT	0.000211679	Metabolism and Growth-Associated Protein	AMT59967-1
k-mer_704	GCCGAGCTGATCGACCTGGAGCAGGACCATTTCATCCTCGCGGTGCCGGCCGACCATCCGCTGGCGCAGCAAAGCTGCGCGCGGCTGGCCGACCTGGACG	0.000211288	Metabolism and Growth-Associated Protein	LysR-family transcriptional regulator
k-mer_1253	GGCGCCGCCGGCGAGGCGCCGTCCGAGGTGTTGTTCGAGCTGAGCGAGGCCGGCGAGCAGGTGCGCCTGGTGCTGACCCACACCCGGCTGGCCGACCGCG	0.000210999	Metabolism and Growth-Associated Protein	Activator of Hsp90 ATPase-like ue 1-like C-terminal domain-containing protein
k-mer_1106	CGGCCTTTTCCGCATAGGCGCGCTGCTGGCCGCCGGACTGCTGTGCGGGGGCGCATGGGCGCAGGACGCCGAGGCCGACCCCTACGGCGATCCCATCGTG	0.000210569	Metabolism and Growth-Associated Protein	Alpha/beta hydrolase
k-mer_1230	GGCCTGTGTCAGTTGATTTTCGAACCGTGCGCACCGGTCTTCATCGCACCGGTGCACGCCCGGACGGAAATCATGATTTCCTGCGTGCTGGGCACGGCGG	0.000210219	Virulence Factor	CesT family type III secretion system chaperone
k-mer_1251	GGCGCGCGGCGCCACGATGGGATCGCCGTAGGGGTCGGCCTCGGCGTCCTGCGCCCATGCGCCCCCGCACAGCAGTCCGGCGGCCAGCAGCGCGCCTATG	0.000210181	Metabolism and Growth-Associated Protein	Alpha/beta hydrolase
k-mer_669	TGAGCGAACTGGCGGCCCATACCGTGGACGTGGCGCTGCTGCGCACGCCGCTGTTCGACGCCTGCGATGCCGAGCTGATCGACCTGGAGCAGGACCATTT	0.0002097	Metabolism and Growth-Associated Protein	LysR-family transcriptional regulator
k-mer_1215	GGACGGAAATCATGATTTCCTGCGTGCTGGGCACGGCGGACGCGGCCAACCCGGCAAGCATGGCCCGAGCCAACTTCATGCAGGCCGGCAGCGGCGTCGT	0.000208936	Virulence Factor	CesT family type III secretion system chaperone
k-mer_846	TCCCGACGAGGACAGGCACCCCGGCGTACGGAAGGATTCGGCAGGAGCCTGTCCCCGTCGGGACAGGCTCCTGTGTCATAGGTATCTTTCCTTGTACATC	0.000208594	Metabolism and Growth-Associated Protein	Putative AraC-family transcriptional regulator
k-mer_1088	CTCCTGTGTCATAGGTATCTTTCCTTGTACATCAGCGGCGACATGCCGCAGTACTTGTTGAAGATGTCGCGAAAGGCCTTGGTGTCGTTGTAGCCGACCT	0.00020841	Metabolism and Growth-Associated Protein	Putative AraC-family transcriptional regulator
k-mer_667	TCGGCCGGCACCGCGAGGATGAAATGGTCCTGCTCCAGGTCGATCAGCTCGGCATCGCAGGCGTCGAACAGCGGCGTGCGCAGCAGCGCCACGTCCACGG	0.00020758	Metabolism and Growth-Associated Protein	LysR-family transcriptional regulator
k-mer_320	CGAAGCAATCGGGGCCTGCTAGTTGTGAACTGTCAATAGGTTGTATTCGTCCAGGTTGAGTCTGGAGATGGGTACAGCGCGCCCGATGCCTTGGTGGGGT	0.000207416	Membrane and Transport System-Related Protein	putative 2-aminoethylphosphonate ABC transporter substrate-binding protein
k-mer_799	ACTACCACCTGGGCGTGTACGGCGGCACCCAATCGGGCGCCCTGGGCGTGCGCACGGGCCTGGCCTACTCCTGGCACGACATCCGCACCCGGCGCTCGGT	0.000206854	Virulence Factor	BB0916 family autotransporter
k-mer_1119	GACTGCTGTGCGGGGGCGCATGGGCGCAGGACGCCGAGGCCGACCCCTACGGCGATCCCATCGTGGCGCCGCGCGCCGCGCCGCCGCAGTGGAAGCCGCT	0.00020643	Metabolism and Growth-Associated Protein	Alpha/beta hydrolase
k-mer_1309	GCGCCCGCGCCCAAAGCGCCCACTACACCGGCTCGCAGTGGTAATCGGCTGACCGCTGGTTCCGGCCCGCAAGCAGTCACGCGGCCGGAACCGGTCTTGC	0.000204384	Phage Protein	Phage protein
k-mer_678	TCCTGCTCCAGGTCGATCAGCTCGGCATCGCAGGCGTCGAACAGCGGCGTGCGCAGCAGCGCCACGTCCACGGTATGGGCCGCCAGTTCGCTCACCAGCT	0.000204375	Metabolism and Growth-Associated Protein	LysR-family transcriptional regulator
k-mer_945	TCGGCCAGCCGGGTGTGGGTCAGCACCAGGCGCACCTGCTCGCCGGCCTCGCTCAGCTCGAACAACACCTCGGACGGCGCCTCGCCGGCGGCGCCGCCCC	0.000204303	Metabolism and Growth-Associated Protein	Activator of Hsp90 ATPase-like ue 1-like C-terminal domain-containing protein
k-mer_1169	CCGCTGCCGGCCTGCATGAAGTTGGCTCGGGCCATGCTTGCCGGGTTGGCCGCGTCCGCCGTGCCCAGCACGCAGGAAATCATGATTTCCGTCCGGGCGT	0.000203977	Virulence Factor	CesT family type III secretion system chaperone
k-mer_694	GAAGCGCTGGCCGTCCAGGTCGGCCAGCCGCGCGCAGCTTTGCTGCGCCAGCGGATGGTCGGCCGGCACCGCGAGGATGAAATGGTCCTGCTCCAGGTCG	0.000203736	Metabolism and Growth-Associated Protein	LysR-family transcriptional regulator
k-mer_1160	ATCTTCAACAAGTACTGCGGCATGTCGCCGCTGATGTACAAGGAAAGATACCTATGACACAGGAGCCTGTCCCGACGGGGACAGGCTCCTGCCGAATCCT	0.000203512	Metabolism and Growth-Associated Protein	Putative AraC-family transcriptional regulator
k-mer_61	GGGGCCGACTCGCGCTGGCCGCGCGCGAATTTCTCGAAGATCCGCTGGCGGTCGGCCTGCGCGACGCCCGCCCCGTCATCGGCCACCCGTACCTGCAGGG	0.000203222	Metabolism and Growth-Associated Protein	histidine kinase
k-mer_1046	TGCATGAAGTTGGCTCGGGCCATGCTTGCCGGGTTGGCCGCGTCCGCCGTGCCCAGCACGCAGGAAATCATGATTTCCGTCCGGGCGTGCACCGGTGCGA	0.00020312	Virulence Factor	CesT family type III secretion system chaperone
k-mer_930	TATCGAATCCGCGGGCCAGCAGCAGCTCTTGCAATTCGCGGCGTTCGGCGCGCGACAGGCCGGGATCGTCGGTGGGCCAGGCGCGCGCGAACGGCAAGTC	0.00020304	Metabolism and Growth-Associated Protein	AMT59967-1
k-mer_1172	CGGACCGCCTGCGCGGCGACTTGCCGTTCGCGCGCGCCTGGCCCACCGACGATCCCGGCCTGTCGCGCGCCGAACGCCGCGAATTGCAAGAGCTGCTGCT	0.000202133	Metabolism and Growth-Associated Protein	AMT59967-1
k-mer_723	CTTGAGTGAACTGGGAGGTTGGCGATTTCCAGTTTCTCAAATCCGGTTCGGATGAACCATGCATACAACCTATTGAATCTTCACACCTAGCGGCGTGAGT	0.000202065	Metabolism and Growth-Associated Protein	translation initiation factor IF-1
k-mer_679	GGATGAAATGGTCCTGCTCCAGGTCGATCAGCTCGGCATCGCAGGCGTCGAACAGCGGCGTGCGCAGCAGCGCCACGTCCACGGTATGGGCCGCCAGTTC	0.000201956	Metabolism and Growth-Associated Protein	LysR-family transcriptional regulator
k-mer_1125	GACATCTTCAACAAGTACTGCGGCATGTCGCCGCTGATGTACAAGGAAAGATACCTATGACACAGGAGCCTGTCCCGACGGGGACAGGCTCCTGCCGAAT	0.000201864	Metabolism and Growth-Associated Protein	Putative AraC-family transcriptional regulator
k-mer_740	GTCTACCGAGCGCCGGGTGCGGATGTCGTGCCAGGAGTAGGCCAGGCCCGTGCGCACGCCCAGGGCGCCCGATTGGGTGCCGCCGTACACGCCCAGGTGG	0.000201242	Virulence Factor	BB0916 family autotransporter
k-mer_60	GGGCCGACTCGCGCTGGCCGCGCGCGAATTTCTCGAAGATCCGCTGGCGGTCGGCCTGCGCGACGCCCGCCCCGTCATCGGCCACCCGTACCTGCAGGGT	0.000200831	Metabolism and Growth-Associated Protein	histidine kinase
k-mer_927	TCATGATTTCCTGCGTGCTGGGCACGGCGGACGCGGCCAACCCGGCAAGCATGGCCCGAGCCAACTTCATGCAGGCCGGCAGCGGCGTCGTGGCCTGCAT	0.0002005	Virulence Factor	CesT family type III secretion system chaperone
k-mer_1000	TGTGGGTCAGCACCAGGCGCACCTGCTCGCCGGCCTCGCTCAGCTCGAACAACACCTCGGACGGCGCCTCGCCGGCGGCGCCGCCCCACGTCAGCGCCAG	0.000199945	Metabolism and Growth-Associated Protein	Activator of Hsp90 ATPase-like ue 1-like C-terminal domain-containing protein
k-mer_1311	GCGCCCAAAGCGCCCACTACACCGGCTCGCAGTGGTAATCGGCTGACCGCTGGTTCCGGCCCGCAAGCAGTCACGCGGCCGGAACCGGTCTTGCCTCCCG	0.000199325	Phage Protein	Phage protein
k-mer_834	CGGCAAGGGTGCCTGTCCCGACGAGGACAGGCACCCCGGCGTACGGAAGGATTCGGCAGGAGCCTGTCCCCGTCGGGACAGGCTCCTGTGTCATAGGTAT	0.000198883	Metabolism and Growth-Associated Protein	Putative AraC-family transcriptional regulator
k-mer_1043	TGCCGGCCTGCATGAAGTTGGCTCGGGCCATGCTTGCCGGGTTGGCCGCGTCCGCCGTGCCCAGCACGCAGGAAATCATGATTTCCGTCCGGGCGTGCAC	0.000198381	Virulence Factor	CesT family type III secretion system chaperone
k-mer_1225	GCTCTTGCAATTCGCGGCGTTCGGCGCGCGACAGGCCGGGATCGTCGGTGGGCCAGGCGCGCGCGAACGGCAAGTCGCCGCGCAGGCGGTCCGACAAATG	0.00019838	Metabolism and Growth-Associated Protein	AMT59967-1
k-mer_742	GTCGCTCAGTCCCGGGATGTCTACCGAGCGCCGGGTGCGGATGTCGTGCCAGGAGTAGGCCAGGCCCGTGCGCACGCCCAGGGCGCCCGATTGGGTGCCG	0.000198161	Virulence Factor	BB0916 family autotransporter
k-mer_336	CGGGCGAATAGCCGCCCAGCTAGGTGTGAACTGTCAATAGGTTGTATTCGTCCAGGTTGAGTCTGGAGATGGGTACAGCGCGCCCGATGCCTTGGTGGGG	0.000198052	Transposon	IS481 family transposase
k-mer_1073	TGCTGGCCGCCGGACTGCTGTGCGGGGGCGCATGGGCGCAGGACGCCGAGGCCGACCCCTACGGCGATCCCATCGTGGCGCCGCGCGCCGCGCCGCCGCA	0.00019761	Metabolism and Growth-Associated Protein	Alpha/beta hydrolase
k-mer_841	GTCCCGACGAGGACAGGCACCCCGGCGTACGGAAGGATTCGGCAGGAGCCTGTCCCCGTCGGGACAGGCTCCTGTGTCATAGGTATCTTTCCTTGTACAT	0.000197591	Metabolism and Growth-Associated Protein	Putative AraC-family transcriptional regulator
k-mer_1083	CTGCGTGCTGGGCACGGCGGACGCGGCCAACCCGGCAAGCATGGCCCGAGCCAACTTCATGCAGGCCGGCAGCGGCGTCGTGGCCTGCATCGGCGGCGAT	0.000197286	Virulence Factor	CesT family type III secretion system chaperone
k-mer_857	CATGTCGCCGCTGATGTACAAGGAAAGATACCTATGACACAGGAGCCTGTCCCGACGGGGACAGGCTCCTGCCGAATCCTTCCGTACGCCGGGGTGCCTG	0.000196993	Metabolism and Growth-Associated Protein	Putative AraC-family transcriptional regulator
k-mer_1049	TGCCGTTCGCGCGCGCCTGGCCCACCGACGATCCCGGCCTGTCGCGCGCCGAACGCCGCGAATTGCAAGAGCTGCTGCTGGCCCGCGGATTCGATATCGG	0.000196943	Metabolism and Growth-Associated Protein	AMT59967-1
k-mer_854	AAGGGTGCCTGTCCCGACGAGGACAGGCACCCCGGCGTACGGAAGGATTCGGCAGGAGCCTGTCCCCGTCGGGACAGGCTCCTGTGTCATAGGTATCTTT	0.000196867	Metabolism and Growth-Associated Protein	Putative AraC-family transcriptional regulator
k-mer_709	GCCGGCACCGCGAGGATGAAATGGTCCTGCTCCAGGTCGATCAGCTCGGCATCGCAGGCGTCGAACAGCGGCGTGCGCAGCAGCGCCACGTCCACGGTAT	0.00019675	Metabolism and Growth-Associated Protein	LysR-family transcriptional regulator
k-mer_750	TGTCGCTCAGTCCCGGGATGTCTACCGAGCGCCGGGTGCGGATGTCGTGCCAGGAGTAGGCCAGGCCCGTGCGCACGCCCAGGGCGCCCGATTGGGTGCC	0.000196631	Virulence Factor	BB0916 family autotransporter
k-mer_726	CTCACGCCGCTAGGTGTGAAGATTCAATAGGTTGTATGCATGGTTCATCCGAACCGGATTTGAGAAACTGGAAATCGCCAACCTCCCAGTTCACTCAAGG	0.000196364	Metabolism and Growth-Associated Protein	translation initiation factor IF-1
k-mer_658	GGTCCTGCTCCAGGTCGATCAGCTCGGCATCGCAGGCGTCGAACAGCGGCGTGCGCAGCAGCGCCACGTCCACGGTATGGGCCGCCAGTTCGCTCACCAG	0.00019572	Metabolism and Growth-Associated Protein	LysR-family transcriptional regulator
k-mer_317	CTGGCATCGACCCCACCAAGGCATCGGGCGCGCTGTACCCATCTCCAGACTCAACCTGGACGAATACAACCTATTGACAGTTCACAACTAGCAGGCCCCG	0.000195547	Membrane and Transport System-Related Protein	putative 2-aminoethylphosphonate ABC transporter substrate-binding protein
k-mer_53	GGGGGACTGGCACGC	0.000194348	Metabolism and Growth-Associated Protein	Oxidoreductase
k-mer_1068	TGGCGCTGACGTGGGGCGGCGCCGCCGGCGAGGCGCCGTCCGAGGTGTTGTTCGAGCTGAGCGAGGCCGGCGAGCAGGTGCGCCTGGTGCTGACCCACAC	0.000194329	Metabolism and Growth-Associated Protein	Activator of Hsp90 ATPase-like ue 1-like C-terminal domain-containing protein
k-mer_1107	CTGGCCGCCGGACTGCTGTGCGGGGGCGCATGGGCGCAGGACGCCGAGGCCGACCCCTACGGCGATCCCATCGTGGCGCCGCGCGCCGCGCCGCCGCAGT	0.00019353	Metabolism and Growth-Associated Protein	Alpha/beta hydrolase
k-mer_711	AGGCAGGTACTCACGCCGCTAGGTGTGAAGATTCAATAGGTTGTATGCATGGTTCATCCGAACCGGATTTGAGAAACTGGAAATCGCCAACCTCCCAGTT	0.000193327	Metabolism and Growth-Associated Protein	translation initiation factor IF-1
k-mer_334	GCGGGCGAATAGCCGCCCAGCTAGGTGTGAACTGTCAATAGGTTGTATTCGTCCAGGTTGAGTCTGGAGATGGGTACAGCGCGCCCGATGCCTTGGTGGG	0.000193296	Transposon	IS481 family transposase
k-mer_688	CCGTCCAGGTCGGCCAGCCGCGCGCAGCTTTGCTGCGCCAGCGGATGGTCGGCCGGCACCGCGAGGATGAAATGGTCCTGCTCCAGGTCGATCAGCTCGG	0.00019224	Metabolism and Growth-Associated Protein	LysR-family transcriptional regulator
k-mer_1096	CGGTGCACGCCCGGACGGAAATCATGATTTCCTGCGTGCTGGGCACGGCGGACGCGGCCAACCCGGCAAGCATGGCCCGAGCCAACTTCATGCAGGCCGG	0.000191659	Virulence Factor	CesT family type III secretion system chaperone
k-mer_683	ATCGACCTGGAGCAGGACCATTTCATCCTCGCGGTGCCGGCCGACCATCCGCTGGCGCAGCAAAGCTGCGCGCGGCTGGCCGACCTGGACGGCCAGCGCT	0.000191573	Metabolism and Growth-Associated Protein	LysR-family transcriptional regulator
k-mer_1246	GGCGGCGCGGCGCGCGGCGCCACGATGGGATCGCCGTAGGGGTCGGCCTCGGCGTCCTGCGCCCATGCGCCCCCGCACAGCAGTCCGGCGGCCAGCAGCG	0.00019103	Metabolism and Growth-Associated Protein	Alpha/beta hydrolase
k-mer_863	GACGAGGACAGGCACCCCGGCGTACGGAAGGATTCGGCAGGAGCCTGTCCCCGTCGGGACAGGCTCCTGTGTCATAGGTATCTTTCCTTGTACATCAGCG	0.000190857	Metabolism and Growth-Associated Protein	Putative AraC-family transcriptional regulator
k-mer_1232	GGTCGATCTTCAGCGGCTTCCACTGCGGCGGCGCGGCGCGCGGCGCCACGATGGGATCGCCGTAGGGGTCGGCCTCGGCGTCCTGCGCCCATGCGCCCCC	0.000189915	Metabolism and Growth-Associated Protein	Alpha/beta hydrolase
k-mer_718	GGTACTCACGCCGCTAGGTGTGAAGATTCAATAGGTTGTATGCATGGTTCATCCGAACCGGATTTGAGAAACTGGAAATCGCCAACCTCCCAGTTCACTC	0.000189477	Metabolism and Growth-Associated Protein	translation initiation factor IF-1
k-mer_1094	CGGTTCCGGCCGCGTGACTGCTTGCGGGCCGGAACCAGCGGTCAGCCGATTACCACTGCGAGCCGGTGTAGTGGGCGCTTTGGGCGCGGGCGCGGTTCAT	0.000189099	Phage Protein	Phage protein
k-mer_1113	GATGCAGGCCACGACGCCGCTGCCGGCCTGCATGAAGTTGGCTCGGGCCATGCTTGCCGGGTTGGCCGCGTCCGCCGTGCCCAGCACGCAGGAAATCATG	0.000188708	Virulence Factor	CesT family type III secretion system chaperone
k-mer_1221	GCTGGCCATTGCCCATTTGTCGGACCGCCTGCGCGGCGACTTGCCGTTCGCGCGCGCCTGGCCCACCGACGATCCCGGCCTGTCGCGCGCCGAACGCCGC	0.000188596	Metabolism and Growth-Associated Protein	AMT59967-1
k-mer_1153	CCGCGCCCGCGCCCAAAGCGCCCACTACACCGGCTCGCAGTGGTAATCGGCTGACCGCTGGTTCCGGCCCGCAAGCAGTCACGCGGCCGGAACCGGTCTT	0.000187881	Phage Protein	Phage protein
k-mer_1205	GGCCAGCAGCAGCTCTTGCAATTCGCGGCGTTCGGCGCGCGACAGGCCGGGATCGTCGGTGGGCCAGGCGCGCGCGAACGGCAAGTCGCCGCGCAGGCGG	0.000187878	Metabolism and Growth-Associated Protein	AMT59967-1
k-mer_654	GTCGATCAGCTCGGCATCGCAGGCGTCGAACAGCGGCGTGCGCAGCAGCGCCACGTCCACGGTATGGGCCGCCAGTTCGCTCACCAGCTCGTGGGTGGTG	0.000187667	Metabolism and Growth-Associated Protein	LysR-family transcriptional regulator
k-mer_668	TGAAATGGTCCTGCTCCAGGTCGATCAGCTCGGCATCGCAGGCGTCGAACAGCGGCGTGCGCAGCAGCGCCACGTCCACGGTATGGGCCGCCAGTTCGCT	0.000187412	Metabolism and Growth-Associated Protein	LysR-family transcriptional regulator
k-mer_865	GCCTTGAGCGCTG	0.000187303	Antibiotic Resistance-Related Protein	MarR family protein
k-mer_858	CCGCTGATGTACAAGGAAAGATACCTATGACACAGGAGCCTGTCCCGACGGGGACAGGCTCCTGCCGAATCCTTCCGTACGCCGGGGTGCCTGTCCTCGT	0.000186904	Metabolism and Growth-Associated Protein	Putative AraC-family transcriptional regulator
k-mer_1110	CTGTGTCAGTTGATTTTCGAACCGTGCGCACCGGTCTTCATCGCACCGGTGCACGCCCGGACGGAAATCATGATTTCCTGCGTGCTGGGCACGGCGGACG	0.000186857	Virulence Factor	CesT family type III secretion system chaperone
k-mer_1180	CGCGACAGGCCGGGATCGTCGGTGGGCCAGGCGCGCGCGAACGGCAAGTCGCCGCGCAGGCGGTCCGACAAATGGGCAATGGCCAGCGCGTAGCTCTCGG	0.000186547	Metabolism and Growth-Associated Protein	AMT59967-1
k-mer_696	GAGCTGGTGAGCGAACTGGCGGCCCATACCGTGGACGTGGCGCTGCTGCGCACGCCGCTGTTCGACGCCTGCGATGCCGAGCTGATCGACCTGGAGCAGG	0.000186358	Metabolism and Growth-Associated Protein	LysR-family transcriptional regulator
k-mer_1067	TGGCTCGGGCCATGCTTGCCGGGTTGGCCGCGTCCGCCGTGCCCAGCACGCAGGAAATCATGATTTCCGTCCGGGCGTGCACCGGTGCGATGAAGACCGG	0.000186296	Virulence Factor	CesT family type III secretion system chaperone
k-mer_853	GAGGACAGGCACCCCGGCGTACGGAAGGATTCGGCAGGAGCCTGTCCCCGTCGGGACAGGCTCCTGTGTCATAGGTATCTTTCCTTGTACATCAGCGGCG	0.000186188	Metabolism and Growth-Associated Protein	Putative AraC-family transcriptional regulator
k-mer_1005	TTCGCGACATCTTCAACAAGTACTGCGGCATGTCGCCGCTGATGTACAAGGAAAGATACCTATGACACAGGAGCCTGTCCCGACGGGGACAGGCTCCTGC	0.000186061	Metabolism and Growth-Associated Protein	Putative AraC-family transcriptional regulator
k-mer_722	TTGAGTGAACTGGGAGGTTGGCGATTTCCAGTTTCTCAAATCCGGTTCGGATGAACCATGCATACAACCTATTGAATCTTCACACCTAGCGGCGTGAGTA	0.000185321	Metabolism and Growth-Associated Protein	translation initiation factor IF-1
k-mer_1081	GGTGCACGCCCGGACGGAAATCATGATTTCCTGCGTGCTGGGCACGGCGGACGCGGCCAACCCGGCAAGCATGGCCCGAGCCAACTTCATGCAGGCCGGC	0.000184638	Virulence Factor	CesT family type III secretion system chaperone
k-mer_719	GGCTCCTTGAGTGAACTGGGAGGTTGGCGATTTCCAGTTTCTCAAATCCGGTTCGGATGAACCATGCATACAACCTATTGAATCTTCACACCTAGCGGCG	0.00018458	Metabolism and Growth-Associated Protein	translation initiation factor IF-1
k-mer_1235	GGTATCCGGCCTTTTCCGCATAGGCGCGCTGCTGGCCGCCGGACTGCTGTGCGGGGGCGCATGGGCGCAGGACGCCGAGGCCGACCCCTACGGCGATCCC	0.000184297	Metabolism and Growth-Associated Protein	Alpha/beta hydrolase
k-mer_968	GTCATAGGTATCTTTCCTTGTACATCAGCGGCGACATGCCGCAGTACTTGTTGAAGATGTCGCGAAAGGCCTTGGTGTCGTTGTAGCCGACCTCGTACAT	0.000184285	Metabolism and Growth-Associated Protein	Putative AraC-family transcriptional regulator
k-mer_701	GCGAACTGGCGGCCCATACCGTGGACGTGGCGCTGCTGCGCACGCCGCTGTTCGACGCCTGCGATGCCGAGCTGATCGACCTGGAGCAGGACCATTTCAT	0.000184221	Metabolism and Growth-Associated Protein	LysR-family transcriptional regulator
k-mer_307	TGGCATCGACCCCACCAAGGCATCGGGCGCGCTGTACCCATCTCCAGACTCAACCTGGACGAATACAACCTATTGACAGTTCACAACTAGCAGGCCCCGA	0.000184027	Membrane and Transport System-Related Protein	putative 2-aminoethylphosphonate ABC transporter substrate-binding protein
k-mer_1148	CCATTGCCCATTTGTCGGACCGCCTGCGCGGCGACTTGCCGTTCGCGCGCGCCTGGCCCACCGACGATCCCGGCCTGTCGCGCGCCGAACGCCGCGAATT	0.000183989	Metabolism and Growth-Associated Protein	AMT59967-1
k-mer_1126	GACAGGCCGGGATCGTCGGTGGGCCAGGCGCGCGCGAACGGCAAGTCGCCGCGCAGGCGGTCCGACAAATGGGCAATGGCCAGCGCGTAGCTCTCGGCCG	0.000183664	Metabolism and Growth-Associated Protein	AMT59967-1
k-mer_1280	GCCAGCAGCAGCTCTTGCAATTCGCGGCGTTCGGCGCGCGACAGGCCGGGATCGTCGGTGGGCCAGGCGCGCGCGAACGGCAAGTCGCCGCGCAGGCGGT	0.000183062	Metabolism and Growth-Associated Protein	AMT59967-1
k-mer_1062	TGGTATCCGGCCTTTTCCGCATAGGCGCGCTGCTGGCCGCCGGACTGCTGTGCGGGGGCGCATGGGCGCAGGACGCCGAGGCCGACCCCTACGGCGATCC	0.000182524	Metabolism and Growth-Associated Protein	Alpha/beta hydrolase
k-mer_1220	GCTGGCCGCCGGACTGCTGTGCGGGGGCGCATGGGCGCAGGACGCCGAGGCCGACCCCTACGGCGATCCCATCGTGGCGCCGCGCGCCGCGCCGCCGCAG	0.000181676	Metabolism and Growth-Associated Protein	Alpha/beta hydrolase
k-mer_1242	GGCTCGGGCCATGCTTGCCGGGTTGGCCGCGTCCGCCGTGCCCAGCACGCAGGAAATCATGATTTCCGTCCGGGCGTGCACCGGTGCGATGAAGACCGGT	0.000181442	Virulence Factor	CesT family type III secretion system chaperone
k-mer_1314	GCGCAATTTCGATGCGCTGTATTCGTACAACGCGGCCGAGAGCTACGCGCTGGCCATTGCCCATTTGTCGGACCGCCTGCGCGGCGACTTGCCGTTCGCG	0.000181403	Metabolism and Growth-Associated Protein	AMT59967-1
k-mer_1204	GGCCAGGCGCGCGCGAACGGCAAGTCGCCGCGCAGGCGGTCCGACAAATGGGCAATGGCCAGCGCGTAGCTCTCGGCCGCGTTGTACGAATACAGCGCAT	0.000181152	Metabolism and Growth-Associated Protein	AMT59967-1
k-mer_974	GTACAACGCGGCCGAGAGCTACGCGCTGGCCATTGCCCATTTGTCGGACCGCCTGCGCGGCGACTTGCCGTTCGCGCGCGCCTGGCCCACCGACGATCCC	0.000180957	Metabolism and Growth-Associated Protein	AMT59967-1
k-mer_1109	CTGTCCCCGTCGGGACAGGCTCCTGTGTCATAGGTATCTTTCCTTGTACATCAGCGGCGACATGCCGCAGTACTTGTTGAAGATGTCGCGAAAGGCCTTG	0.000180097	Metabolism and Growth-Associated Protein	Putative AraC-family transcriptional regulator
k-mer_661	GGCCCATACCGTGGACGTGGCGCTGCTGCGCACGCCGCTGTTCGACGCCTGCGATGCCGAGCTGATCGACCTGGAGCAGGACCATTTCATCCTCGCGGTG	0.000179003	Metabolism and Growth-Associated Protein	LysR-family transcriptional regulator
k-mer_692	CTCCAGGTCGATCAGCTCGGCATCGCAGGCGTCGAACAGCGGCGTGCGCAGCAGCGCCACGTCCACGGTATGGGCCGCCAGTTCGCTCACCAGCTCGTGG	0.000178683	Metabolism and Growth-Associated Protein	LysR-family transcriptional regulator
k-mer_925	TCAGTTGATTTTCGAACCGTGCGCACCGGTCTTCATCGCACCGGTGCACGCCCGGACGGAAATCATGATTTCCTGCGTGCTGGGCACGGCGGACGCGGCC	0.000178423	Virulence Factor	CesT family type III secretion system chaperone
k-mer_1149	CCAGCCGGGTGTGGGTCAGCACCAGGCGCACCTGCTCGCCGGCCTCGCTCAGCTCGAACAACACCTCGGACGGCGCCTCGCCGGCGGCGCCGCCCCACGT	0.000178285	Metabolism and Growth-Associated Protein	Activator of Hsp90 ATPase-like ue 1-like C-terminal domain-containing protein
k-mer_1142	CCCGGCGTACGGAAGGATTCGGCAGGAGCCTGTCCCCGTCGGGACAGGCTCCTGTGTCATAGGTATCTTTCCTTGTACATCAGCGGCGACATGCCGCAGT	0.000178146	Metabolism and Growth-Associated Protein	Putative AraC-family transcriptional regulator
k-mer_727	AGTGAACTGGGAGGTTGGCGATTTCCAGTTTCTCAAATCCGGTTCGGATGAACCATGCATACAACCTATTGAATCTTCACACCTAGCGGCGTGAGTACCT	0.000178021	Metabolism and Growth-Associated Protein	translation initiation factor IF-1
k-mer_1037	TTGCCCATTTGTCGGACCGCCTGCGCGGCGACTTGCCGTTCGCGCGCGCCTGGCCCACCGACGATCCCGGCCTGTCGCGCGCCGAACGCCGCGAATTGCA	0.000177794	Metabolism and Growth-Associated Protein	AMT59967-1
k-mer_970	GTCAGCACCAGGCGCACCTGCTCGCCGGCCTCGCTCAGCTCGAACAACACCTCGGACGGCGCCTCGCCGGCGGCGCCGCCCCACGTCAGCGCCAGCACGC	0.000177489	Metabolism and Growth-Associated Protein	Activator of Hsp90 ATPase-like ue 1-like C-terminal domain-containing protein
k-mer_1254	GGCGCATGGGCGCAGGACGCCGAGGCCGACCCCTACGGCGATCCCATCGTGGCGCCGCGCGCCGCGCCGCCGCAGTGGAAGCCGCTGAAGATCGACCCGC	0.000177334	Metabolism and Growth-Associated Protein	Alpha/beta hydrolase
k-mer_1295	GCGGCGCGGTCGGCCAGCCGGGTGTGGGTCAGCACCAGGCGCACCTGCTCGCCGGCCTCGCTCAGCTCGAACAACACCTCGGACGGCGCCTCGCCGGCGG	0.000177278	Metabolism and Growth-Associated Protein	Activator of Hsp90 ATPase-like ue 1-like C-terminal domain-containing protein
k-mer_1146	CCCCGGTGCCGGCGGCCTGTGTCAGTTGATTTTCGAACCGTGCGCACCGGTCTTCATCGCACCGGTGCACGCCCGGACGGAAATCATGATTTCCTGCGTG	0.000176999	Virulence Factor	CesT family type III secretion system chaperone
k-mer_706	GATGGTCGGCCGGCACCGCGAGGATGAAATGGTCCTGCTCCAGGTCGATCAGCTCGGCATCGCAGGCGTCGAACAGCGGCGTGCGCAGCAGCGCCACGTC	0.000176359	Metabolism and Growth-Associated Protein	LysR-family transcriptional regulator
k-mer_1131	GAAGGATTCGGCAGGAGCCTGTCCCCGTCGGGACAGGCTCCTGTGTCATAGGTATCTTTCCTTGTACATCAGCGGCGACATGCCGCAGTACTTGTTGAAG	0.000176226	Metabolism and Growth-Associated Protein	Putative AraC-family transcriptional regulator
k-mer_1228	GGCCGGGATCGTCGGTGGGCCAGGCGCGCGCGAACGGCAAGTCGCCGCGCAGGCGGTCCGACAAATGGGCAATGGCCAGCGCGTAGCTCTCGGCCGCGTT	0.000176193	Metabolism and Growth-Associated Protein	AMT59967-1
k-mer_994	GTGCGGGGGCGCATGGGCGCAGGACGCCGAGGCCGACCCCTACGGCGATCCCATCGTGGCGCCGCGCGCCGCGCCGCCGCAGTGGAAGCCGCTGAAGATC	0.000175845	Metabolism and Growth-Associated Protein	Alpha/beta hydrolase
k-mer_868	TGTGCGGCTGT	0.0001756	Antibiotic Resistance-Related Protein	MarR family protein
k-mer_1152	CATGGTATCCGGCCTTTTCCGCATAGGCGCGCTGCTGGCCGCCGGACTGCTGTGCGGGGGCGCATGGGCGCAGGACGCCGAGGCCGACCCCTACGGCGAT	0.000175277	Metabolism and Growth-Associated Protein	Alpha/beta hydrolase
k-mer_852	GCAAGGGTGCCTGTCCCGACGAGGACAGGCACCCCGGCGTACGGAAGGATTCGGCAGGAGCCTGTCCCCGTCGGGACAGGCTCCTGTGTCATAGGTATCT	0.000175228	Metabolism and Growth-Associated Protein	Putative AraC-family transcriptional regulator
k-mer_689	CGGCACCGCGAGGATGAAATGGTCCTGCTCCAGGTCGATCAGCTCGGCATCGCAGGCGTCGAACAGCGGCGTGCGCAGCAGCGCCACGTCCACGGTATGG	0.000174879	Metabolism and Growth-Associated Protein	LysR-family transcriptional regulator
k-mer_1301	GCGGCATGTCGCCGCTGATGTACAAGGAAAGATACCTATGACACAGGAGCCTGTCCCGACGGGGACAGGCTCCTGCCGAATCCTTCCGTACGCCGGGGTG	0.000173221	Metabolism and Growth-Associated Protein	Putative AraC-family transcriptional regulator
k-mer_656	GGTGAGCGAACTGGCGGCCCATACCGTGGACGTGGCGCTGCTGCGCACGCCGCTGTTCGACGCCTGCGATGCCGAGCTGATCGACCTGGAGCAGGACCAT	0.000172707	Metabolism and Growth-Associated Protein	LysR-family transcriptional regulator
k-mer_728	GGCAGGTACTCACGCCGCTAGGTGTGAAGATTCAATAGGTTGTATGCATGGTTCATCCGAACCGGATTTGAGAAACTGGAAATCGCCAACCTCCCAGTTC	0.000172371	Metabolism and Growth-Associated Protein	translation initiation factor IF-1
k-mer_1177	CGCGCGGCGCCACGATGGGATCGCCGTAGGGGTCGGCCTCGGCGTCCTGCGCCCATGCGCCCCCGCACAGCAGTCCGGCGGCCAGCAGCGCGCCTATGCG	0.000172145	Metabolism and Growth-Associated Protein	Alpha/beta hydrolase
k-mer_1026	TTTCGATGCGCTGTATTCGTACAACGCGGCCGAGAGCTACGCGCTGGCCATTGCCCATTTGTCGGACCGCCTGCGCGGCGACTTGCCGTTCGCGCGCGCC	0.000172052	Metabolism and Growth-Associated Protein	AMT59967-1
k-mer_673	TGGCCGTCCAGGTCGGCCAGCCGCGCGCAGCTTTGCTGCGCCAGCGGATGGTCGGCCGGCACCGCGAGGATGAAATGGTCCTGCTCCAGGTCGATCAGCT	0.000171886	Metabolism and Growth-Associated Protein	LysR-family transcriptional regulator
k-mer_1173	CGCTGCCGGCCTGCATGAAGTTGGCTCGGGCCATGCTTGCCGGGTTGGCCGCGTCCGCCGTGCCCAGCACGCAGGAAATCATGATTTCCGTCCGGGCGTG	0.000171627	Virulence Factor	CesT family type III secretion system chaperone
k-mer_190	CGCGCCTCGGCTCCGGCCAGGTCGGGCACGCCCAGCTTGCCGAGCAGCGCATCGCGTTCGGCGCCGCGCGCGCGCAGTTCGTCGAGCAGGGCCGGCAGGT	0.000171194	Metabolism and Growth-Associated Protein	GTP-binding protein
k-mer_1164	AGGCCCGGCGGGAGGCAAGACCGGTTCCGGCCGCGTGACTGCTTGCGGGCCGGAACCAGCGGTCAGCCGATTACCACTGCGAGCCGGTGTAGTGGGCGCT	0.000171074	Phage Protein	Phage protein
k-mer_1116	GAGGCAGGCCCGGCGGGAGGCAAGACCGGTTCCGGCCGCGTGACTGCTTGCGGGCCGGAACCAGCGGTCAGCCGATTACCACTGCGAGCCGGTGTAGTGG	0.000171072	Phage Protein	Phage protein
k-mer_1036	TTGCCGATATCGAATCCGCGGGCCAGCAGCAGCTCTTGCAATTCGCGGCGTTCGGCGCGCGACAGGCCGGGATCGTCGGTGGGCCAGGCGCGCGCGAACG	0.00017091	Metabolism and Growth-Associated Protein	AMT59967-1
k-mer_1208	GGCAGGCCCGGCGGGAGGCAAGACCGGTTCCGGCCGCGTGACTGCTTGCGGGCCGGAACCAGCGGTCAGCCGATTACCACTGCGAGCCGGTGTAGTGGGC	0.000170631	Phage Protein	Phage protein
k-mer_856	CAAGGGTGCCTGTCCCGACGAGGACAGGCACCCCGGCGTACGGAAGGATTCGGCAGGAGCCTGTCCCCGTCGGGACAGGCTCCTGTGTCATAGGTATCTT	0.000170594	Metabolism and Growth-Associated Protein	Putative AraC-family transcriptional regulator
k-mer_1210	GGATTCGGCAGGAGCCTGTCCCCGTCGGGACAGGCTCCTGTGTCATAGGTATCTTTCCTTGTACATCAGCGGCGACATGCCGCAGTACTTGTTGAAGATG	0.000169651	Metabolism and Growth-Associated Protein	Putative AraC-family transcriptional regulator
k-mer_978	GTCGGGACAGGCTCCTGTGTCATAGGTATCTTTCCTTGTACATCAGCGGCGACATGCCGCAGTACTTGTTGAAGATGTCGCGAAAGGCCTTGGTGTCGTT	0.000169643	Metabolism and Growth-Associated Protein	Putative AraC-family transcriptional regulator
k-mer_58	GGGGGGGGGCCGACTCGCGCTGGCCGCGCGCGAATTTCTCGAAGATCCGCTGGCGGTCGGCCTGCGCGACGCCCGCCCCGTCATCGGCCACCCGTACCTG	0.000169624	Metabolism and Growth-Associated Protein	histidine kinase
k-mer_1196	CCGGCGGGAGGCAAGACCGGTTCCGGCCGCGTGACTGCTTGCGGGCCGGAACCAGCGGTCAGCCGATTACCACTGCGAGCCGGTGTAGTGGGCGCTTTGG	0.000169573	Phage Protein	Phage protein
k-mer_860	TGTCCCGACGAGGACAGGCACCCCGGCGTACGGAAGGATTCGGCAGGAGCCTGTCCCCGTCGGGACAGGCTCCTGTGTCATAGGTATCTTTCCTTGTACA	0.000169564	Metabolism and Growth-Associated Protein	Putative AraC-family transcriptional regulator
k-mer_1170	CCGGCCTTTTCCGCATAGGCGCGCTGCTGGCCGCCGGACTGCTGTGCGGGGGCGCATGGGCGCAGGACGCCGAGGCCGACCCCTACGGCGATCCCATCGT	0.000169284	Metabolism and Growth-Associated Protein	Alpha/beta hydrolase
k-mer_1140	CGGCAGGAGCCTGTCCCCGTCGGGACAGGCTCCTGTGTCATAGGTATCTTTCCTTGTACATCAGCGGCGACATGCCGCAGTACTTGTTGAAGATGTCGCG	0.000169121	Metabolism and Growth-Associated Protein	Putative AraC-family transcriptional regulator
k-mer_716	TAGGCAGGTACTCACGCCGCTAGGTGTGAAGATTCAATAGGTTGTATGCATGGTTCATCCGAACCGGATTTGAGAAACTGGAAATCGCCAACCTCCCAGT	0.000168852	Metabolism and Growth-Associated Protein	translation initiation factor IF-1
k-mer_695	GGACGTGGCGCTGCTGCGCACGCCGCTGTTCGACGCCTGCGATGCCGAGCTGATCGACCTGGAGCAGGACCATTTCATCCTCGCGGTGCCGGCCGACCAT	0.000168493	Metabolism and Growth-Associated Protein	LysR-family transcriptional regulator
k-mer_1123	CGGCCTGTGTCAGTTGATTTTCGAACCGTGCGCACCGGTCTTCATCGCACCGGTGCACGCCCGGACGGAAATCATGATTTCCTGCGTGCTGGGCACGGCG	0.000168376	Virulence Factor	CesT family type III secretion system chaperone
k-mer_1182	CGCCGATGCAGGCCACGACGCCGCTGCCGGCCTGCATGAAGTTGGCTCGGGCCATGCTTGCCGGGTTGGCCGCGTCCGCCGTGCCCAGCACGCAGGAAAT	0.000168315	Virulence Factor	CesT family type III secretion system chaperone
k-mer_1154	CATGCTTGCCGGGTTGGCCGCGTCCGCCGTGCCCAGCACGCAGGAAATCATGATTTCCGTCCGGGCGTGCACCGGTGCGATGAAGACCGGTGCGCACGGT	0.000168122	Virulence Factor	CesT family type III secretion system chaperone
k-mer_1029	TTGATTTTCGAACCGTGCGCACCGGTCTTCATCGCACCGGTGCACGCCCGGACGGAAATCATGATTTCCTGCGTGCTGGGCACGGCGGACGCGGCCAACC	0.000167955	Virulence Factor	CesT family type III secretion system chaperone
k-mer_1077	TGCGCTGTATTCGTACAACGCGGCCGAGAGCTACGCGCTGGCCATTGCCCATTTGTCGGACCGCCTGCGCGGCGACTTGCCGTTCGCGCGCGCCTGGCCC	0.000167948	Metabolism and Growth-Associated Protein	AMT59967-1
k-mer_57	TGCAGGTACGGGTGGCCGATGACGGGGCGGGCGTCGCGCAGGCCGACCGCCAGCGGATCTTCGAGAAATTCGCGCGCGGCCAGCGCGAGTCGGCCCCCCC	0.000167696	Metabolism and Growth-Associated Protein	histidine kinase
k-mer_698	GCTGATCGACCTGGAGCAGGACCATTTCATCCTCGCGGTGCCGGCCGACCATCCGCTGGCGCAGCAAAGCTGCGCGCGGCTGGCCGACCTGGACGGCCAG	0.000167395	Metabolism and Growth-Associated Protein	LysR-family transcriptional regulator
k-mer_1145	CCCCGTCGGGACAGGCTCCTGTGTCATAGGTATCTTTCCTTGTACATCAGCGGCGACATGCCGCAGTACTTGTTGAAGATGTCGCGAAAGGCCTTGGTGT	0.000166667	Metabolism and Growth-Associated Protein	Putative AraC-family transcriptional regulator
k-mer_687	CCGGCACCGCGAGGATGAAATGGTCCTGCTCCAGGTCGATCAGCTCGGCATCGCAGGCGTCGAACAGCGGCGTGCGCAGCAGCGCCACGTCCACGGTATG	0.000166666	Metabolism and Growth-Associated Protein	LysR-family transcriptional regulator
k-mer_309	TACAACTGGCATCGACCCCACCAAGGCATCGGGCGCGCTGTACCCATCTCCAGACTCAACCTGGACGAATACAACCTATTGACAGTTCACAACTAGCAGG	0.000166494	Membrane and Transport System-Related Protein	putative 2-aminoethylphosphonate ABC transporter substrate-binding protein
k-mer_1260	GCGTTCGGCGCGCGACAGGCCGGGATCGTCGGTGGGCCAGGCGCGCGCGAACGGCAAGTCGCCGCGCAGGCGGTCCGACAAATGGGCAATGGCCAGCGCG	0.000166041	Metabolism and Growth-Associated Protein	AMT59967-1
k-mer_310	GGGGCCTGCTAGTTGTGAACTGTCAATAGGTTGTATTCGTCCAGGTTGAGTCTGGAGATGGGTACAGCGCGCCCGATGCCTTGGTGGGGTCGATGCCAGT	0.000165935	Membrane and Transport System-Related Protein	putative 2-aminoethylphosphonate ABC transporter substrate-binding protein
k-mer_958	TCCGGCCTTTTCCGCATAGGCGCGCTGCTGGCCGCCGGACTGCTGTGCGGGGGCGCATGGGCGCAGGACGCCGAGGCCGACCCCTACGGCGATCCCATCG	0.000165804	Metabolism and Growth-Associated Protein	Alpha/beta hydrolase
k-mer_314	GCATCGACCCCACCAAGGCATCGGGCGCGCTGTACCCATCTCCAGACTCAACCTGGACGAATACAACCTATTGACAGTTCACAACTAGCAGGCCCCGATT	0.000165408	Membrane and Transport System-Related Protein	putative 2-aminoethylphosphonate ABC transporter substrate-binding protein
[truncated: 579 more rows]

## Sheet: Table S8
Table S8. Number of Distinct Proteins Annotated by 1,322 K-mers.
Proteins	Number
BB0916 family autotransporter	103
[truncated: 40 more rows]

## Sheet: Table S9
Table S9. Classification of the top 100 k-mers into different UniProt subsections.
[truncated: 233 more rows]

[truncated: 3 more sheets: Table S10, Table S11, Table S12]
